# Supplementary material for: Low-dose exposure to malathion and radiation results in the dysregulation of multiple neuronal processes, inducing neurotoxicity and neurodegeneration in mouse
Source: Environ Sci Pollut Res Int. 2023 Dec 1;31(1):1403–18. doi: 10.1007/s11356-023-31085-4 (PMC10789675; doi:10.1007/s11356-023-31085-4)
Supplement: Supplementary file 1 — Supplementary file1 (XLSX 175 KB) [file 11356_2023_31085_MOESM1_ESM.xlsx]

## Sheet: IR - listof DEGs
Gene ID	logFC	logCPM	PValue	FDR
Frmd4a	-2.46116	5.43978	2.96116e-10	5.61642e-06
Ttr	-4.17185	8.50893	1.35924e-09	1.28904e-05
Gm10778	-7.82459	0.700154	4.13016e-06	0.0261123
Gata3	-4.1297	0.207879	2.86789e-05	0.108791
Kbtbd11	-1.84981	7.19187	2.60977e-05	0.108791
Rnu3b3	-8.61758	-0.0356056	5.12444e-05	0.161992
Tomt	3.58587	0.0404724	9.15165e-05	0.193587
AC107830.1	8.25684	0.163758	9.18588e-05	0.193587
2610015P09Rik	-4.35793	3.1248	0.000125331	0.237716
Exoc3l2	-5.15532	2.88937	0.000169146	0.239858
1700019G17Rik	-2.65737	3.34006	0.000193736	0.239858
Cyp7a1	4.55832	1.48551	0.000155388	0.239858
Muc3	4.72321	0.77521	0.000199873	0.239858
4930429P21Rik	5.77278	1.28499	0.000202337	0.239858
RP23-371K2.5	8.50103	0.612578	0.000182759	0.239858
RP23-352D5.1	-5.03552	-1.22141	0.000297741	0.261192
Prl	-4.91274	-0.483192	0.000289928	0.261192
1500015O10Rik	-2.53278	2.49794	0.000265097	0.261192
Eci3	5.21094	-1.082	0.000234192	0.261192
1700109H08Rik	5.23811	1.23549	0.000287617	0.261192
Rnu3b1	7.89135	-0.718577	0.000302959	0.261192
Axdnd1	4.27861	0.651533	0.000318988	0.263054
Pank1	-1.87371	4.37109	0.000367935	0.269551
Cnot8	-1.5704	5.58567	0.000360856	0.269551
T	5.44896	3.23813	0.000369502	0.269551
Lrg1	-2.80206	3.25269	0.000465864	0.306251
Tfrc	-2.14702	5.53285	0.000492898	0.306251
Entpd1	1.93933	4.02098	0.000465519	0.306251
Alox12e	4.61895	3.11581	0.000500542	0.306251
Cbfa2t2-ps1	6.89469	-1.091	0.000481445	0.306251
RP23-452K12.18	-8.37461	-0.290143	0.000558624	0.331107
Impa2	-2.623	3.30502	0.000591685	0.334171
Wnt5a	1.95349	2.74529	0.000599031	0.334171
Gm10031	-8.39619	0.0599351	0.000662102	0.339408
Kcnj15	-4.31254	-0.135689	0.000638901	0.339408
Trim52	-2.88105	1.35418	0.000652207	0.339408
AI838599	-8.17404	-0.46169	0.000851427	0.373053
Gm14414	-6.79838	0.221985	0.000964059	0.373053
C3	-4.23123	1.87616	0.0010485	0.373053
Cytip	-4.10551	-0.717402	0.00108177	0.373053
Pitx3	-3.96822	-0.182126	0.000806547	0.373053
Ubap1	-3.88272	8.18049	0.00104803	0.373053
Gm10640	-3.56539	0.174434	0.00107204	0.373053
Slc6a5	-3.23794	1.75139	0.00081113	0.373053
Rnu2-10	-3.15387	-0.150138	0.000982606	0.373053
Mfrp	-2.72512	2.66689	0.000968726	0.373053
Dhh	-2.32306	2.10801	0.00100335	0.373053
Lamb3	2.15463	2.21093	0.00101001	0.373053
Gm10709	2.27508	2.87285	0.000885286	0.373053
Bach2os	3.7975	-0.412833	0.000812045	0.373053
Hoxb5	5.17368	1.85062	0.000930781	0.373053
RP23-169H9.3	7.31073	-0.237438	0.000987099	0.373053
Gm13698	10.4166	1.23084	0.000825054	0.373053
Has1	-2.14793	2.55378	0.00118102	0.388778
Gm5812	3.87438	-0.125468	0.00114957	0.388778
Gm4767	7.4989	-0.503074	0.00118886	0.388778
Tubgcp4	-1.81	4.84793	0.00131967	0.418628
Tlr7	2.69958	1.52156	0.00132428	0.418628
Gm26583	-3.98021	3.70295	0.00144253	0.429148
Epn3	-2.84595	2.24856	0.00144227	0.429148
Ccdc167	-1.87227	3.99434	0.00142532	0.429148
Col28a1	4.62576	1.60295	0.00144807	0.429148
Gm10421	-4.53261	3.91378	0.00158021	0.461106
I830077J02Rik	2.87721	-0.025216	0.00161584	0.463594
Mir1906-1	6.89591	0.925222	0.00163762	0.463594
Gm26880	-2.27017	2.17311	0.00167457	0.467083
Gm4654	2.80916	1.28465	0.00181892	0.499992
Gm11290	-3.08748	-0.452141	0.00201482	0.545931
Lepr	-3.17753	2.17024	0.00210209	0.561555
Fgf3	-2.47714	2.17096	0.00214947	0.566235
Wdr95	-2.8398	-0.307141	0.00219411	0.570077
Spr-ps1	-3.90525	1.62762	0.00227105	0.582093
Gm25679	-7.32734	-0.165811	0.00243054	0.583544
Gm38394	-2.08271	1.84717	0.00241392	0.583544
Rint1	-2.04141	3.78971	0.00242291	0.583544
Exd1	2.30855	1.1789	0.00235165	0.583544
Gm27232	-6.43628	-1.42505	0.00249452	0.591419
Gm16177	-3.1523	3.07211	0.00265268	0.614967
1700007G11Rik	4.96456	0.335292	0.00265869	0.614967
Pigz	-1.64929	3.60545	0.00272853	0.623518
Cwc22	2.17104	4.06267	0.00276758	0.624913
Gvin1	8.44365	0.349232	0.00292525	0.652744
Cd180	2.1831	0.962739	0.0029795	0.657118
Prss41	-2.34836	1.2636	0.00318713	0.686935
Gm26778	3.12529	1.4243	0.00315818	0.686935
Gm5518	-7.33343	-0.446114	0.00325017	0.689335
Pogz	-1.57467	5.68174	0.00330436	0.689335
Spopl	2.59833	3.0626	0.00330729	0.689335
Arrdc3	-2.15978	4.68002	0.00364918	0.752326
Gm14519	-6.42892	-1.78489	0.0037883	0.769569
Gh	-3.2476	3.28407	0.00381396	0.769569
Lmntd2	-3.93681	-0.433803	0.00394902	0.772176
Sirpb1a	3.87357	-0.589303	0.00390438	0.772176
Gm13302	7.74518	-0.917606	0.00391104	0.772176
Otx2	-3.23221	2.22073	0.00407586	0.788845
Dcdc5	-3.24128	0.474237	0.00431919	0.819221
Gm24270	-1.92584	4.11658	0.00441508	0.828847
Gm853	3.83503	-1.03611	0.00454474	0.828847
Nme8	5.42867	-0.699275	0.00447297	0.828847
Gm14438	6.6681	-1.21137	0.00450164	0.828847
Pcsk2os2	-3.7082	-0.74878	0.00464097	0.831765
RP23-7E4.9	-3.17712	2.66774	0.0046923	0.831765
4930556G22Rik	-2.75672	0.908242	0.00469047	0.831765
Zbtb37	-2.14319	3.04562	0.00497037	0.872898
Srp54a	7.97211	0.610242	0.00503699	0.876482
Dnah7b	-3.18274	2.59342	0.00521213	0.894595
Kcng3	-1.88296	2.85201	0.00523541	0.894595
Gm4117	-2.79846	2.29874	0.00534013	0.904341
St8sia3os	-3.05312	-0.305192	0.00540304	0.906898
Pm20d1	-2.64072	3.16686	0.00557009	0.926736
RP23-235E15.6	6.41362	-0.865314	0.00578944	0.954855
Immp2l	-1.94946	3.17026	0.00600623	0.979174
Mfap5	3.40377	-0.319633	0.00605939	0.979174
Gm3699	7.99056	-0.310167	0.00609177	0.979174
1700110K17Rik	-5.01992	-0.942295	0.00621834	0.986418
Gm10406	-6.04532	-1.28672	0.00637014	0.998533
Pagr1b	-6.9131	0.890968	0.00658739	0.999082
RP23-131F7.5	-5.93966	0.438667	0.00664431	0.999082
Snord61	-3.31641	1.10012	0.00653629	0.999082
Gm13841	3.2831	2.25816	0.00668969	0.999082
Gm20257	3.82612	0.94396	0.00646011	0.999082
4932414N04Rik	6.63859	0.69563	0.0066008	0.999082
Gm21970	-7.3915	-0.440677	0.00685749	1
Gm22513	-6.69543	-1.13134	0.00855011	1
Gm26827	-6.53498	-1.49778	0.0286512	1
Gm9049	-6.20445	-1.32261	0.019555	1
Gm11955	-6.13295	-1.43057	0.00763946	1
Gm17258	-6.01599	-1.06686	0.0499346	1
RP24-240P8.1	-5.90165	-0.515151	0.00703418	1
Gm10257	-5.84583	-1.585	0.0284897	1
Gm38166	-5.82338	-1.05744	0.0123368	1
Olfr1021-ps1	-5.7539	-1.72263	0.0399985	1
Gm11711	-5.60297	-1.90123	0.0497927	1
Gm26675	-5.59349	-1.18064	0.0172627	1
Hbq1a	-5.53395	-1.31571	0.0169228	1
Gm8331	-5.41149	-0.230985	0.00729185	1
Gm26712	-5.19709	-1.48576	0.0372993	1
Gm23085	-4.80098	-0.999857	0.00840715	1
Gm16084	-4.67947	-0.713639	0.0301985	1
Prss32	-4.09143	-0.251215	0.0372194	1
Snhg7os	-4.06687	-0.0704681	0.00843239	1
Clcnka	-4.04732	5.40476	0.00767314	1
Accsl	-4.03204	-1.40978	0.00759802	1
Usp44	-3.97851	1.12167	0.00824194	1
Iapp	-3.93784	-0.813809	0.0383725	1
Gm15222	-3.64388	-1.43313	0.0425467	1
Gm12459	-3.64373	2.01266	0.0342031	1
Gm10548	-3.39771	1.78891	0.0132741	1
Fhad1os1	-3.22537	0.258529	0.0318061	1
Gm7336	-3.22191	2.31759	0.0354827	1
Runx3	-3.11196	-0.472786	0.0153119	1
Nup62cl	-3.09043	-0.709253	0.0216361	1
Sbk2	-3.08605	-1.27658	0.0208079	1
Wnt16	-3.0758	0.991007	0.0215116	1
Cr2	-2.93382	1.29018	0.0451978	1
Prr32	-2.9141	-0.126717	0.0468782	1
Kcne2	-2.88717	0.970911	0.00754663	1
E230020A03Rik	-2.87567	-0.814223	0.0469697	1
Sppl2c	-2.86788	-0.0238283	0.00790959	1
Slc15a5	-2.797	-0.603205	0.017519	1
Msh4	-2.77285	-0.928334	0.0319593	1
Esco2	-2.73881	-0.77195	0.0303521	1
Wfdc2	-2.73279	-0.249599	0.0183977	1
Gm15406	-2.69561	-0.635009	0.0164947	1
S100a8	-2.69504	-0.289516	0.0111572	1
Esm1	-2.64734	1.15454	0.037836	1
Slc4a5	-2.60879	1.24053	0.00737172	1
Snx31	-2.56656	-1.2337	0.0437115	1
Zmynd12	-2.56031	-0.920677	0.0176076	1
Eda2r	-2.5369	-1.03519	0.0139456	1
Arid4b	-2.52046	4.7232	0.0129299	1
Tmem72	-2.51877	0.16491	0.0352332	1
Gm2420	-2.49413	-0.637721	0.0149685	1
Jade3	-2.46382	3.51012	0.00859097	1
F5	-2.45554	1.21482	0.00689599	1
Lhx1	-2.44109	-1.04384	0.0382613	1
Foxe1	-2.42543	0.915424	0.0137415	1
Gm7361	-2.41901	-1.18937	0.042283	1
Gm5819	-2.40884	-0.486616	0.026424	1
Olfr1501	-2.40822	-0.303355	0.046757	1
4930404N11Rik	-2.39764	0.323126	0.01666	1
Gpr87	-2.39375	-0.790884	0.0304429	1
S100a9	-2.38694	-0.0427628	0.0355698	1
Rps12-ps10	-2.38236	3.35194	0.00697209	1
D030062O11Rik	-2.35439	-1.36898	0.0410405	1
Cbr4	-2.32343	2.97575	0.00913009	1
Ighg2b	-2.31798	0.493955	0.0145607	1
Col13a1	-2.31311	2.65441	0.00920664	1
Gm38251	-2.30011	-0.675223	0.0171011	1
RP24-176P19.3	-2.29894	-0.959216	0.0229647	1
Gm20425	-2.28531	1.2951	0.0499865	1
Gja3	-2.27992	-0.830184	0.0183262	1
Prima1	-2.26513	2.59202	0.0107582	1
Fetub	-2.25911	-1.40867	0.0486987	1
Etv2	-2.20511	-0.82931	0.040315	1
Maats1	-2.1917	1.92828	0.0149299	1
Trim40	-2.16211	0.0660756	0.0297692	1
Birc7	-2.15974	-0.948175	0.0430497	1
Sowahd	-2.14704	0.0575809	0.0232955	1
Col4a3	-2.14093	0.0373368	0.0259637	1
Irf6	-2.12614	0.309368	0.0291538	1
RP23-38B15.1	-2.12274	-1.32532	0.0480632	1
Ncmap	-2.10093	0.332014	0.0172086	1
Fam64a	-2.09233	-0.448359	0.0302473	1
Capn9	-2.07401	0.666875	0.0483075	1
Sell	-2.06191	0.933351	0.0366161	1
Aqp1	-2.05644	1.21796	0.0289886	1
Tns4	-2.03238	-0.551528	0.048814	1
Ttc36	-2.01664	-1.39285	0.0477831	1
Gm26612	-2.01601	-0.70479	0.0446692	1
Col8a2	-2.00269	1.68956	0.00818007	1
Pigr	-1.99944	0.981689	0.037271	1
Folr1	-1.99549	2.49576	0.0127609	1
Krt18	-1.98773	0.217216	0.0176849	1
Slc39a4	-1.98687	-0.125357	0.0267952	1
Zfp82	-1.95472	1.13363	0.0178755	1
Gm37216	-1.93169	0.489934	0.0481158	1
Gm14777	-1.92618	0.322003	0.0471357	1
RP23-240E15.3	-1.92038	1.53606	0.0324417	1
Lyrm5	-1.91494	3.76686	0.0075843	1
RP24-378G4.3	-1.8901	5.28255	0.0159947	1
Krt8	-1.88492	0.630439	0.0152774	1
Aldh1a3	-1.86024	0.0312218	0.0273304	1
Sostdc1	-1.85434	1.75201	0.0205749	1
Lhb	-1.84613	-0.301218	0.0254103	1
Gm11578	-1.83333	-0.163467	0.0449214	1
Dbx1	-1.81763	0.109364	0.0413577	1
Dpy19l2	-1.80113	0.694227	0.0343194	1
Il1r1	-1.7943	2.46245	0.00941357	1
Cd109	-1.78928	1.25523	0.0106952	1
Tmem125	-1.78508	3.01226	0.0116006	1
Foxf2	-1.76431	4.35144	0.0262955	1
Fam53b	-1.74801	7.1921	0.0376852	1
2900005J15Rik	-1.74315	1.19684	0.0466259	1
Ccr5	-1.73516	1.87799	0.0086995	1
Trpv4	-1.71157	1.97507	0.0224311	1
Fggy	-1.68889	3.30177	0.0320685	1
Cdhr4	-1.68602	1.07522	0.0479139	1
Kcnq1	-1.68078	1.49686	0.0487998	1
Scara5	-1.68031	0.966097	0.0314378	1
Gm12416	-1.6167	2.31676	0.049928	1
5930412G12Rik	-1.61352	1.85295	0.0224908	1
Mns1	-1.57431	0.956209	0.0279159	1
Zeb2	-1.57356	5.98068	0.0143358	1
Cfap44	-1.57303	1.98331	0.0470383	1
Atoh1	-1.56958	1.3802	0.0354491	1
Kl	-1.56106	3.20413	0.0295313	1
C230037L18Rik	-1.56044	1.26589	0.0410139	1
Mir124-2hg	-1.55933	4.67574	0.024651	1
Gpsm2	-1.54612	3.99722	0.033628	1
St18	-1.54079	2.30402	0.0392257	1
Fam167a	-1.53285	1.17303	0.044624	1
Gm6467	-1.5246	2.31747	0.0258868	1
Agtrap	-1.5171	4.47676	0.0419287	1
Junos	-1.51062	0.996727	0.0387329	1
Drc7	-1.50887	1.57336	0.0242313	1
Arhgap42	-1.50154	2.90405	0.0368555	1
Syndig1l	1.50463	5.4869	0.036077	1
Gm28042	1.51239	3.30797	0.0104861	1
Flt3l	1.5178	1.41234	0.0495269	1
Gm20878	1.52287	3.88156	0.0166231	1
1700019L03Rik	1.55065	0.806014	0.034107	1
Brca2	1.60268	1.78233	0.00940828	1
Igf2bp2	1.62957	0.353052	0.049952	1
Usp53	1.64218	2.80637	0.00726928	1
Smyd1	1.64422	1.19648	0.0187589	1
Cep128	1.64522	1.94679	0.012598	1
Gm17167	1.68075	0.889227	0.0287976	1
Rps13-ps2	1.70703	3.99843	0.0314065	1
Serinc4	1.74292	-0.334046	0.0424245	1
Gm15587	1.7494	-0.442589	0.0375087	1
Sp110	1.75568	0.735914	0.027466	1
Frrs1	1.76612	0.560088	0.0244607	1
Alms1-ps2	1.8387	-0.316946	0.03556	1
Ppm1j	1.85186	0.249407	0.0257367	1
Pkd2l1	1.87731	-0.104384	0.0393882	1
Gm2445	1.90356	2.85476	0.0304966	1
Cd40	1.9076	0.0441229	0.0320241	1
Gm6665	1.9344	-1.04011	0.0465719	1
AK157302	1.93764	2.09103	0.0202511	1
4930481A15Rik	1.99444	0.694329	0.0270212	1
Gm2076	2.00158	2.12971	0.0124113	1
N4bp2os	2.00563	0.707893	0.0194141	1
Pabpc1l	2.05558	-0.395403	0.024753	1
Hbb-bs	2.07363	4.88616	0.0274439	1
Cfap69	2.07888	2.8193	0.0227644	1
Tcf24	2.10074	-0.722596	0.0257578	1
Gm12198	2.12991	-0.53079	0.029853	1
Aim1l	2.15443	1.99114	0.0236403	1
RP24-188B2.2	2.17363	-0.981747	0.0455268	1
Aire	2.17557	-0.859663	0.0384589	1
Bnc2	2.18279	0.50321	0.0480192	1
RP23-148G12.2	2.21979	1.10601	0.0320463	1
Rbm46	2.22238	-0.922928	0.0413768	1
Gm38102	2.26384	3.59811	0.038574	1
Ccdc122	2.36397	-0.175026	0.0135405	1
Gm15764	2.38206	0.0269753	0.0213045	1
Gm19744	2.40087	1.02508	0.00823666	1
Gm15991	2.41263	-1.40042	0.0404451	1
4933427G23Rik	2.44797	-0.334689	0.0234606	1
Serpina9	2.49289	1.68307	0.0195577	1
Ifi44	2.49691	-0.138112	0.0322317	1
Muc4	2.50158	0.642063	0.0242853	1
Ranbp3l	2.56408	2.0764	0.0184261	1
Dbh	2.57565	0.836835	0.0124716	1
Gm28756	2.60005	0.0164692	0.00798696	1
RP23-387L12.3	2.60558	-0.998799	0.0299754	1
5730422E09Rik	2.76572	-1.28636	0.030883	1
Gm37270	2.79231	-0.709621	0.0147634	1
Six1	2.79251	-0.340039	0.0185186	1
Gpihbp1	2.89182	-1.49032	0.0463527	1
Gm5977	2.92363	-0.566409	0.0100808	1
Gm28417	3.01822	-1.09316	0.0121056	1
Slc18a1	3.02404	-0.826529	0.0428049	1
AI317395	3.10442	-0.516196	0.0126526	1
Lctl	3.11259	-1.58064	0.0352482	1
Gm6211	3.18487	-1.01029	0.0150344	1
Muc2	3.18498	0.531566	0.00979798	1
Gm14648	3.19202	-0.860245	0.0214094	1
Asic3	3.36156	-0.932749	0.0167465	1
Dsg1b	3.4568	-1.71086	0.0255168	1
Fndc3c1	3.49785	-1.02241	0.0205924	1
Rps13-ps4	3.51373	-0.362557	0.0487207	1
Neil3	3.66429	-0.689081	0.0181755	1
Calcoco2	3.71995	-1.55011	0.043626	1
Gm12367	3.77841	-1.11674	0.00963255	1
1810018F18Rik	3.84788	-1.04815	0.0489513	1
Gm13301	4.23916	-0.459777	0.0490188	1
Speer4b	4.36867	-1.60919	0.00960244	1
Gm12407	4.6195	0.0484072	0.0142719	1
Krt13	4.86517	0.596608	0.0186376	1
Gm26533	5.48315	-1.23323	0.0270182	1
WI1-2065I1.2	5.55986	-2.03109	0.0419544	1
Gm26540	5.6891	-1.57688	0.0240735	1
Gm4750	6.06808	-1.56218	0.0280242	1
Gm10108	6.08985	-1.61072	0.0111286	1
Gm13237	6.13959	-1.57557	0.0240008	1
Gm20537	6.33493	-1.65935	0.00705844	1
Gm3348	6.47206	-0.168441	0.018726	1
Gm17728	6.60188	-1.342	0.0185892	1
Gm3893	6.66505	-0.886762	0.0322102	1
Gm26444	6.82775	0.888117	0.030067	1
Gm8303	7.3666	-0.167452	0.0132928	1
Il11ra2	7.38662	-0.16099	0.00990916	1
AC102815.1	7.9071	-0.780125	0.00946335	1

## Sheet: MAL- List of DEGs
Gene ID	logFC	logCPM	PValue	FDR
Rpl30-ps9	-10.5095	2.65785	7.86462e-13	1.49168e-08
Gm2260	10.5416	1.20655	1.19179e-11	1.13023e-07
Frmd4a	-2.40804	5.43978	5.9916e-10	3.78809e-06
Gm2274	-10.0916	2.48339	1.40983e-09	6.68505e-06
Rnu2-10	-8.91272	-0.150138	5.53521e-08	0.000209973
Kbtbd11	-2.28708	7.19187	3.02644e-07	0.000956709
Entpd1	2.86209	4.02098	5.18728e-07	0.00140553
Ttr	-3.001	8.50893	4.29789e-06	0.0101898
Gm22317	7.75821	-1.24798	8.58591e-06	0.0160063
Trim52	-4.06675	1.35418	9.15651e-06	0.0160063
Mir1906-1	8.99345	0.925222	9.28294e-06	0.0160063
Gata3	-4.63851	0.207879	1.01609e-05	0.0160602
Gm6548	3.27369	4.14764	1.52553e-05	0.0222575
Ctps2	2.17058	4.77591	2.61259e-05	0.035395
Smt3h2-ps4	8.97823	-0.239121	2.9533e-05	0.0359713
Kif3a	4.43324	8.69383	3.03443e-05	0.0359713
Kcnq1	-4.03303	1.49686	3.54001e-05	0.0394961
Rnu3b3	-8.71726	-0.0356056	4.07547e-05	0.0429441
Gm13456	1.89518	5.87467	5.38323e-05	0.0537388
Folr1	-3.34493	2.49576	7.5628e-05	0.0717218
Gm15682	7.53173	-1.21235	0.000122065	0.108618
Epn3	-3.55359	2.24856	0.000125987	0.108618
Gm5859	7.8488	-0.929575	0.000143074	0.117987
1700034H15Rik	3.31579	2.26101	0.000150317	0.118794
Usp44	-6.62503	1.12167	0.000189448	0.14373
Gm10260	1.95595	7.3401	0.000267076	0.186331
Zfp462	-1.72519	4.47055	0.000267593	0.186331
Fgf3	-3.016	2.17096	0.00027507	0.186331
Lyrm9	1.91028	5.37127	0.000304071	0.198873
Rpl9-ps6	1.78325	5.70194	0.000368751	0.233137
Tfrc	-2.18954	5.53285	0.000381617	0.233488
Gm26821	8.80267	0.87438	0.000437391	0.254409
Rps2-ps13	6.76787	3.82648	0.000442637	0.254409
Casp9	1.96604	5.4689	0.000482848	0.269358
Slc6a5	-3.40977	1.75139	0.000512221	0.27758
Ttn	2.53719	3.87425	0.000558141	0.294063
Gm15200	6.83688	-1.32895	0.000610864	0.307395
Pm20d1	-3.36431	3.16686	0.000623883	0.307395
RP23-169H9.3	7.49956	-0.237438	0.000632067	0.307395
4930579K19Rik	2.97655	-0.114443	0.000677888	0.313042
RP23-151C5.2	-6.50224	-1.38472	0.000678561	0.313042
Lrrc71	-3.13958	1.4625	0.000693192	0.313042
Cbfa2t2-ps1	6.73362	-1.091	0.000747108	0.322207
Rpl3-ps1	1.552	6.47509	0.000747463	0.322207
Gm9722	3.54586	0.771839	0.000779917	0.328726
BC002163	2.84736	3.06955	0.000824712	0.336366
Rpl17-ps10	2.57373	3.50104	0.000854319	0.336366
Lyrm5	-2.43337	3.76686	0.000859671	0.336366
Morn3	3.25661	-0.169829	0.000885511	0.336366
Gm5812	4.08881	-0.125468	0.000899031	0.336366
Arrdc3	-2.48926	4.68002	0.000931856	0.336366
Gm15387	-8.34008	-0.150947	0.000934075	0.336366
Haus3	3.81469	2.37186	0.000939916	0.336366
Ppm1j	2.78416	0.249407	0.000967957	0.339986
Leng8	1.47878	6.6821	0.00103342	0.341389
AC107830.1	7.19356	0.163758	0.00103618	0.341389
Exoc3l2	-4.26678	2.88937	0.00105356	0.341389
Meg3	1.90579	9.8446	0.00106442	0.341389
Gm10640	-3.55455	0.174434	0.00108153	0.341389
4930523C07Rik	3.32858	1.86867	0.00109169	0.341389
Lce1m	-6.87423	-1.48466	0.00109795	0.341389
Mmp25	-5.80323	4.71584	0.00118198	0.355034
Adck2	2.13411	5.15278	0.00118632	0.355034
Rdh9	-4.47221	-0.790699	0.00119799	0.355034
Tnfaip2	-1.96938	2.28512	0.00127331	0.371551
Prima1	-2.93397	2.59202	0.00132052	0.379489
Gm20257	4.65696	0.94396	0.00139827	0.395836
Chek1	3.07087	-0.0409985	0.00143288	0.399668
Fam219aos	-2.08572	3.13397	0.00149526	0.407506
Gm20878	2.04166	3.88156	0.00150395	0.407506
Rpl9-ps7	2.43004	3.12407	0.00156717	0.418654
Cchcr1	-4.83465	5.32929	0.0015973	0.420779
Rpl9	1.46098	9.5147	0.00177937	0.462319
Gm12070	-4.05226	1.09037	0.00183111	0.469334
Gm38125	-5.94944	1.26984	0.00189108	0.471896
Lmod3	-3.10305	-0.327308	0.00189702	0.471896
Mtbp	2.55533	0.756463	0.00191575	0.471896
Gm25679	-7.42666	-0.165811	0.00202639	0.486824
Gm10250	1.52009	5.27293	0.00202768	0.486824
Nrd1	1.26533	6.60526	0.00207265	0.491399
Nlrp5-ps	4.58635	-1.0452	0.00217359	0.508968
Cldn2	-3.07043	1.36331	0.00221427	0.512171
Gm11824	2.58903	0.658016	0.0022803	0.521091
Gm15487	-1.45266	7.1396	0.00240585	0.538015
Pnisr	1.84733	5.3912	0.0024111	0.538015
Gm6254	6.97646	-1.43582	0.00248286	0.539034
Gm10036	1.35972	5.2896	0.00249455	0.539034
Pianp	-2.07118	8.17866	0.00257327	0.539034
Gm15265	2.46854	0.324613	0.00257928	0.539034
Nvl	1.5583	4.77855	0.00259318	0.539034
Rpl27a	1.49105	7.79876	0.00260431	0.539034
Adtrp	3.38355	-1.26419	0.00263734	0.539034
Dna2	-2.61901	0.808121	0.00264302	0.539034
Gm5518	-7.43275	-0.446114	0.00274271	0.545763
Srsf5	1.44793	6.49394	0.00278375	0.545763
Zcwpw1	2.20527	2.17417	0.00282294	0.545763
Pisd-ps1	1.78123	5.31214	0.00283028	0.545763
2700038G22Rik	3.00726	0.14136	0.00284827	0.545763
Eif3g	-1.1048	7.66656	0.00284866	0.545763
Myo7a	-1.40377	4.6414	0.00296986	0.563293
F5	-2.68756	1.21482	0.00307394	0.563785
Abcb5	-6.20899	0.728894	0.00314043	0.563785
Ccl27b	2.13666	2.20949	0.00314394	0.563785
Stxbp5l	-2.13145	4.12012	0.00316228	0.563785
Plcl1	-1.48484	4.22693	0.00321716	0.563785
Has1	-1.92564	2.55378	0.0032588	0.563785
Gm14438	6.79027	-1.21137	0.00326017	0.563785
Gm14519	-6.52772	-1.78489	0.00327908	0.563785
Impa2	-2.19635	3.30502	0.00336127	0.563785
4930556G22Rik	-2.84862	0.908242	0.00336292	0.563785
Psma7	1.724	6.48593	0.00338145	0.563785
Ewsr1	1.40756	6.89182	0.00340254	0.563785
Aftph	-1.45043	5.20217	0.00341754	0.563785
Rell1	-2.1498	3.52454	0.00342597	0.563785
Hspa1a	-1.58635	5.18824	0.00345321	0.563785
RP24-378G4.3	-2.32561	5.28255	0.00348733	0.563785
Dbx1	-2.8536	0.109364	0.00351988	0.563785
Rps19-ps4	2.77957	0.432061	0.00354281	0.563785
Ttc1	1.38504	5.24266	0.00354603	0.563785
2610015P09Rik	-3.09833	3.1248	0.00360615	0.563785
Rpgrip1	-3.15635	4.32912	0.00367272	0.563785
Fbxl12	1.67419	3.73405	0.00369637	0.563785
Gm15772	1.91227	7.94365	0.0037039	0.563785
Eda2r	-2.93539	-1.03519	0.00371173	0.563785
S100a1	1.44177	6.63431	0.00371557	0.563785
Gm14169	2.59454	1.76001	0.00377461	0.568199
Il11ra2	8.17323	-0.16099	0.00381638	0.569962
Plac9b	3.1104	1.91264	0.00392126	0.581051
Irs2	-1.26124	5.2103	0.00399658	0.583729
Lhb	-2.45246	-0.301218	0.00400088	0.583729
Slc4a5	-2.86574	1.24053	0.00408182	0.590992
Gm12407	5.34661	0.0484072	0.00423956	0.609179
Gm26906	1.9069	2.15366	0.00431016	0.614667
Gm10358	-5.44255	4.6031	0.00449078	0.63115
Gm15764	2.91685	0.0269753	0.00449942	0.63115
Gm13588	2.41571	0.785368	0.00452557	0.63115
Iapp	-8.01192	-0.813809	0.00459166	0.631822
Rhbdl2	-4.59394	2.72155	0.00461154	0.631822
Gm5428	2.23174	3.29151	0.00463032	0.631822
Cd180	2.07413	0.962739	0.00482291	0.653401
Cmah	2.68332	-0.593205	0.00490545	0.65987
Gm10548	-3.92039	1.78891	0.00501978	0.661493
Asic3	3.7438	-0.932749	0.00506873	0.661493
Gm3355	2.48354	1.93139	0.00507304	0.661493
Gm28036	-1.50372	2.94193	0.0050762	0.661493
Gm6644	1.92244	1.8147	0.005122	0.661493
Nelfe	1.33938	4.9788	0.00512677	0.661493
Gm9843	1.4066	5.10776	0.00521064	0.667772
Baz1a	-2.47019	2.23597	0.00525394	0.668801
Pogz	-1.48875	5.68174	0.00534113	0.669127
Saal1	1.78465	3.99907	0.00535349	0.669127
Gm20509	-4.26844	-0.677478	0.00536233	0.669127
Gm22122	2.86215	-0.340289	0.00549024	0.673922
Gm26790	6.03139	-1.27228	0.00554043	0.673922
Snhg11	1.70429	8.81267	0.00554234	0.673922
Gm7079	-2.89989	-0.0656694	0.00554288	0.673922
Tomt	2.64162	0.0404724	0.00569396	0.687771
Rnu3b1	6.42738	-0.718577	0.00572931	0.687771
Gm27000	2.92907	2.96382	0.00577701	0.689135
Rps19	1.64748	7.8338	0.00582677	0.690727
Lepr	-2.73092	2.17024	0.00591596	0.693215
Chchd7	1.65612	3.87729	0.00592471	0.693215
Cox7a2	1.17571	7.27666	0.00597928	0.693215
Poteg	-6.0831	0.711326	0.00599395	0.693215
H3f3c	3.00237	-0.481872	0.00617907	0.709579
Rpl41	1.88179	9.34414	0.00621536	0.709579
Ttf1	1.82168	3.48358	0.00624768	0.709579
Iqsec1	-1.30393	8.06507	0.00634916	0.716813
Rpsa-ps10	1.08176	6.0961	0.00642915	0.718317
Gpr35	3.34367	0.536547	0.00643823	0.718317
Kif16b	-2.19491	3.8687	0.00652318	0.719721
Hells	2.98074	1.67022	0.00652671	0.719721
Prodh2	-5.29029	0.617778	0.00668966	0.733427
Crebzf	1.12522	4.90026	0.00673417	0.73353
Gm11290	-2.61288	-0.452141	0.00676796	0.73353
Gm15131	3.65343	1.59972	0.00682815	0.733781
Gm29609	3.53136	1.48019	0.00684764	0.733781
Gm10300	3.32868	-1.29538	0.00695893	0.738137
Dpy19l2	-2.334	0.694227	0.00700416	0.738137
Gm12896	-1.98403	2.33544	0.00700504	0.738137
Kif14	-2.27011	2.08615	0.0070577	0.739577
Qrich2	-4.05157	-1.48217	0.00717616	0.747858
RP24-85O24.1	3.03592	0.219687	0.00725566	0.752011
Mfrp	-2.16881	2.66689	0.00730326	0.7524
Gm26529	-3.85507	3.1761	0.00733874	0.7524
Gm15535	2.45299	0.110459	0.00742813	0.757469
Sfi1	1.24309	4.76816	0.0074886	0.757632
Enpp2	-1.32927	7.2353	0.00750961	0.757632
Hspa1b	-1.46108	5.45442	0.00758192	0.760777
RP23-286M22.2	4.27246	-0.496709	0.00768994	0.760777
Gm10774	-6.96497	-0.407205	0.00770048	0.760777
Gm6211	3.31566	-1.01029	0.00770123	0.760777
Gm6136	1.60227	4.11969	0.00775751	0.762367
Prr14l	-2.56041	5.72117	0.00784797	0.767281
B3gnt2	2.11615	2.3074	0.0079542	0.773679
Fosb	-1.21887	4.58119	0.00810624	0.774707
Lrrc45	1.1744	5.3768	0.0081661	0.774707
Kmt2e	-1.76237	6.28165	0.00822242	0.774707
Gm7206	2.84272	-0.937021	0.00822546	0.774707
Cdyl2	-1.43036	3.82273	0.00822559	0.774707
4933411G11Rik	-2.4296	0.404526	0.00822667	0.774707
BC030499	1.8035	2.2122	0.00825069	0.774707
Muc4	2.92107	0.642063	0.00836745	0.776117
Oaz1	1.42949	9.28079	0.00837286	0.776117
Tubgcp4	-1.46723	4.84793	0.0084616	0.776117
Rreb1	1.58228	4.78881	0.00851474	0.776117
AC140190.1	-9.34202	1.15491	0.00854782	0.776117
4932414N04Rik	6.31753	0.69563	0.00856217	0.776117
Gm3699	7.69224	-0.310167	0.00860083	0.776117
Cym	-3.61684	-0.815657	0.00860374	0.776117
Slc51a	3.39998	0.0457316	0.00867473	0.776117
Otx2	-2.91925	2.22073	0.0086749	0.776117
Gm17035	7.348	-1.29731	0.0087892	0.782651
ACEA_U3	7.61379	0.0124043	0.00885848	0.784257
RP23-59B8.2	2.05358	1.77984	0.00888993	0.784257
Gm5451	2.80289	0.704383	0.00895763	0.786571
Ssna1	1.22966	6.183	0.0090788	0.791065
1700108F19Rik	5.0004	-1.05743	0.0091047	0.791065
4930481A15Rik	2.30645	0.694329	0.00917596	0.791065
4930422M22Rik	3.43178	-0.257955	0.00917843	0.791065
Src	-1.15778	7.25172	0.00925845	0.791065
Gm3893	7.83797	-0.886762	0.00925905	0.791065
Ankzf1	-1.00046	5.07656	0.00934724	0.792595
Zbtb37	-1.96108	3.04562	0.00936053	0.792595
Lrrc17	-1.8292	6.49161	0.0094501	0.793619
Gm10108	6.17748	-1.61072	0.00945631	0.793619
Hoxb5os	-6.30958	7.11071	0.0095049	0.793686
Gm12966	2.07589	2.14866	0.00961017	0.793686
Aim1l	2.45189	1.99114	0.00961234	0.793686
Dock7	-1.72657	4.2499	0.0096245	0.793686
Lsm7	1.24478	4.9864	0.00969117	0.795725
Psg18	3.1132	-0.837838	0.0097413	0.796393
RP23-131F7.5	2.84614	0.438667	0.0098142	0.798432
Trim71	-1.42307	2.52925	0.00985043	0.798432
Col4a3	-2.56893	0.0373368	0.00996873	0.799949
Gvin1	7.40725	0.349232	0.0100022	0.799949
Cpd	-1.01306	5.34267	0.0100347	0.799949
Rpl19-ps11	1.30849	5.58301	0.0101067	0.799949
Foxe1	-2.499	0.915424	0.0101495	0.799949
Rbm47	-2.67346	1.1375	0.0101618	0.799949
Nlrp4b	3.7243	2.60294	0.0101759	0.799949
Rps3	1.23704	8.53015	0.0102418	0.799949
Gm6685	2.21554	0.213496	0.0102487	0.799949
RP24-529E15.1	2.51701	-0.531832	0.0103603	0.80534
Cr2	-4.08481	1.29018	0.0104699	0.808124
Cars	1.3114	5.16176	0.0105523	0.808124
Greb1	-2.32155	0.982866	0.0105526	0.808124
Papola	-1.07594	5.63373	0.0105665	0.808124
Lrg1	-1.96219	3.25269	0.0106213	0.809054
Rps2	1.31344	8.65872	0.010689	0.810953
RP23-235E15.6	6.03873	-0.865314	0.0107323	0.810997
Mms19	1.05503	5.12405	0.0109182	0.812535
D430036J16Rik	-3.85685	-0.516878	0.0109689	0.812535
Gm37108	2.25063	0.906185	0.0109968	0.812535
Gm10123	1.24813	5.53587	0.0110524	0.812535
Trmt13	1.90329	1.70224	0.0110684	0.812535
Kctd15	1.19047	4.48055	0.0111036	0.812535
Gm21984	-1.41503	2.82062	0.0112403	0.812535
Gm20537	6.06745	-1.65935	0.0112415	0.812535
Rplp2	1.1389	8.34924	0.0114346	0.812535
Pklr	-3.43767	-0.636737	0.0114766	0.812535
Fam53b	-2.15336	7.1921	0.0115185	0.812535
Thbs1	-2.16506	0.646892	0.0115985	0.812535
Gh	-2.75977	3.28407	0.0116467	0.812535
Irf6	-2.55044	0.309368	0.0116536	0.812535
Wnt7b	-1.0882	6.73147	0.0116884	0.812535
Rps6-ps4	1.40907	4.4017	0.0117502	0.812535
Gm12481	2.35422	4.1347	0.0118071	0.812535
Abi2	-1.04321	5.94589	0.0118216	0.812535
Ptbp3	-1.52062	3.16215	0.0118308	0.812535
1500015O10Rik	-1.67711	2.49794	0.0118778	0.812535
Gm6043	2.85635	-1.13757	0.011888	0.812535
Vil1	-2.57753	0.45615	0.0119428	0.812535
Crocc	1.08476	5.12002	0.0119439	0.812535
Rps6kb2	1.19276	4.45935	0.0119605	0.812535
Sirpb1a	3.32279	-0.589303	0.0120016	0.812535
2610020H08Rik	2.56661	-0.21671	0.0120354	0.812535
Itih4	3.16587	-1.52729	0.0120775	0.812535
Lars2	-1.14383	12.2208	0.0120814	0.812535
Rps10-ps1	1.63365	3.68297	0.0120905	0.812535
Ebf1	2.09219	1.63891	0.0121079	0.812535
Nhej1	2.34287	2.00778	0.012123	0.812535
Eif5al3-ps	1.75733	2.51501	0.0121248	0.812535
Pitx3	-2.81535	-0.182126	0.0121825	0.812535
Gm11978	2.61257	-0.977274	0.0123274	0.812535
Uqcc1	1.13793	5.91437	0.0123346	0.812535
Pabpn1	1.06068	6.05106	0.012348	0.812535
1700095B10Rik	-4.30054	-1.51858	0.0123847	0.812535
Foxj1	-1.34376	3.52481	0.0125157	0.812535
Sap25	2.64804	0.160415	0.0125294	0.812535
Ccdc37	1.73258	2.46391	0.0125389	0.812535
Rps3a2	1.47564	4.29195	0.0125516	0.812535
Fat1	-1.0892	4.95251	0.0125693	0.812535
Rps19-ps3	2.09068	0.72089	0.0125948	0.812535
Zcrb1	1.45214	4.88256	0.0127114	0.817279
Arid5b	-1.29001	3.19848	0.0128443	0.822707
Gm26910	2.461	-0.566665	0.0129089	0.822707
Slc35g1	-2.05654	1.40393	0.012926	0.822707
Ccdc62	1.98103	1.064	0.0130168	0.825719
Rint1	-1.64505	3.78971	0.0131911	0.832185
Gm8692	1.64764	2.01938	0.0132182	0.832185
Rpl31-ps18	2.11771	0.211508	0.0132504	0.832185
Tnfrsf22	1.88105	0.393148	0.0133825	0.837707
Gm3348	6.68025	-0.168441	0.0134351	0.838236
Cpeb3	-1.06544	4.65244	0.0135532	0.842833
Erdr1	1.13908	5.30509	0.0136082	0.843486
Gm13841	2.94687	2.25816	0.0137398	0.848867
Gm4793	1.93976	0.413442	0.0139049	0.856281
Kcne2	-2.51204	0.970911	0.0139891	0.857295
Gm5138	-2.23644	0.725476	0.0140204	0.857295
Egr4	-1.29136	6.33834	0.0140749	0.857295
4930447C04Rik	2.85881	0.301807	0.0141022	0.857295
Zfp217	-1.72044	1.82064	0.0141493	0.857413
Fam221b	1.50894	2.50212	0.0143128	0.862009
Gm14827	2.46154	0.808754	0.0143592	0.862009
Rep15	2.61291	2.53574	0.014401	0.862009
Col5a1	1.32946	4.05873	0.0144474	0.862009
Gm13436	1.37151	2.73142	0.0144851	0.862009
Ak2	1.04544	4.32198	0.0144979	0.862009
Taf5	-2.13216	4.09417	0.0145824	0.863991
C3	-2.96279	1.87616	0.0146442	0.863991
Myo1g	-3.02112	2.87708	0.0146678	0.863991
Gm14494	1.93162	3.22701	0.0147589	0.866662
Vsig8	-1.70282	4.70769	0.0148661	0.869846
Vps29	1.09632	6.634	0.0149048	0.869846
Wdr86	-1.96502	1.48246	0.014966	0.870729
Mir6236	-1.44438	6.56328	0.0151572	0.875161
Wdr95	-2.02534	-0.307141	0.0151805	0.875161
Rian	1.04177	8.29866	0.0154017	0.882984
C130060K24Rik	-2.13592	-0.460451	0.0154093	0.882984
Erbb4	-1.61337	4.32533	0.0154625	0.883367
RP23-352D5.1	-2.73711	-1.22141	0.0156869	0.892971
Ndufb2	1.42625	6.81584	0.0157755	0.893173
Gm8325	2.5065	1.34493	0.0158365	0.893959
Wdfy4	-1.59882	2.31979	0.0160236	0.898301
Rpl19-ps1	1.88253	1.10425	0.0160561	0.898301
Mamdc4	1.6613	4.00321	0.0160582	0.898301
Pisd-ps2	1.87873	3.80948	0.0161746	0.898301
Slc41a2	-1.26016	3.25425	0.0162474	0.898301
2810025M15Rik	1.17011	3.86732	0.0163044	0.898301
1700110K17Rik	-3.83897	-0.942295	0.0163966	0.898301
Gm7299	1.57632	3.26477	0.0165643	0.898301
Muc3a	1.94697	1.13232	0.016568	0.898301
Calcoco2	4.07114	-1.55011	0.0165709	0.898301
Gm16172	2.08335	-0.129577	0.0165883	0.898301
Slc18b1	-1.22903	3.58801	0.0166261	0.898301
Snhg7os	-3.41813	-0.0704681	0.0166791	0.898301
Ms4a6b	2.36421	0.57042	0.0166857	0.898301
Rps9	1.09367	7.95146	0.0167045	0.898301
Rps25-ps1	1.62253	3.07536	0.0167185	0.898301
Ermard	1.16369	3.46139	0.0171219	0.917375
Tmem72	-2.77795	0.16491	0.0175594	0.938168
Prdm16	-1.33665	3.27178	0.0176711	0.941213
Cntrob	1.27128	3.69008	0.0177157	0.941213
Gdnf	-2.31112	-0.72764	0.0177934	0.9427
Olfr399	-5.56222	-1.65675	0.0179285	0.94355
Gm2000	1.08988	7.29549	0.0179535	0.94355
Gm10481	1.85543	0.619062	0.0180053	0.94355
Tlr6	2.15157	-0.382223	0.0180812	0.94355
Gm12198	2.33715	-0.53079	0.0181105	0.94355
Muc3	2.99636	0.77521	0.0182036	0.94355
Arhgap42	-1.69898	2.90405	0.0182074	0.94355
Gm4750	6.35739	-1.56218	0.0182188	0.94355
Gm17797	-2.2123	1.34723	0.0182861	0.94355
Gcom1	5.85865	-1.60131	0.0183069	0.94355
RP23-7E4.9	-2.5909	2.66774	0.018406	0.946086
Bud31	1.10369	4.94108	0.0185207	0.949411
E030024N20Rik	1.8387	0.429	0.0185718	0.949463
Stxbp2	1.21478	4.46261	0.0188585	0.956601
Oaz1-ps	1.17536	6.63705	0.0189039	0.956601
Sh3d19	-1.25438	3.7142	0.0189214	0.956601
RP23-77E18.1	-4.15467	0.516114	0.0190718	0.956601
AI838599	-3.74453	-0.46169	0.0191578	0.956601
Zic4	-1.79318	1.56732	0.0192038	0.956601
Gm5977	2.82468	-0.566409	0.0192149	0.956601
Rps16-ps2	1.28619	4.79459	0.0192157	0.956601
Arid4b	-2.35443	4.7232	0.0193452	0.960284
Il17rb	-1.85087	1.89585	0.019391	0.960284
Clcnka	-3.45285	5.40476	0.0195737	0.964297
Nbeal2	1.15565	4.01388	0.0197599	0.969151
Tpbg	-1.29732	3.2415	0.0198241	0.969151
Gm12254	1.59459	3.054	0.0199167	0.969151
Neat1	1.44895	4.49952	0.0199921	0.969151
n-R5-8s1	-1.52923	6.69705	0.0199959	0.969151
Svil	-1.45954	2.97943	0.0200487	0.969151
Dynlt1-ps1	1.74005	1.4908	0.0201261	0.969151
Esx1	-2.76294	-1.22721	0.0202163	0.969151
Rbm28	1.08984	4.88728	0.0202719	0.969151
Gm14295	2.28198	2.55357	0.0202902	0.969151
Rpl13a	1.1422	9.45175	0.0203682	0.969151
Rpl13	1.0579	8.69084	0.0203876	0.969151
Gm9840	1.62991	2.49302	0.0204723	0.970747
Tnni3	-2.63081	2.48826	0.0205877	0.973781
Gm9097	6.52037	-1.89763	0.0206633	0.974928
Foxf2	-1.83969	4.35144	0.0207423	0.976225
Top2b	-1.08639	5.37081	0.0208031	0.976666
Zbtb20	-1.31648	5.1906	0.0209444	0.980186
Grap	1.50502	2.85794	0.0209815	0.980186
Gm11837	-1.87588	0.98755	0.0214057	0.987897
Gm26642	2.08641	-0.334919	0.0214929	0.987897
Dancr	1.79785	1.16786	0.0215195	0.987897
Hbq1b	1.89129	0.192246	0.0215734	0.987897
Selp	-2.8387	-1.059	0.0215905	0.987897
Notch1	-1.3345	4.98287	0.0216541	0.987897
Sdf2	1.02484	5.92157	0.0216622	0.987897
Gm14777	-2.22561	0.322003	0.0217076	0.987897
Gm10080	1.43862	4.20503	0.0217217	0.987897
Gm27998	-7.46494	-0.795788	0.0217367	0.987897
RP23-371K2.5	5.83681	0.612578	0.0217716	0.987897
Cntf	5.494	-1.57564	0.0218594	0.989516
Egfr	-1.34752	3.35836	0.0219208	0.989935
Mir1906-2	-6.4325	-1.87545	0.0220321	0.990747
Chmp2a	1.11006	6.14346	0.0220917	0.990747
Ttc36	-2.51394	-1.39285	0.0222535	0.990747
Gm28582	3.67876	-1.59087	0.0222607	0.990747
Per1	-1.04252	6.90559	0.0223071	0.990747
Rps19-ps6	1.09039	6.6199	0.0223568	0.990747
Gm15721	1.4081	1.98519	0.0225353	0.990747
Srprb	-1.34787	6.09252	0.0226052	0.990747
1700017N19Rik	-3.13962	1.26673	0.0226128	0.990747
Eng	-1.16392	5.39726	0.0226179	0.990747
Gm5806	-2.83622	0.669327	0.0228304	0.995459
Gm13623	2.14667	0.765612	0.02297	0.996959
Mrps9	1.08033	4.38925	0.0233112	1
Adnp	-1.59858	3.01923	0.0233714	1
Rgl2	1.05433	4.55613	0.0234086	1
Atp5l	1.10656	7.6076	0.0234477	1
Gm11625	2.08619	0.55843	0.0235932	1
Nudt16	1.24746	3.90308	0.0236575	1
Gm15720	1.65621	3.18952	0.0237195	1
Gm4617	1.88551	2.75292	0.0238097	1
Gm4294	1.06092	4.28884	0.0239857	1
Ccr5	-1.4764	1.87799	0.0241345	1
Tyrp1	-2.81815	-1.32121	0.0241638	1
Mrps21	1.16765	5.44657	0.0241666	1
AC146980.1	-5.85432	-1.50788	0.0242826	1
RP23-111M12.3	2.18714	-0.175848	0.0243321	1
Bsdc1	1.33395	6.05643	0.024408	1
Il1r1	-1.53383	2.46245	0.0245628	1
Ttbk1	-1.08235	7.24149	0.0246413	1
Nme8	4.29736	-0.699275	0.0246439	1
Cytip	-2.39443	-0.717402	0.0246599	1
Gm10275	1.07991	5.13248	0.0246976	1
Gm11527	-3.68716	-0.0129904	0.0248359	1
Gm10136	2.2529	1.45204	0.0248473	1
Sergef	1.0149	4.63299	0.0249112	1
Gm26827	-6.63385	-1.49778	0.0249751	1
Mob3b	-1.50738	1.18071	0.0250004	1
Gm27194	1.80768	0.074792	0.0251918	1
2410004P03Rik	-1.50009	2.02286	0.0254891	1
Gm8524	2.47316	-0.263808	0.0256759	1
Brca1	-1.71817	0.731331	0.025687	1
Gm5879	-2.74078	0.733851	0.0258415	1
AC102815.1	6.9017	-0.780125	0.0258586	1
Mir99ahg	1.84341	0.644615	0.0258936	1
Ddx26b	1.60054	3.84664	0.0259708	1
Gm15792	-3.56599	0.492736	0.0260311	1
Kirrel2	-1.28856	4.39989	0.0260544	1
Rps15-ps2	1.41597	3.24949	0.0260546	1
Gm26920	-5.85377	-0.302235	0.0263862	1
Gm10714	3.93181	0.615255	0.026427	1
Coa7	1.21334	3.69407	0.0264548	1
Srms	-2.82309	1.18952	0.0269745	1
Gm17031	-3.22841	-1.38402	0.0272904	1
Gm5936	-2.98379	-1.01759	0.0275149	1
Gm27032	1.02811	4.35744	0.0275533	1
Ccdc122	2.15045	-0.175026	0.0275964	1
Cbl	-1.10196	3.90082	0.027682	1
Rgs7	-1.28231	5.81266	0.0277767	1
Gm10785	1.82691	-0.144049	0.027876	1
Glul	1.1257	9.90726	0.0281172	1
Col8a2	-1.65187	1.68956	0.0281257	1
Gm12669	1.08007	3.7199	0.0281375	1
Stard3nl	1.01016	5.56062	0.0281417	1
Pla2g4c	2.5249	-1.49383	0.0281496	1
Flt3l	1.69137	1.41234	0.0282797	1
Myod1	-2.5059	1.05955	0.0283499	1
Gm4604	1.20106	4.52602	0.0284252	1
Hddc2	1.2328	3.2429	0.0285685	1
Rps17	1.14095	7.71714	0.0286908	1
Tbx3os1	2.38579	-0.140154	0.028788	1
Mllt10	1.25869	4.7159	0.0287913	1
1110002O04Rik	2.67631	-0.999913	0.0288159	1
Gm10030	-2.4775	-0.716794	0.0288205	1
Ptpn6	2.0485	3.31483	0.0289012	1
Dpm1	1.37518	3.94031	0.0289294	1
Aph1b	-1.08237	4.09974	0.0290186	1
Iqcb1	1.58746	3.29224	0.0290424	1
Gm7290	2.19247	0.470073	0.0292377	1
Plekhm2	-1.33561	7.59326	0.0292556	1
Rpl14-ps1	1.57548	4.54175	0.0293679	1
Mgam	-2.50267	0.0943129	0.0294648	1
Gm9493	1.66913	4.09149	0.0295664	1
Gm14586	1.49645	3.65339	0.0297837	1
Gm12345	1.63108	1.01368	0.0298345	1
Gm18737	2.48071	-1.40871	0.029896	1
Gm20563	1.72664	0.755978	0.0299117	1
Gm12350	1.29344	2.58041	0.0300679	1
Map3k1	-1.88441	2.87495	0.0300875	1
A430093F15Rik	3.21942	-1.2673	0.0302671	1
Glp1r	-2.33305	-0.749266	0.0303321	1
Gm4149	1.41867	3.77118	0.0304385	1
Snhg20	1.21141	3.91638	0.0305038	1
Gsto2	2.18144	-0.452149	0.0305135	1
Mirlet7c-1	2.0078	1.82553	0.0306111	1
Creg1	1.09661	4.73237	0.0306671	1
Usf1	1.03611	6.48949	0.030951	1
RP24-188B2.2	2.42563	-0.981747	0.0309691	1
Scp2-ps2	1.62156	2.9545	0.0309908	1
6430550D23Rik	1.97919	0.0962616	0.0310723	1
1190005I06Rik	1.44289	2.86607	0.0311018	1
Fhad1os1	-3.20832	0.258529	0.0311434	1
Rps23-ps1	1.73196	2.87274	0.0313454	1
Mx2	1.70636	0.0111723	0.0313734	1
H2-Q6	1.28528	1.90321	0.0313853	1
Adam12	-1.50213	2.42077	0.0314262	1
Pank1	-1.10514	4.37109	0.0316216	1
Thpo	1.31425	2.28266	0.0316961	1
Cd300lb	-3.39281	-1.20956	0.0316966	1
Gm12034	2.22393	-0.420036	0.0317053	1
Gm17728	6.17576	-1.342	0.0317571	1
Rps13-ps1	1.00834	5.00626	0.0317903	1
Prss32	-3.87462	-0.251215	0.0320217	1
Slc39a4	-1.88002	-0.125357	0.0320399	1
Gm8923	-6.68112	-0.66721	0.0321667	1
Ptges3l	1.49995	0.694213	0.0322884	1
Mier1	1.58401	3.82386	0.0323031	1
Atn1	-1.0128	8.2371	0.0325671	1
Renbp	1.2873	2.15897	0.0325719	1
Rps13-ps4	3.70341	-0.362557	0.0327069	1
Unc45b	-1.91573	0.586141	0.0330881	1
Fbxl12os	1.61788	0.479136	0.0331645	1
Ginm1	1.31735	2.65767	0.0332996	1
RP23-240E15.3	-1.90505	1.53606	0.0333463	1
Sirt4	1.09894	3.21551	0.0333624	1
Aspm	-1.39871	2.47035	0.0334313	1
Gm16089	1.99869	-0.255695	0.0335283	1
Mrpl48-ps	1.63568	1.42015	0.0337048	1
Llph-ps2	2.00918	1.49563	0.0337052	1
Zscan20	-1.78644	4.63673	0.0337503	1
Cyp27b1	-2.37864	-0.372122	0.0338233	1
2900041M22Rik	1.83877	0.168273	0.033827	1
Gm19680	3.2137	-1.65827	0.0339317	1
Gm14414	2.28181	0.221985	0.0339352	1
Akr1e1	1.34961	3.4882	0.0339525	1
Rnf7	1.22298	5.51608	0.034142	1
Gm10654	1.94804	-0.434378	0.0342695	1
Gm8444	2.48903	-1.22259	0.0342828	1
Gm6257	1.98331	0.128153	0.0344276	1
Gm15501	1.32919	4.65888	0.034471	1
Rpl34	1.24503	7.29331	0.03455	1
Mcmdc2	1.99438	-0.0576087	0.0345686	1
Hapln4	-1.01076	6.81781	0.0347202	1
Alms1-ps2	1.82406	-0.316946	0.0347236	1
Gm15810	-4.44566	0.449042	0.0348688	1
Mrps35	1.10674	4.16177	0.03509	1
Trmu	1.0306	3.64941	0.0351612	1
H2-Q7	1.87092	0.703239	0.0351747	1
Gm17415	2.68798	-1.22782	0.0352002	1
Rps3a1	1.1006	7.62185	0.0352423	1
Gm14292	1.66005	1.07646	0.035259	1
Col8a1	-1.79887	0.578251	0.0353534	1
1500015A07Rik	1.45799	1.34713	0.0353852	1
Gm12940	2.1194	2.87045	0.0356757	1
Mttp	-1.57429	4.51657	0.0357402	1
Zfhx3	-1.07722	4.53675	0.0358291	1
4933406J08Rik	2.29388	-1.53509	0.0358648	1
C130023A14Rik	2.40902	-0.228766	0.0360111	1
Acot4	1.85528	0.533624	0.036158	1
Prr12	-1.01887	6.47646	0.0363775	1
BC037039	-1.44334	1.12926	0.0365414	1
Hist1h1c	1.18276	3.78763	0.0366659	1
Eps8l3	-2.75395	-0.895025	0.0367302	1
Nup62cl	-2.61655	-0.709253	0.0367732	1
Gm27023	2.40773	-1.17732	0.0369453	1
Dcdc5	-2.15153	0.474237	0.0371814	1
Wtap	1.23	5.01822	0.0372884	1
Mrpl21	1.18301	4.07359	0.0375978	1
Adcy10	1.78567	-0.0212279	0.0376206	1
Gm6166	1.68622	1.81457	0.0376296	1
Rps19-ps1	3.48922	-0.0733304	0.0376911	1
Tmem184a	-1.94237	0.469069	0.037708	1
Snrpg	1.08684	4.22717	0.0377995	1
Gm7204	1.88539	-0.651842	0.0379174	1
Aqp1	-1.89914	1.21796	0.0380318	1
Gm5921	1.47966	2.60818	0.0380719	1
Utrn	-1.23428	5.89067	0.0381346	1
Gm9761	1.73591	1.44517	0.0381764	1
Gm2606	1.44706	1.30558	0.0381787	1
Gm8566	1.22636	3.62983	0.038231	1
Slfn10-ps	-1.93026	2.3557	0.0383657	1
Rpl3-ps2	-2.52227	3.45496	0.0384798	1
Bcl9l	-1.01722	5.59827	0.0386024	1
1700003H04Rik	3.59149	-0.740794	0.0386599	1
Sowahd	-1.90423	0.0575809	0.0388976	1
Gm15920	1.36493	3.7684	0.0389811	1
Gm13306	1.57263	1.64551	0.0389909	1
Mir124a-1hg	1.14729	6.91867	0.039018	1
Gm6498	-1.64584	0.0780013	0.0391002	1
Atp13a3	-1.18215	4.2246	0.0393549	1
Gm4535	1.93485	-0.477997	0.0393707	1
Gm10076	1.42651	5.37191	0.0395439	1
Cd209f	1.43551	1.03429	0.0396121	1
Rps19-ps11	2.95344	-1.36089	0.0396547	1
Klhdc1	1.25131	3.51303	0.0396839	1
Gm8624	1.74468	0.679883	0.0397544	1
Kntc1	1.60763	0.212833	0.0397657	1
Gm13268	1.83351	0.916547	0.0399266	1
Rpl34-ps1	1.48563	3.02945	0.0399794	1
I830077J02Rik	1.9762	-0.025216	0.0402807	1
Gm28417	2.68156	-1.09316	0.0403454	1
Gm9855	-1.75981	2.50984	0.0403619	1
Pah	-2.78216	-1.4829	0.0404015	1
Robo4	-1.4859	3.68556	0.0404165	1
Scrt2	-1.03913	5.24023	0.0404403	1
Gm3005	-6.02643	-1.70615	0.0405014	1
Uba7	1.31663	1.98688	0.0405986	1
Rpe65	-2.01944	0.342269	0.040752	1
Gm15903	-3.38967	-0.389824	0.040777	1
Rpl27-ps3	1.24047	4.97127	0.0407909	1
Prph	1.20434	2.05065	0.0408556	1
1810020O05Rik	2.17035	0.266137	0.040984	1
Dclre1b	-1.25045	2.68139	0.0410835	1
Gm13453	2.00914	0.459876	0.0411663	1
Fmo2	-2.67643	2.38076	0.0411735	1
Optn	1.1421	3.69896	0.0411834	1
1600029O15Rik	2.06517	0.61154	0.0411914	1
Gins1	1.91393	-0.426332	0.0412665	1
Rpl14	1.23288	7.4379	0.041305	1
Sfrp5	-1.58712	1.82755	0.041415	1
Gm17638	1.42076	0.680634	0.0416791	1
Atoh1	-1.51509	1.3802	0.0417157	1
Krt18	-1.68948	0.217216	0.0417242	1
Gm15459	1.0363	6.28631	0.0417299	1
2810029C07Rik	1.3244	2.64968	0.0417669	1
Bpifa6	-3.14573	-1.27458	0.0418986	1
RP23-140B23.1	2.51733	-0.946757	0.0420341	1
Gpr3	-1.1163	3.04647	0.042061	1
4930480K23Rik	1.61974	0.909608	0.0420855	1
Gm7936	1.61414	0.025625	0.042093	1
Wdr89	1.21599	4.8101	0.0421951	1
Tmem125	-1.4247	3.01226	0.0423819	1
Cfap44	-1.6149	1.98331	0.0425279	1
Trpv4	-1.49035	1.97507	0.0427263	1
N4bp2	-1.3377	2.3099	0.0427564	1
3110070M22Rik	1.80489	0.433348	0.0427756	1
Avp	1.67408	1.34158	0.0428896	1
Gm26858	-2.20516	-0.592247	0.0429287	1
Shprh	-1.07704	4.02103	0.043031	1
Cd59a	1.17229	2.44204	0.0430888	1
Rps11-ps3	2.31958	-1.2008	0.0431689	1
Gm38251	-1.80987	-0.675223	0.0432336	1
Gm26674	-2.63243	-1.37335	0.04328	1
Gm6104	1.97922	-0.783162	0.0432859	1
Gm7436	1.47535	0.843589	0.0433561	1
Gm8451	1.68269	0.0037622	0.0435573	1
Upb1	-2.03612	-0.00271483	0.0436296	1
Rpl30-ps8	2.45445	-1.66072	0.0437313	1
Hoxc5	-2.39485	-1.16775	0.0437427	1
Gm12366	1.53545	0.27637	0.0437833	1
Prex2	-1.06729	4.84214	0.0437849	1
Gm8331	-3.40702	-0.230985	0.0438103	1
9030407P20Rik	1.23427	2.04018	0.0439744	1
Tada2b	-1.14841	5.02715	0.0441221	1
Cbr4	-1.76217	2.97575	0.044169	1
Mrps14	1.00846	4.95434	0.0442118	1
Gm13611	1.8678	0.147284	0.0442509	1
BC089491	1.47815	0.302163	0.0442921	1
Thbs3	1.01779	3.79557	0.044326	1
Gm15464	2.97569	-0.787418	0.0444748	1
Gm4950	1.63221	0.387103	0.0446664	1
Tbl1xr1	-1.77064	5.05827	0.0448391	1
Gm26778	2.10397	1.4243	0.0448874	1
Nsa2	1.08288	5.33952	0.0449334	1
Klhl28	1.77029	1.9572	0.0451813	1
Dnase1l1	1.48371	0.662575	0.0452044	1
Rpsa-ps1	1.52675	0.627227	0.0452669	1
RP23-287M3.3	1.75926	-0.314103	0.0454178	1
Aadac	2.34574	0.0592711	0.045486	1
Gm14650	1.74275	0.247838	0.045549	1
Dynlt1b	1.02452	4.22062	0.0456935	1
Gm10263	1.44138	3.95885	0.0457	1
Bmp6	-1.2091	3.70812	0.0457882	1
Gm27406	2.0398	-1.25579	0.0459171	1
Dtd2	1.11234	2.94961	0.0459234	1
Golt1a	-3.26321	-1.378	0.046001	1
Zbtb40	-1.17106	4.26395	0.0464174	1
Gm14000	1.54298	0.853177	0.0465716	1
Gm12117	-2.13864	0.0681301	0.0466132	1
Rpl30-ps1	1.60533	0.116541	0.0467493	1
Gm7132	-1.94517	-0.283089	0.0470708	1
Dpep2	-2.11524	-1.14392	0.0471183	1
Rpl18-ps2	2.25986	0.745881	0.0472472	1
4932443L11Rik	2.00202	-0.201192	0.0472584	1
Ugt1a7c	2.03718	-0.157526	0.0474517	1
Gm4654	1.73439	1.28465	0.0476621	1
Gm20621	1.73153	-0.274012	0.0478927	1
Prl	-2.16995	-0.483192	0.0479656	1
Fam167a	-1.47682	1.17303	0.0479658	1
Gm8203	1.29001	2.23451	0.048007	1
Mirlet7c-2	2.20758	3.92348	0.0480798	1
Gm8245	-1.54445	1.86151	0.0480993	1
Rpl30-ps10	2.63437	2.95361	0.0481853	1
4933427I22Rik	2.91302	-1.54926	0.0485302	1
A330023F24Rik	1.41236	4.12641	0.0485322	1
Lmntd2	-2.26308	-0.433803	0.0487972	1
AC156953.1	-6.10601	-0.580106	0.0490418	1
Rab26os	1.62595	0.992153	0.0491422	1
Drc7	-1.29767	1.57336	0.0495551	1
Rpl19-ps12	2.02438	0.0807706	0.0496604	1
Cyp2c38	-3.76376	-0.828668	0.0497309	1
9830144P21Rik	1.61376	0.514507	0.0498312	1
Gm10480	1.60758	1.75516	0.0498357	1

## Sheet: Co-exp- List of DEGs
Gene ID	logFC	logCPM	PValue	FDR
Rpl30-ps9	-10.6636	2.65785	4.29464e-13	8.14564e-09
Frmd4a	-2.50037	5.43978	1.51047e-10	1.43246e-06
Rnu2-10	-9.06659	-0.150138	3.51884e-08	0.000222473
Dhh	-3.66189	2.10801	1.80788e-06	0.00741982
Vcp-rs	-2.11331	5.51155	2.09171e-06	0.00741982
Slc6a5	-5.10548	1.75139	2.34718e-06	0.00741982
Gata3	-4.79937	0.207879	3.26802e-06	0.00885494
RP23-99A9.1	6.65989	0.576536	4.85184e-06	0.0115031
Mir1906-1	9.20805	0.925222	5.98746e-06	0.0121543
Erlin1	2.0082	4.52245	6.897e-06	0.0121543
Gm13394	-3.95181	9.08637	7.04894e-06	0.0121543
Foxf2	-3.83173	4.35144	9.78734e-06	0.0134849
Eif3g	-1.65593	7.66656	1.03732e-05	0.0134849
Gm12918	-10.6079	3.41382	1.07674e-05	0.0134849
Gh	-5.3914	3.28407	1.19958e-05	0.0134849
Fgf3	-3.78366	2.17096	1.23503e-05	0.0134849
RP23-218L17.3	-7.86255	-0.00876101	1.23539e-05	0.0134849
Exoc3l2	-6.29991	2.88937	1.27974e-05	0.0134849
Fam53b	-3.96267	7.1921	1.65157e-05	0.016487
Anxa1	3.04721	1.38201	3.41898e-05	0.0324239
RP23-371K2.5	9.08143	0.612578	6.22549e-05	0.055818
mt-Tm	-3.32425	8.08961	6.47438e-05	0.055818
4930429P21Rik	6.0051	1.28499	7.56149e-05	0.062356
Tead4	-3.27944	0.795838	8.76185e-05	0.0684703
1700109H08Rik	5.49941	1.23549	9.02493e-05	0.0684703
Kbtbd11	-1.7093	7.19187	9.44328e-05	0.0688887
Gm10640	-4.59765	0.174434	0.00010792	0.0758118
Hemk1	1.97659	3.83377	0.000126587	0.085548
Gm26821	9.61483	0.87438	0.0001308	0.085548
Gm7293	-2.82887	3.73174	0.000146377	0.0925443
Prl	-5.03495	-0.483192	0.000155447	0.0937566
Fosl2	-1.39655	5.4185	0.000168486	0.0937566
T	5.80121	3.23813	0.000169849	0.0937566
Ttf1	2.54829	3.48358	0.000171728	0.0937566
Has1	-2.52253	2.55378	0.000174001	0.0937566
Mfap5	4.27	-0.319633	0.000177953	0.0937566
Kctd15	1.7701	4.48055	0.000187161	0.0959426
Dbx1	-3.65937	0.109364	0.000205257	0.102133
Tnni3	-4.57827	2.48826	0.000210007	0.102133
Lbhd1	2.22676	2.34725	0.000218056	0.103397
Gm7645	-6.68192	-0.926484	0.000228937	0.105909
Gm26533	7.47548	-1.23323	0.000244543	0.110434
AC107830.1	7.83193	0.163758	0.000259507	0.114467
Gpr21	3.67295	1.8443	0.000288364	0.124137
St8sia3os	-4.18634	-0.305192	0.000294521	0.124137
mt-Ty	-2.85347	5.61102	0.000334685	0.135855
Cisd3	-1.53261	4.91853	0.000336647	0.135855
Gm3170	-8.41455	-0.299084	0.000364971	0.144217
RP23-452K12.18	-8.628	-0.290143	0.000390416	0.149954
Gm37206	7.69967	-0.993594	0.000395301	0.149954
Trim52	-3.02238	1.35418	0.000417667	0.155331
Tia1	2.02576	4.79608	0.000442805	0.159028
Sowahd	-3.50108	0.0575809	0.000450042	0.159028
RP23-151C5.2	-6.65479	-1.38472	0.000454726	0.159028
RP23-352D5.1	-4.54787	-1.22141	0.000461146	0.159028
Gm10031	-8.6496	0.0599351	0.000470334	0.1593
Pnisr	2.13694	5.3912	0.000505416	0.168179
RP23-7E4.9	-4.06356	2.66774	0.000516724	0.168978
Usp44	-5.96967	1.12167	0.00055021	0.176879
Cc2d1b	1.79094	4.87346	0.000571155	0.178873
Gm26790	6.975	-1.27228	0.000575277	0.178873
Foxe1	-3.51448	0.915424	0.000662427	0.202649
mt-Th	-3.74715	3.78476	0.000735788	0.221519
Gm4767	7.77157	-0.503074	0.000755088	0.223777
Kcng3	-2.28734	2.85201	0.000767492	0.223954
Gm15387	-8.4938	-0.150947	0.000794571	0.228343
Ccdc36	-6.83393	7.38303	0.000822481	0.228943
Gm17383	-2.36134	3.09021	0.000834284	0.228943
Pm20d1	-3.27887	3.16686	0.000837334	0.228943
4930422M22Rik	4.2337	-0.257955	0.000844941	0.228943
Ctps2	1.68927	4.77591	0.000909832	0.239871
Srp54a	9.43979	0.610242	0.000910565	0.239871
E2f7	-3.75919	1.58931	0.000942197	0.244803
Gm26444	10.249	0.888117	0.000969457	0.248482
Kcnq1	-2.96244	1.49686	0.00105008	0.265558
RP23-169H9.3	7.30894	-0.237438	0.00106971	0.266962
Gm3348	8.51738	-0.168441	0.00110217	0.268398
RP23-235E15.6	7.22723	-0.865314	0.00110376	0.268398
6430550D23Rik	2.88193	0.0962616	0.00116011	0.278529
Hoxa9	-4.83816	2.29051	0.00118844	0.279503
Cntf	6.88273	-1.57564	0.00119999	0.279503
Gm5138	-3.01381	0.725476	0.00120838	0.279503
Fosb	-1.49166	4.58119	0.00135135	0.308807
Hoxa1	-6.50258	0.209583	0.00136841	0.308983
Myom2	3.30785	1.21936	0.00142791	0.315369
Gm24950	9.44701	0.0939699	0.00144904	0.315369
Tcte3	-6.2948	-1.20032	0.00146773	0.315369
Pla2g1b	-5.64674	2.08431	0.00148912	0.315369
mt-Tn	-2.52715	5.43343	0.00149898	0.315369
Mir341	-6.45927	0.817481	0.00152504	0.315369
Ranbp3l	3.50231	2.0764	0.00153454	0.315369
Nckap5l	-2.38238	5.46663	0.00153635	0.315369
Hmcn2	2.27652	1.32184	0.00154634	0.315369
Col11a1	2.41366	2.85456	0.0015787	0.317039
Lrrc71	-2.8655	1.4625	0.00158795	0.317039
Nr4a3	-1.30525	4.74369	0.0016313	0.322301
Meg3	1.82112	9.8446	0.00171269	0.33478
Supt7l	-2.67577	5.89031	0.00172976	0.33478
Hbb-bs	3.01747	4.88616	0.00192531	0.366619
Mier1	2.33345	3.82386	0.00193293	0.366619
Col7a1	2.13367	1.36166	0.00196387	0.366721
1700034H15Rik	2.67408	2.26101	0.00197214	0.366721
ACEA_U3	8.96765	0.0124043	0.00201078	0.369914
2610015P09Rik	-3.31327	3.1248	0.00203473	0.369914
Lyrm5	-2.22882	3.76686	0.00204782	0.369914
mt-Tr	-2.99068	2.75237	0.00212576	0.378224
Ankzf1	-1.18634	5.07656	0.00213863	0.378224
F930015N05Rik	-4.97765	1.87923	0.00215695	0.378224
Nlrp5-ps	4.45306	-1.0452	0.00217359	0.378224
Fgd2	2.29134	4.85643	0.00221136	0.381298
Leng8	1.3705	6.6821	0.00229275	0.391771
Gm10051	-6.39671	-1.48773	0.00237171	0.401646
Mettl8	-1.6237	4.12704	0.00245422	0.408402
mt-Te	-2.27236	4.56844	0.00245468	0.408402
Gm26540	6.83585	-1.57688	0.00271744	0.446167
Col13a1	-2.67902	2.65441	0.0027287	0.446167
Pisd-ps1	1.77957	5.31214	0.00285329	0.45864
mt-Tg	-3.86384	3.6813	0.00287517	0.45864
Gm8303	8.79643	-0.167452	0.00287753	0.45864
mt-Tf	-3.28873	3.67212	0.00292451	0.462243
Gcom1	6.87124	-1.60131	0.00297773	0.466765
AC159477.1	-3.80705	0.471107	0.00317683	0.491039
Gm5456	-6.61981	-0.714306	0.00318436	0.491039
E230020A03Rik	-5.54057	-0.814223	0.00329781	0.504432
RP23-223I2.2	-3.90858	-0.621105	0.00337068	0.506689
mt-Tt	-2.86007	2.28654	0.00339605	0.506689
Gm37164	3.35798	-0.922402	0.00340893	0.506689
Gm11290	-2.88817	-0.452141	0.00341942	0.506689
Egf	2.43113	0.766734	0.00356387	0.519002
Gm6467	-2.04533	2.31747	0.00359342	0.519002
Gm37335	-6.78557	-0.672636	0.00362072	0.519002
Gm9929	3.10401	-0.611655	0.00363897	0.519002
Irs2	-1.27649	5.2103	0.00364841	0.519002
I830077J02Rik	2.57536	-0.025216	0.00369335	0.519002
Lce1m	-4.88235	-1.48466	0.00369406	0.519002
Usp53	1.77525	2.80637	0.00372683	0.519756
Zscan20	-2.49857	4.63673	0.00380821	0.521413
Igha	-5.07289	3.55199	0.00382176	0.521413
Gm2229	-5.01664	-0.565415	0.00382919	0.521413
Gm13383	-4.11779	-0.95116	0.00384868	0.521413
Lif	-3.40066	1.7627	0.00390331	0.525064
Ccdc167	-1.68057	3.99434	0.00396645	0.526233
Gm15200	6.20376	-1.32895	0.00396749	0.526233
Lhx1os	-6.49004	0.475739	0.00402119	0.527629
Gm38102	3.26704	3.59811	0.00405206	0.527629
Bhlhe40	-1.0582	6.52685	0.00406147	0.527629
mt-Tv	-2.60265	4.71705	0.00410873	0.528072
Evx1	-4.31731	0.792716	0.00412056	0.528072
Tulp2	3.79659	-0.439163	0.00417257	0.531148
Polr3f	1.62456	3.24859	0.00420423	0.531611
Gm8524	3.19911	-0.263808	0.00425006	0.533847
Eda2r	-2.71978	-1.03519	0.00431814	0.538829
Gm3839	-1.86739	3.85533	0.00442195	0.546179
Nhlrc4	2.58236	-0.086046	0.00443463	0.546179
Gvin1	8.12437	0.349232	0.00449709	0.550299
Pitx3	-3.20006	-0.182126	0.00456686	0.551501
Atp1a4	2.86399	-0.0997838	0.00459349	0.551501
Card11	-2.74463	0.327037	0.00459415	0.551501
Gm13772	3.55409	-1.30864	0.00466894	0.556955
Atoh1	-2.19757	1.3802	0.00470139	0.557321
Col17a1	3.11539	0.763289	0.00478329	0.559758
Gm37270	2.94097	-0.709621	0.00480296	0.559758
Gm12459	-5.26779	2.01266	0.00484447	0.559758
Snhg11	1.73239	8.81267	0.00484576	0.559758
Lrg1	-2.19244	3.25269	0.00486952	0.559758
Rad51ap1	2.12694	0.627123	0.00511968	0.58497
Colq	2.33898	0.901006	0.0051906	0.589522
Gm12025	3.73569	-1.32893	0.00534415	0.599608
Dnmt3l	-4.19535	0.431515	0.00537084	0.599608
Xkr6	-2.64804	3.96087	0.00537425	0.599608
Lmntd2	-3.6138	-0.433803	0.00554718	0.614406
C630043F03Rik	2.31415	3.6098	0.00558671	0.614406
Ifi44	3.19055	-0.138112	0.00560407	0.614406
Egr4	-1.45587	6.33834	0.00585225	0.637904
Uba7	1.76407	1.98688	0.00588566	0.637904
Elp6	-2.37636	5.92377	0.00596371	0.639562
Wnt16	-3.76859	0.991007	0.00596839	0.639562
Tph2	1.9885	0.51943	0.00611082	0.651146
Igf2bp1	-3.3405	1.11184	0.00616014	0.651215
mt-Tl2	-3.13343	3.9809	0.00618014	0.651215
Ccl28	2.39721	0.186352	0.00640195	0.67086
Tnks1bp1	-1.06072	6.60304	0.00666319	0.690365
AI317395	3.12005	-0.516196	0.00666336	0.690365
Gm6185	-3.40879	-0.700182	0.00669727	0.690365
Rbm47	-2.83402	1.1375	0.00686706	0.701901
Gm38096	-2.62986	-1.11304	0.00688319	0.701901
Mug2	-2.88459	-0.962989	0.00697722	0.707685
Gm17807	-3.4216	-0.220525	0.00703264	0.709511
Slc4a1	3.24278	0.610966	0.007104	0.712919
Tbce	1.68776	3.8984	0.00719364	0.718114
Tomt	2.60033	0.0404724	0.00742364	0.735127
RP23-332I1.7	-3.57697	-1.04057	0.00744158	0.735127
mt-Ti	-2.0297	5.0775	0.0076731	0.754071
Mir682	-6.34164	-1.10536	0.00771432	0.754214
Myo7a	-1.25107	4.6414	0.0078915	0.76758
Hoxd3	-2.83458	-1.19662	0.00801154	0.77528
Immp2l	-1.83673	3.17026	0.00824194	0.793528
Gm28447	-3.13003	0.543493	0.00849565	0.810241
1810034E14Rik	3.39832	-0.341976	0.00850097	0.810241
Aim1l	2.51417	1.99114	0.00857657	0.811955
Gm13303	-6.58211	-1.41385	0.00860458	0.811955
Zfp286	1.40584	3.04274	0.00871532	0.818334
Gm10714	4.8518	0.615255	0.00877648	0.819206
Axdnd1	3.11518	0.651533	0.00881099	0.819206
Prima1	-2.30817	2.59202	0.00885558	0.819335
Epn3	-2.27062	2.24856	0.00892932	0.822148
Clcnka	-3.94777	5.40476	0.0089785	0.822682
Hmgb1-rs18	3.35964	-0.167944	0.00904718	0.82499
Sell	-2.66732	0.933351	0.00912862	0.828433
RP24-529E15.1	2.4434	-0.531832	0.00922297	0.832339
D8Ertd82e	-1.09602	5.89576	0.0093129	0.832339
Gm3764	1.2858	5.21217	0.00934125	0.832339
Ush2a	-4.08031	3.37393	0.00936074	0.832339
Gm21092	1.5436	4.61917	0.00939108	0.832339
C3	-3.186	1.87616	0.00946802	0.832854
Gm36936	2.60688	-0.821394	0.00948471	0.832854
Gm15535	2.3872	0.110459	0.00954981	0.834706
Tbc1d8	1.19169	3.98246	0.00964759	0.839385
Gm10177	-3.1913	4.78501	0.00970558	0.83949
1700095B10Rik	-3.79191	-1.51858	0.00973732	0.83949
Phyhd1	1.3262	3.26908	0.00993645	0.84896
Impa2	-1.90159	3.30502	0.00993668	0.84896
Ncmap	-2.17148	0.332014	0.0100688	0.85504
Cdc25a	1.63415	3.42511	0.010098	0.85504
Hnrnph1	1.86286	6.36966	0.0101571	0.856221
Gm5977	2.93381	-0.566409	0.0102067	0.856596
Per1	-1.17566	6.90559	0.0102549	0.856847
Trav1	-5.10491	-0.156633	0.0103334	0.85962
Spata17	-1.63931	2.49112	0.010431	0.863951
mt-Tl1	-1.97488	4.10164	0.0104862	0.864748
Snord14e	-6.41218	-1.39469	0.0106104	0.871201
Gm27032	1.19143	4.35744	0.0106656	0.871956
Gsto2	2.41074	-0.452149	0.0107564	0.87561
Thpo	1.5584	2.28266	0.0108439	0.878958
Gm2058	-2.44125	-0.642571	0.0109372	0.881581
Il1r2	3.00362	-0.93154	0.0110469	0.881581
Tmem62	1.53856	4.6719	0.01107	0.881581
Fhad1os1	-3.85848	0.258529	0.011139	0.881581
Hspa1a	-1.36785	5.18824	0.0111891	0.881581
Gm5879	-3.18263	0.733851	0.011239	0.881581
RP24-142B15.11	-1.91748	0.267913	0.0113141	0.881581
mt-Ts2	-2.27837	6.60741	0.0113256	0.881581
C130060K24Rik	-2.34828	-0.460451	0.011334	0.881581
Gm9752	3.04487	-0.339099	0.0113947	0.881581
Esm1	-3.35387	1.15454	0.0114525	0.881581
Pabpc1	-3.45142	8.98638	0.0114805	0.881581
Corin	-2.55402	3.14655	0.0117496	0.897513
4933416E14Rik	-4.72765	0.697873	0.0117826	0.897513
Gm14461	-2.51351	0.663159	0.0120045	0.910754
Gm10532	-2.48578	0.406728	0.0120774	0.912638
Egr2	-1.55825	3.1977	0.0121905	0.917525
Gm16010	-3.79696	3.16414	0.0123318	0.920962
Frs3os	2.66579	-1.2638	0.0123441	0.920962
Cep295	1.70995	3.11236	0.0124023	0.920962
Gm5884	-1.34445	3.57042	0.0124303	0.920962
mt-Tk	-2.76529	2.73864	0.0125947	0.924792
Alyref2	-2.54784	4.63386	0.0126864	0.924792
RP23-403P24.5	2.90324	-0.934178	0.0127085	0.924792
Gm8595	-5.60791	-1.31729	0.0127258	0.924792
C230037L18Rik	-1.88403	1.26589	0.0128757	0.932111
Gm7628	-2.08511	1.65195	0.0129318	0.932611
Gpr87	-2.93612	-0.790884	0.0130683	0.935799
Gm28800	1.63993	2.109	0.0130769	0.935799
Cdyl2	-1.33697	3.82273	0.013124	0.935799
Gm23472	3.61435	-0.430284	0.0134196	0.951826
Nvl	1.26909	4.77855	0.0135457	0.951826
Gm26778	2.60417	1.4243	0.0135582	0.951826
E030030I06Rik	-2.0999	-0.160936	0.0136113	0.951826
Trim71	-1.35087	2.52925	0.0136229	0.951826
Rps27a-ps2	-1.82551	3.46821	0.0136784	0.951826
Sik1	-1.26902	3.4197	0.0137	0.951826
Rassf7	-1.74388	1.16698	0.0140143	0.968766
Wbp2nl	-3.58031	-0.128624	0.014046	0.968766
Muc3	2.99397	0.77521	0.0141023	0.969127
Akr1cl	-2.52472	-0.144492	0.0141687	0.970169
Gm38020	2.77577	0.628138	0.0143224	0.975347
Srrm4os	2.51034	-0.301729	0.014368	0.975347
Gm14777	-2.43102	0.322003	0.014405	0.975347
Gm9120	-2.52375	-0.342105	0.01445	0.975347
Mtbp	2.01164	0.756463	0.0145488	0.978536
Sez6	-1.09249	8.50372	0.0146503	0.981881
Tubgcp4	-1.34801	4.84793	0.0151619	1
Cnot6l	1.2801	3.97796	0.0151894	1
1700019L03Rik	1.7514	0.806014	0.0152133	1
Hba-a2	2.88222	5.08174	0.0153364	1
Gm2986	-3.33679	-0.533966	0.0154149	1
Rpe65	-2.43874	0.342269	0.0157614	1
Trpm1	-2.36752	0.633862	0.0160531	1
RP23-50E10.4	2.44788	0.685562	0.0160757	1
Gm6548	1.72737	4.14764	0.0161164	1
Gm14306	2.15582	1.54317	0.0161177	1
RP24-72E12.4	-3.39133	1.82845	0.0164549	1
Miip	1.1946	3.78657	0.0167032	1
Npbwr1	-2.75879	2.74046	0.0170822	1
Gm10406	-3.35773	-1.28672	0.0171879	1
Gm13298	-8.11756	0.407151	0.0172197	1
Malat1	1.7912	8.32653	0.0172948	1
Pank1	-1.22249	4.37109	0.0172989	1
Gm29650	2.47976	-0.540352	0.0175066	1
Gm28042	1.39208	3.30797	0.0178863	1
Gm15328	2.63136	-0.34804	0.017935	1
Tmem45a	-2.23556	-0.461445	0.0179764	1
Zgrf1	1.96807	0.555212	0.0180072	1
Cnga1	3.11085	0.58946	0.0181705	1
Gm21781	1.77258	2.37589	0.0183037	1
Endou	1.70148	0.987284	0.0183855	1
Dpp7	1.04865	4.44792	0.0185403	1
Trp53inp1	1.48983	1.77344	0.018605	1
Tada2b	-1.34622	5.02715	0.0187252	1
Mir1906-2	-6.58497	-1.87545	0.0187253	1
Jak3	-1.29083	3.73512	0.0189744	1
Rpl3-ps2	-2.8737	3.45496	0.0194028	1
Zbtb20	-1.32796	5.1906	0.0196271	1
Gm17048	-6.43307	-1.79454	0.0196297	1
Cdk3-ps	1.92855	0.583687	0.0197372	1
Nsmaf	1.12508	3.99103	0.0197823	1
mt-Td	-2.78392	4.75006	0.0198092	1
Wbscr25	-2.33528	-0.187299	0.0198176	1
C130023A14Rik	2.54574	-0.228766	0.0198864	1
Pik3c2b	-1.26517	3.43482	0.0199519	1
Rps6kb2	1.10079	4.45935	0.0199703	1
Hspa1b	-1.26627	5.45442	0.0201206	1
Utrn	-1.38794	5.89067	0.0202026	1
Brip1	3.10003	-0.697743	0.020211	1
mt-Tw	-2.72299	4.55401	0.0202962	1
En2	-2.41203	1.91852	0.0204331	1
Ermard	1.12803	3.46139	0.0204701	1
Tmem168	1.30664	2.74066	0.0205315	1
Gpr3	-1.28236	3.04647	0.020538	1
Bche	1.93539	0.764145	0.0205943	1
Cbr4	-2.03344	2.97575	0.0206106	1
Gm9493	1.77776	4.09149	0.0207294	1
Rint1	-1.52717	3.78971	0.0207442	1
Olfr109	3.39274	-1.03285	0.0208142	1
Ctcflos	-2.34678	-0.731543	0.020973	1
Gm12367	3.231	-1.11674	0.0210312	1
Gm13237	6.26609	-1.57557	0.0214647	1
Gm15743	2.74751	1.47518	0.0215073	1
Gm26901	2.33482	0.196539	0.021545	1
Oxct2a	-3.24644	0.942246	0.0215845	1
Gm15777	2.771	-1.04022	0.0218914	1
Sfi1	1.05968	4.76816	0.0219258	1
Rpl21-ps15	3.28836	1.26873	0.021932	1
Gm12596	-3.49883	-0.345214	0.0219392	1
Pkd2l1	2.01992	-0.104384	0.0220455	1
2310065F04Rik	-2.01392	-0.112419	0.0221118	1
2810433D01Rik	-2.16208	2.17618	0.0222398	1
Gm12397	-5.62932	-1.41669	0.0223788	1
Gm6984	-2.53299	0.771935	0.0224097	1
Gm28551	3.29017	-0.353312	0.0225528	1
Amy1	2.39825	2.44933	0.0225641	1
Gys2	4.20564	-0.348896	0.0226828	1
Pms2	1.1538	3.84106	0.0227351	1
Cdk6	1.61617	1.39978	0.0228283	1
Gm2564	-2.79365	2.66583	0.0230056	1
Samd4	-1.04051	3.97172	0.0231399	1
RP24-294K15.5	2.05842	0.0229131	0.0231902	1
Wsb1	1.6846	4.41581	0.0233801	1
Gm20878	1.43477	3.88156	0.0234074	1
Gm7967	2.43747	-1.23697	0.0234562	1
Ptpn6	2.13547	3.31483	0.0235174	1
Rbm28	1.06241	4.88728	0.0236662	1
Neat1	1.40601	4.49952	0.0236684	1
AC125099.1	-6.5438	-1.46537	0.0237051	1
Gm38158	-2.2583	-0.159765	0.0237466	1
Gm5390	-2.41601	-1.11162	0.0238097	1
9830144P21Rik	1.82946	0.514507	0.0239987	1
Pla2g12b	-2.47199	0.206227	0.0240344	1
Lpin3	2.07862	0.925475	0.0241494	1
Cyp26a1	-2.31634	-0.400377	0.0241583	1
Zmynd15	2.34097	-0.269329	0.0243023	1
Mirlet7b	-2.35805	4.32257	0.0243325	1
RP23-246L14.4	-2.51967	-1.32208	0.0244261	1
Slfn10-ps	-2.09638	2.3557	0.0250022	1
Ikzf4	-1.1025	3.78525	0.0251001	1
Gm14414	-2.55649	0.221985	0.0254243	1
Ccdc163	1.65365	0.962444	0.0256245	1
Ackr1	-1.03202	4.03379	0.0258115	1
Tor3a	1.21154	3.68258	0.025853	1
Mir124a-1hg	1.24081	6.91867	0.0258722	1
Spata31d1d	-2.19222	-0.285142	0.0258809	1
Abcc1	1.06725	3.964	0.0260104	1
Cav1	1.15138	3.35553	0.0261302	1
Rpl31-ps9	-6.26022	-0.919832	0.0263427	1
Flt3l	1.69301	1.41234	0.0264102	1
Fam47c	-3.72353	-0.749405	0.0266834	1
4930447C04Rik	2.57891	0.301807	0.0267026	1
Gm28439	3.2569	4.12355	0.0267375	1
Baz1a	-1.89929	2.23597	0.0268144	1
Gm24111	-2.80722	1.36636	0.0269262	1
Slc30a1	-1.03519	4.08136	0.0271539	1
A430106G13Rik	2.15333	0.221801	0.0272836	1
Crip3	-1.76324	0.813485	0.0273157	1
Mug-ps1	2.89788	-0.935511	0.0274162	1
Olfr492	-2.47526	1.10984	0.0279128	1
Rgs11	1.15707	4.8559	0.027998	1
Hbb-bt	2.29222	3.09395	0.0280338	1
Gm11353	-2.31741	-0.461612	0.0280913	1
4932414N04Rik	5.11862	0.69563	0.0282502	1
Sh2d6	-2.95087	0.453624	0.0283947	1
Gm26712	-5.44491	-1.48576	0.0284062	1
Gm37216	-2.24454	0.489934	0.0286618	1
Man2a2	-1.0083	8.00995	0.0286847	1
Il11ra2	6.48161	-0.16099	0.0287068	1
BC053393	-3.92615	0.692823	0.0287414	1
Pstk	1.23181	3.30717	0.0289355	1
A230107N01Rik	2.26205	-0.538432	0.029079	1
Kif15	2.39331	-1.00735	0.0291594	1
Gm37376	-6.83384	-0.122194	0.0292283	1
Eci3	3.34656	-1.082	0.0294351	1
Dpp4	2.00114	1.09601	0.0296394	1
Muc2	2.64897	0.531566	0.0297392	1
Gm6055	-1.60542	3.35436	0.0299083	1
Robo3	1.23493	4.23177	0.0299103	1
4933409D19Rik	-3.66091	-0.958956	0.0299629	1
Gm4925	2.10367	-0.854987	0.0300387	1
Gm16378	-1.99231	1.44196	0.0300552	1
Gm14827	2.19011	0.808754	0.0301262	1
A430093F15Rik	3.1136	-1.2673	0.0302671	1
Gm17142	-2.37049	0.874747	0.0302734	1
Ddx60	-2.59976	-0.411747	0.0303332	1
Zfp715	1.49786	3.32762	0.0308027	1
Olfr1501	-2.53836	-0.303355	0.030876	1
Gpihbp1	2.90686	-1.49032	0.0309366	1
Foxl2os	1.95305	-0.842624	0.0309548	1
Vps25	-1.08782	6.11653	0.0310142	1
Rps19-ps4	2.04197	0.432061	0.0310543	1
Tpx2	1.56679	1.29276	0.0310638	1
Tbx3os1	2.24471	-0.140154	0.0311386	1
A330023F24Rik	1.54839	4.12641	0.0311459	1
4933406C10Rik	1.79183	0.611841	0.0311596	1
Spata25	-3.74721	-0.917932	0.0311749	1
Gm26969	-2.19727	-0.569003	0.0314033	1
Dusp4	-1.04189	3.55091	0.0316025	1
Gm9436	1.64983	0.81997	0.031714	1
Col20a1	1.65979	1.88279	0.0317254	1
Il1r1	-1.45156	2.46245	0.0320112	1
Arrdc3	-1.55694	4.68002	0.0323728	1
Gm20760	2.57071	-0.9116	0.0324081	1
Pot1b	1.59879	1.11318	0.0325175	1
Zfp473	2.08437	-0.281121	0.0326061	1
Gm10300	2.70639	-1.29538	0.0326547	1
Sox3	-1.47997	1.09865	0.0328237	1
Gm11223	-1.26681	5.06152	0.0328583	1
Zdhhc18	-1.06649	5.86574	0.0328844	1
Oxt	-3.5843	-0.895568	0.032918	1
Gm21811	1.59527	2.42459	0.0333429	1
Shroom3	1.34403	2.11707	0.0333746	1
Gm29331	2.26281	-0.505689	0.033381	1
Gm8750	-5.30036	-0.914578	0.033531	1
Trpm7	1.64206	3.45642	0.0336494	1
Ppp1r13l	-1.38339	2.60971	0.0336709	1
Ube3a	1.06487	4.538	0.0338309	1
Gm10687	1.74093	-0.10788	0.0338466	1
Gm26981	2.37599	-1.27274	0.0339128	1
Gm6254	5.61195	-1.43582	0.0339139	1
BC030499	1.44045	2.2122	0.0339244	1
Asic3	2.89955	-0.932749	0.033994	1
Fpgs	-1.16786	3.10904	0.0340034	1
Arc	-1.06393	8.72946	0.0341314	1
Gm3985	2.64134	-1.18777	0.0341413	1
Cdh19	2.05796	1.20618	0.0342676	1
Zfp937	1.99758	0.411946	0.0345964	1
Gm15984	-4.30745	-0.517152	0.0346301	1
Gm28582	3.36173	-1.59087	0.0347272	1
Zfp692	1.08193	4.41791	0.0347659	1
Xist	1.96737	-0.253382	0.0347733	1
Gm6977	-1.40969	4.03624	0.0350584	1
Rpl32-ps	-2.86101	-1.08888	0.0352546	1
Zfp810	1.38354	2.43993	0.0352574	1
Gm10603	1.98447	-0.681649	0.0353434	1
Gm15684	2.6228	-1.1843	0.0354116	1
Tpbg	-1.16685	3.2415	0.0354483	1
Otop2	1.97058	0.514535	0.0356898	1
S100a8	-2.06625	-0.289516	0.0357758	1
Zcchc11	1.31667	3.4348	0.0360742	1
Gm26925	-2.8232	-1.41631	0.0360964	1
Gm4793	1.64561	0.413442	0.0360982	1
Kif12	-2.94817	0.231084	0.0361957	1
Rtel1	1.17713	3.41055	0.036571	1
Col15a1	-1.1451	3.07376	0.0366223	1
Rny1	1.53832	3.74491	0.036665	1
5430421N21Rik	-2.54853	-0.693491	0.0367815	1
1700108F19Rik	4.02756	-1.05743	0.0367843	1
Fgr	2.59984	-0.792647	0.0368145	1
Nccrp1	-1.82472	0.560585	0.0371312	1
Rps27rt	-1.91041	4.15331	0.0376166	1
Lefty2	-2.12328	0.289126	0.0377201	1
Gm7361	-2.10792	-1.18937	0.0378139	1
4930481A15Rik	1.85411	0.694329	0.0380715	1
A830073O21Rik	1.70126	0.584243	0.038082	1
Ccl6	-1.33372	1.335	0.0381036	1
RP23-34P11.2	1.12881	3.18566	0.0381174	1
Trmt112-ps2	-1.8854	0.560175	0.0381479	1
Ccdc142	1.22336	3.44213	0.0384317	1
Gm37795	2.00465	-0.358183	0.0384729	1
Gm13169	-2.17883	-0.45392	0.0386692	1
Pabpc1l	1.93448	-0.395403	0.0387014	1
Pdlim1	-1.11517	3.52051	0.0389133	1
Gm26910	2.0136	-0.566665	0.0389672	1
Gm3788	-2.10006	2.83501	0.0389695	1
Gm5931	-2.17941	0.982024	0.0390403	1
Sned1	1.18615	3.07012	0.0390729	1
Taf9	1.50892	0.77787	0.0392406	1
Gm9385	-1.39045	4.04754	0.0394365	1
Bank1	1.74908	0.0792516	0.039464	1
Gm1821	1.46804	6.6728	0.0397717	1
Brca2	1.25944	1.78233	0.0401061	1
Gm5859	5.29253	-0.929575	0.0401186	1
Wdr89	-1.23516	4.8101	0.0401676	1
2700038G22Rik	2.06673	0.14136	0.0402188	1
Cbfa2t2-ps1	4.96678	-1.091	0.0402938	1
Gm4524	1.68175	-0.352269	0.0403898	1
Gm38251	-1.86067	-0.675223	0.0404701	1
Rps13-ps4	3.45963	-0.362557	0.0407555	1
1700003H04Rik	3.45508	-0.740794	0.0409165	1
RP23-366P9.8	1.45049	1.52665	0.0409704	1
Chuk	1.34991	3.48111	0.0411258	1
Cfap69	1.8587	2.8193	0.0411525	1
Kdm5d	1.28835	3.29837	0.0412663	1
Aste1	1.22059	2.29953	0.0412729	1
Sec22a	1.1141	3.78846	0.0413065	1
Cutal	-2.19194	-0.707156	0.0414616	1
B230206H07Rik	1.6083	0.433068	0.0415369	1
Sppl2c	-1.91578	-0.0238283	0.0417122	1
Gm9916	-1.84835	1.78761	0.0417761	1
Gm38118	-1.94249	-0.000637071	0.0421527	1
Gimap5	1.92451	-0.603038	0.0421633	1
Gm16159	-6.26649	-0.66265	0.0421697	1
Ttc36	-2.04868	-1.39285	0.0421879	1
Dynlt1c	1.09627	2.94414	0.0422014	1
Ncapd2	1.03871	4.28807	0.0422204	1
Ubap1	-2.24705	8.18049	0.0423606	1
Gm13812	-6.66561	-1.11677	0.0426441	1
Cd248	-1.49435	3.84401	0.0426976	1
D330045A20Rik	-1.90033	0.307918	0.0430243	1
Gm6685	1.73808	0.213496	0.0431262	1
Nphp3	-1.66957	2.95187	0.0431638	1
Zfp14	1.14369	2.61265	0.0436077	1
Rpl21-ps8	-2.05637	-0.706506	0.0439196	1
Tcf24	1.86044	-0.722596	0.0439504	1
Rbm46	2.22883	-0.922928	0.0439841	1
Gm37309	2.27135	-0.862385	0.0443052	1
Sap25	2.13705	0.160415	0.0443674	1
Gm13148	-1.86232	-1.28993	0.0444808	1
Irf6	-1.95249	0.309368	0.0446626	1
Gm14443	1.6977	-0.0654703	0.0448291	1
Map3k14	-1.08491	3.03668	0.0448462	1
Mttp	-1.4944	4.51657	0.0451666	1
Gm13563	1.42895	1.47646	0.0453738	1
RP23-131F7.5	2.16299	0.438667	0.0455992	1
Il2	-2.17205	0.536296	0.0458511	1
BX510318.1	-2.22893	-0.670076	0.0463411	1
Igf2r	-1.85907	5.42478	0.0464426	1
Has2	2.03148	-1.58079	0.0465462	1
Gm12901	1.51419	0.834675	0.0465801	1
Gm7666	-1.25279	4.20602	0.0466936	1
Recql	1.21851	3.47053	0.0467785	1
Gprc5a	-2.11715	-1.08395	0.0469756	1
AC125099.3	-5.85281	-2.02307	0.0469777	1
2900005J15Rik	-1.72701	1.19684	0.0472384	1
Gm12914	-3.97036	-1.54319	0.0472711	1
Nkx3-1	1.48681	0.357452	0.0475094	1
Trim50	-2.4764	-0.917594	0.0475701	1
Gm8399	-1.2358	3.21026	0.047639	1
Aire	2.23322	-0.859663	0.0478064	1
Hsp25-ps1	-1.84713	0.804811	0.0479771	1
Ap1s3	-1.65079	0.722152	0.0483108	1
Myo15	-1.41662	0.433064	0.0485236	1
6030452D12Rik	-1.90796	0.181312	0.0485715	1
Fam46b	-1.79562	0.211096	0.0486687	1
Gm26582	1.85704	0.739663	0.0487125	1
Sox21	-1.02211	3.37791	0.0488851	1
Gm7340	3.30459	-1.02035	0.0490099	1
Gm15978	2.76767	-0.80765	0.0492582	1
Gm15903	-3.23538	-0.389824	0.0498708	1
Gm27252	2.56419	-1.44823	0.0499314	1
Lrrc14b	-6.51387	-1.22104	0.0499645	1

## Sheet: Common DEGs in all three groups
Gene	IR- Fold Change	Mal-Fold Change	Co-Fold Change
Frmd4a	-2.46116	-2.40804	-2.50037
Kbtbd11	-1.84981	-2.28708	-1.7093
Gata3	-4.1297	-4.63851	-4.79937
Tomt	3.58587	2.64162	2.60033
AC107830.1	8.25684	7.19356	7.83193
2610015P09Rik	-4.35793	-3.09833	-3.31327
Exoc3l2	-5.15532	-4.26678	-6.29991
RP23-371K2.5	8.50103	5.83681	9.08143
Muc3	4.72321	2.99636	2.99397
Prl	-4.91274	-2.16995	-5.03495
RP23-352D5.1	-5.03552	-2.73711	-4.54787
Lrg1	-2.80206	-1.96219	-2.19244
Cbfa2t2-ps1	6.89469	6.73362	4.96678
Impa2	-2.623	-2.19635	-1.90159
Trim52	-2.88105	-4.06675	-3.02238
Pitx3	-3.96822	-2.81535	-3.20006
Slc6a5	-3.23794	-3.40977	-5.10548
Gm14414	-6.79838	2.28181	-2.55649
Rnu2-10	-3.15387	-8.91272	-9.06659
RP23-169H9.3	7.31073	7.49956	7.30894
C3	-4.23123	-2.96279	-3.186
Gm10640	-3.56539	-3.55455	-4.59765
Has1	-2.14793	-1.92564	-2.52253
Epn3	-2.84595	-3.55359	-2.27062
I830077J02Rik	2.87721	1.9762	2.57536
Mir1906-1	6.89591	8.99345	9.20805
Gm11290	-3.08748	-2.61288	-2.88817
Fgf3	-2.47714	-3.016	-3.78366
Rint1	-2.04141	-1.64505	-1.52717
Gvin1	8.44365	7.40725	8.12437
Gm26778	3.12529	2.10397	2.60417
Arrdc3	-2.15978	-2.48926	-1.55694
Gh	-3.2476	-2.75977	-5.3914
Lmntd2	-3.93681	-2.26308	-3.6138
RP23-7E4.9	-3.17712	-2.5909	-4.06356
Pm20d1	-2.64072	-3.36431	-3.27887
RP23-235E15.6	6.41362	6.03873	7.22723
4932414N04Rik	6.63859	6.31753	5.11862
RP23-131F7.5	-5.93966	2.84614	2.16299
Lyrm5	-1.91494	-2.43337	-2.22882
Clcnka	-4.04732	-3.45285	-3.94777
Usp44	-3.97851	-6.62503	-5.96967
Cbr4	-2.32343	-1.76217	-2.03344
Il11ra2	7.38662	8.17323	6.48161
Gm5977	2.92363	2.82468	2.93381
Prima1	-2.26513	-2.93397	-2.30817
Foxe1	-2.42543	-2.499	-3.51448
Eda2r	-2.5369	-2.93539	-2.71978
Asic3	3.36156	3.7438	2.89955
Gm38251	-2.30011	-1.80987	-1.86067
Gm3348	6.47206	6.68025	8.51738
Sowahd	-2.14704	-1.90423	-3.50108
Aim1l	2.15443	2.45189	2.51417
Foxf2	-1.76431	-1.83969	-3.83173
4930481A15Rik	1.99444	2.30645	1.85411
Irf6	-2.12614	-2.55044	-1.95249
Fhad1os1	-3.22537	-3.20832	-3.85848
Atoh1	-1.56958	-1.51509	-2.19757
Fam53b	-1.74801	-2.15336	-3.96267
Dbx1	-1.81763	-2.8536	-3.65937
Gm14777	-1.92618	-2.22561	-2.43102
Ttc36	-2.01664	-2.51394	-2.04868
Rps13-ps4	3.51373	3.70341	3.45963
Kcnq1	-1.68078	-4.03303	-2.96244
Flt3l	1.5178	1.69137	1.69301

## Sheet: Unique genes in each groups
IR	MAL	Co-exposure
Gm10778	Gm2260	Vcp-rs
Cyp7a1	Gm2274	RP23-99A9.1
1700019G17Rik	Gm22317	Erlin1
Cnot8	Smt3h2-ps4	Gm13394
Pank1	Kif3a	Eif3g
Alox12e	Gm13456	Gm12918
Wnt5a	Gm15682	RP23-218L17.3
Kcnj15	Gm10260	Anxa1
Bach2os	Zfp462	mt-Tm
Gm13698	Lyrm9	Tead4
Gm10709	Rpl9-ps6	Hemk1
Hoxb5	Rps2-ps13	Gm7293
Lamb3	Casp9	Kctd15
Tubgcp4	Ttn	Lbhd1
Tlr7	4930579K19Rik	Gm7645
Gm26583	Rpl3-ps1	Gpr21
Col28a1	Gm9722	mt-Ty
Gm10421	BC002163	Cisd3
Gm26880	Rpl17-ps10	Gm3170
Spr-ps1	Morn3	Gm37206
Exd1	Haus3	Tia1
Gm38394	4930523C07Rik	Cc2d1b
Gm27232	Mmp25	mt-Th
Gm16177	Adck2	Ccdc36
1700007G11Rik	Rdh9	Gm17383
Pigz	Tnfaip2	E2f7
Cwc22	Chek1	Hoxa9
Prss41	Fam219aos	Hoxa1
Pogz	Rpl9-ps7	Myom2
Spopl	Cchcr1	Gm24950
Gm13302	Gm12070	Tcte3
Gm24270	Gm38125	Pla2g1b
Gm853	Lmod3	mt-Tn
Pcsk2os2	Gm10250	Mir341
Dnah7b	Cldn2	Nckap5l
Gm4117	Gm11824	Hmcn2
Snord61	Pianp	Col11a1
Pagr1b	Gm15265	Supt7l
Gm21970	Nvl	Col7a1
Rps12-ps10	Adtrp	mt-Tr
RP24-240P8.1	Dna2	F930015N05Rik
Accsl	Zcwpw1	Fgd2
Gm11955	Abcb5	Gm10051
Gm28756	Ccl27b	Mettl8
Gm19744	Stxbp5l	mt-Te
Gm23085	Psma7	mt-Tg
Gm22513	Rell1	mt-Tf
Jade3	Hspa1a	AC159477.1
Ccr5	Rpgrip1	Gm5456
Brca2	Fbxl12	RP23-223I2.2
Speer4b	Gm15772	mt-Tt
Gm28042	Gm14169	Gm37164
Cd109	Plac9b	Egf
Tmem125	Gm26906	Gm37335
Gm38166	Gm10358	Gm9929
Gm2076	Gm13588	Igha
Dbh	Rhbdl2	Gm2229
Cep128	Gm5428	Gm13383
Zeb2	Cmah	Lif
Ighg2b	Gm3355	Lhx1os
Maats1	Gm28036	mt-Tv
Gm2420	Gm6644	Evx1
Krt8	Saal1	Tulp2
Runx3	Gm20509	Polr3f
Gm15406	Gm22122	Gm3839
4930404N11Rik	Gm7079	Nhlrc4
Hbq1a	Gm27000	Atp1a4
Gm26675	Rps19	Card11
Slc15a5	Chchd7	Gm13772
Zmynd12	Poteg	Col17a1
Zfp82	H3f3c	Rad51ap1
Neil3	Rpl41	Colq
Gja3	Gpr35	Gm12025
Wfdc2	Kif16b	Dnmt3l
Six1	Hells	Xkr6
Krt13	Prodh2	C630043F03Rik
Smyd1	Gm15131	Uba7
N4bp2os	Gm29609	Elp6
Gm9049	Gm12896	Tph2
Serpina9	Kif14	Igf2bp1
AK157302	Qrich2	mt-Tl2
Sostdc1	RP24-85O24.1	Ccl28
Fndc3c1	Gm26529	Gm6185
Sbk2	RP23-286M22.2	Gm38096
Gm14648	Gm10774	Mug2
Trpv4	Gm6136	Gm17807
5930412G12Rik	Prr14l	Slc4a1
RP24-176P19.3	B3gnt2	Tbce
4933427G23Rik	Kmt2e	RP23-332I1.7
Drc7	Gm7206	mt-Ti
Frrs1	4933411G11Rik	Mir682
Mir124-2hg	BC030499	Hoxd3
Dsg1b	Rreb1	Gm28447
Gm5819	AC140190.1	1810034E14Rik
Aldh1a3	Cym	Gm13303
Sp110	Slc51a	Hmgb1-rs18
Mns1	Gm17035	Ush2a
Gm10257	RP23-59B8.2	Gm21092
Gm17167	Gm5451	Gm36936
Kl	Lrrc17	Gm10177
Trim40	Hoxb5os	Cdc25a
RP23-387L12.3	Gm12966	Hnrnph1
Gm16084	Dock7	Trav1
Fam64a	Psg18	Spata17
Esco2	Nlrp4b	mt-Tl1
Gm2445	Greb1	Snord14e
5730422E09Rik	D430036J16Rik	Thpo
Rps13-ps2	Gm37108	Gm2058
Scara5	Trmt13	Il1r2
Msh4	Pklr	Tmem62
Cd40	Thbs1	RP24-142B15.11
RP23-148G12.2	Gm12481	mt-Ts2
Fggy	Ptbp3	Gm9752
Gpsm2	Gm6043	Pabpc1
Lctl	Vil1	Corin
Gm7336	2610020H08Rik	4933416E14Rik
S100a9	Itih4	Gm14461
Syndig1l	Rps10-ps1	Gm10532
Pigr	Ebf1	Egr2
Gm15587	Nhej1	Gm16010
Lhx1	Eif5al3-ps	Frs3os
Junos	Gm11978	Cep295
St18	Ccdc37	mt-Tk
Olfr1021-ps1	Rps19-ps3	Alyref2
Etv2	Slc35g1	RP23-403P24.5
Gm15991	Ccdc62	Gm8595
D030062O11Rik	Gm8692	Gm7628
Agtrap	Rpl31-ps18	Gm28800
WI1-2065I1.2	Tnfrsf22	Gm23472
Serinc4	Zfp217	E030030I06Rik
Gm15222	Fam221b	Rps27a-ps2
Slc18a1	Rep15	Rassf7
Birc7	Taf5	Wbp2nl
Snx31	Myo1g	Akr1cl
Fam167a	Gm14494	Gm38020
Gm26612	Vsig8	Srrm4os
Gm11578	Wdr86	Gm9120
Gm6665	Erbb4	Hba-a2
Prr32	Gm8325	Gm2986
Cdhr4	Wdfy4	Trpm1
Bnc2	Rpl19-ps1	RP23-50E10.4
RP23-38B15.1	Mamdc4	Gm14306
Capn9	Pisd-ps2	RP24-72E12.4
Fetub	Gm7299	Npbwr1
Tns4	Muc3a	Gm13298
1810018F18Rik	Gm16172	Malat1
Gm13301	Ms4a6b	Gm29650
Gm11711	Rps25-ps1	Gm15328
Gm12416	Gdnf	Tmem45a
Gm17258	Olfr399	Zgrf1
Igf2bp2	Gm10481	Cnga1
Gm20425	Tlr6	Gm21781
	Gm17797	Endou
	E030024N20Rik	Gm17048
	RP23-77E18.1	Cdk3-ps
	Zic4	mt-Td
	Il17rb	Wbscr25
	Gm12254	Brip1
	n-R5-8s1	mt-Tw
	Dynlt1-ps1	En2
	Esx1	Bche
	Gm14295	Olfr109
	Gm9840	Ctcflos
	Gm9097	Gm15743
	Grap	Gm26901
	Gm11837	Oxct2a
	Gm26642	Gm15777
	Dancr	Rpl21-ps15
	Hbq1b	Gm12596
	Selp	2310065F04Rik
	Gm27998	2810433D01Rik
	1700017N19Rik	Gm12397
	Gm5806	Gm6984
	Gm13623	Gm28551
	Adnp	Amy1
	Gm11625	Gys2
	Gm15720	Cdk6
	Gm4617	Gm2564
	Tyrp1	RP24-294K15.5
	AC146980.1	Wsb1
	RP23-111M12.3	Gm7967
	Gm11527	AC125099.1
	Gm10136	Gm38158
	Mob3b	Gm5390
	Gm27194	Pla2g12b
	2410004P03Rik	Lpin3
	Brca1	Cyp26a1
	Mir99ahg	Zmynd15
	Ddx26b	Mirlet7b
	Gm15792	RP23-246L14.4
	Gm26920	Ccdc163
	Srms	Spata31d1d
	Gm17031	Rpl31-ps9
	Gm5936	Fam47c
	Gm10785	Gm28439
	Pla2g4c	Gm24111
	Myod1	A430106G13Rik
	1110002O04Rik	Crip3
	Gm10030	Mug-ps1
	Iqcb1	Olfr492
	Gm7290	Hbb-bt
	Rpl14-ps1	Gm11353
	Mgam	Sh2d6
	Gm12345	BC053393
	Gm18737	A230107N01Rik
	Gm20563	Kif15
	Map3k1	Gm37376
	Glp1r	Dpp4
	Mirlet7c-1	Gm6055
	Scp2-ps2	4933409D19Rik
	Rps23-ps1	Gm4925
	Mx2	Gm16378
	Adam12	Gm17142
	Cd300lb	Ddx60
	Gm12034	Foxl2os
	Gm8923	Tpx2
	Unc45b	A330023F24Rik
	Fbxl12os	4933406C10Rik
	Gm16089	Spata25
	Mrpl48-ps	Gm26969
	Llph-ps2	Gm9436
	Cyp27b1	Col20a1
	2900041M22Rik	Gm20760
	Gm19680	Pot1b
	Gm10654	Zfp473
	Gm8444	Oxt
	Gm6257	Gm21811
	Mcmdc2	Gm29331
	Gm15810	Gm8750
	H2-Q7	Trpm7
	Gm17415	Gm10687
	Gm14292	Gm26981
	Col8a1	Gm3985
	Gm12940	Cdh19
	Mttp	Zfp937
	4933406J08Rik	Gm15984
	Acot4	Xist
	Eps8l3	Rpl32-ps
	Gm27023	Gm10603
	Adcy10	Gm15684
	Gm6166	Otop2
	Rps19-ps1	Gm26925
	Tmem184a	Kif12
	Gm7204	Rny1
	Gm9761	5430421N21Rik
	Gm13306	Fgr
	Gm6498	Nccrp1
	Gm4535	Rps27rt
	Rps19-ps11	Lefty2
	Gm8624	A830073O21Rik
	Kntc1	Trmt112-ps2
	Gm13268	Gm37795
	Gm9855	Gm13169
	Pah	Gm3788
	Gm3005	Gm5931
	1810020O05Rik	Taf9
	Gm13453	Bank1
	Fmo2	Gm4524
	1600029O15Rik	Cutal
	Gins1	B230206H07Rik
	Sfrp5	Gm9916
	Bpifa6	Gm38118
	RP23-140B23.1	Gimap5
	4930480K23Rik	Gm16159
	Gm7936	Gm13812
	3110070M22Rik	D330045A20Rik
	Avp	Nphp3
	Gm26858	Rpl21-ps8
	Rps11-ps3	Gm37309
	Gm26674	Gm13148
	Gm6104	Gm14443
	Gm8451	Il2
	Upb1	BX510318.1
	Rpl30-ps8	Igf2r
	Hoxc5	Has2
	Gm12366	Gm12901
	Gm13611	Gprc5a
	Gm15464	AC125099.3
	Gm4950	Gm12914
	Tbl1xr1	Trim50
	Klhl28	Hsp25-ps1
	Rpsa-ps1	Ap1s3
	RP23-287M3.3	6030452D12Rik
	Aadac	Fam46b
	Gm14650	Gm26582
	Gm27406	Gm7340
	Golt1a	Gm15978
	Gm14000	Gm27252
	Gm12117	Lrrc14b
	Rpl30-ps1
	Gm7132
	Dpep2
	Rpl18-ps2
	4932443L11Rik
	Ugt1a7c
	Gm20621
	Mirlet7c-2
	Gm8245
	Rpl30-ps10
	4933427I22Rik
	AC156953.1
	Rab26os
	Rpl19-ps12
	Cyp2c38
	Gm10480
