# Supplementary material for: Low-dose exposure to malathion and radiation results in the dysregulation of multiple neuronal processes, inducing neurotoxicity and neurodegeneration in mouse
Source: Environ Sci Pollut Res Int. 2023 Dec 1;31(1):1403–18. doi: 10.1007/s11356-023-31085-4 (PMC10789675; doi:10.1007/s11356-023-31085-4)
Supplement: Supplementary file 2 — Supplementary file2 (XLSX 620 KB) [file 11356_2023_31085_MOESM2_ESM.xlsx]

## Sheet: IR- GO enrichment
Biological Processes											Cellular component											Molecular Function
ID	Description	GeneRatio	BgRatio	pvalue	p.adjust	qvalue	geneID	Count			ID	Description	GeneRatio	BgRatio	pvalue	p.adjust	qvalue	geneID	Count			ID	Description	GeneRatio	BgRatio	pvalue	p.adjust	qvalue	geneID	Count
GO:0048562	embryonic organ morphogenesis	66/2167	328/23328	1.35608e-09	8.07547e-06	6.35503e-06	Gata3/T/Wnt5a/Hoxb5/Fgf3/Otx2/Mfap5/Myo7a/Folr1/Foxe1/Six1/Foxf2/Aldh1a3/Atoh1/Lhx1/Notch1/Nr4a3/Rarb/Pax8/Hoxd3/Ovol2/Msx1/Hoxa7/Tshr/Pax6/Th/Kdm2b/Tmie/Ror2/Fgfr2/Zeb1/Six4/Tmed2/Six3/Fgf9/Sox11/Hoxa1/Bmp4/Gjb6/Dscaml1/Hspg2/Aldh1a2/Ccdc40/Lbx1/Mycn/Foxl2/Runx2/Tbx18/Smad2/Cthrc1/Ephb2/Yap1/Myo3b/Nphp3/Ryr2/Smad3/Kdm2a/Prrx2/Ihh/Bloc1s5/Hoxa9/Notch2/Ptprq/Acvr1/Pitx2/Tgfb2	66			GO:0062023	collagen-containing extracellular matrix	64/2173	385/23271	3.9565e-06	0.00274185	0.00238223	Entpd1/Lamb3/Col28a1/Gh/Mfap5/Col8a2/Col13a1/Muc2/Col1a1/Col15a1/Muc4/Col4a3/Impg2/Slit2/Anxa1/Tgm3/Col5a2/Hmcn1/Thbs4/Loxl2/Fibcd1/Col6a5/Ins2/Col6a1/Myoc/Efna5/Cask/Itih4/Angptl7/Pxdn/Adamtsl4/Fgfr2/S100a10/Anxa3/Postn/Fga/Fgf9/Fras1/Matn1/Frem1/Rarres2/Muc1/Megf6/Col22a1/Hspg2/Angpt2/Col23a1/Hsp90aa1/Adamts5/Emilin1/Matn2/Anxa11/Ogn/Col18a1/Adamts17/Itih3/Adamts10/Egfl7/Gpc2/F13a1/Col16a1/Spn/…	64			GO:0005201	extracellular matrix structural constituent	31/2144	148/22669	1.84579e-05	0.0188697	0.0165858	Lamb3/Col28a1/Mfap5/Col8a2/Col13a1/Col1a1/Col15a1/Muc4/Col4a3/Impg2/Slit2/Col5a2/Hmcn1/Thbs4/Col6a5/Col6a1/Creld2/Pxdn/Postn/Fga/Fras1/Matn1/Col22a1/Hspg2/Col23a1/Emilin1/Matn2/Ogn/Col18a1/Col16a1/Pcolce2	31
GO:0090596	sensory organ morphogenesis	62/2167	311/23328	6.16803e-09	1.60322e-05	1.26166e-05	Gata3/Wnt5a/Pitx3/Mfrp/Fgf3/Otx2/Mfap5/Myo7a/Col8a2/Six1/Foxf2/Aldh1a3/Aqp1/Lctl/Atoh1/Lhx1/Rpe65/Nr4a3/Rarb/Pax8/Pou2f1/Msx1/Col5a2/Tshr/Sdk2/Fat1/Pax6/Th/Kdm2b/Sox8/Tmie/Ror2/Fgfr2/Zeb1/Six4/Six3/Fgf9/Sox11/Hoxa1/Bmp4/Gjb6/Foxl2/Tbx18/Cthrc1/Gnat1/Man2a1/Ephb2/Atf4/Myo3b/Bdnf/Zhx2/Vhl/Irx6/Prrx2/Gdf11/Nf1/Ihh/Bhlhe23/Bloc1s5/Notch2/Ptprq/Pitx2	62			GO:0045177	apical part of cell	71/2173	454/23271	1.08337e-05	0.00375387	0.0032615	Tomt/Muc3/Myo7a/Slc4a5/Clcnka/Dbh/Folr1/Muc4/Dsg1b/Slc39a4/Aqp1/Gpsm2/Pard6g/Pld1/Gpihbp1/Notch1/Slc26a9/Slc2a9/Anxa1/Tjp3/Rab14/Abcc2/Prom2/Slc12a1/Aspm/Fat1/Sipa1l3/Slc22a8/Slc7a11/Fap/Otoa/Slc6a19/Mgst1/Slc6a20a/Hspa1a/Slc38a3/Myo1b/Duox2/Slc2a5/Slc29a4/Fat4/Oxtr/Plat/Slc5a7/Ddr2/Gjb6/Abcb4/Muc1/Slc47a1/Adcy10/Hsp90aa1/Gnat1/Stc1/Slc22a12/Slc22a18/Adgrf5/Sytl4/Pdzd2/Slc39a8/Spp1/Pkhd1/Stxbp2/S…	71			GO:0046977	TAP binding	7/2144	12/22669	3.45916e-05	0.0188697	0.0165858	H2-Q10/H2-Q6/H2-Q7/H2-Q4/H2-D1/H2-K1/Tap1	7
GO:0007389	pattern specification process	84/2167	478/23328	8.07669e-09	1.60322e-05	1.26166e-05	T/Wnt5a/Hoxb5/C3/Fgf3/Otx2/Folr1/Zeb2/Six1/Sostdc1/Mns1/Lhx1/Dbx1/Notch1/Foxj1/Lefty1/Dnaic2/Pax8/Tcf15/Hoxd3/Arc/Ovol2/Cyp26a1/Msx1/Hoxa7/Lef1/Meis2/Bhlhe40/Grem1/Erbb4/Pax6/Drc1/Ttn/Nkx3-1/Kdm2b/Lhx2/Egr2/Ofd1/Wnt7b/Ror2/Nkx2-2/Fgfr2/Meox1/Zeb1/Trp53/Tmed2/Pifo/Six3/1700007K13Rik/Pcdh8/Hoxa1/Bmp4/Irx2/Aldh1a2/Ccdc40/Lbx1/Dmrta2/Celsr2/Tbx18/Smad2/Fezf2/Lfng/Ntf5/Stc1/Nphp3/Gpr161/Wt1/Smad3/Kdm2…	84			GO:0043292	contractile fiber	41/2173	226/23271	2.68964e-05	0.00580997	0.00504793	Krt8/Svil/Tnni3/Atp2a1/Lmod3/Dmd/Acta2/Smtnl2/Myh13/Pde4b/Ttn/Nexn/Myl2/Myh4/Ido1/Sco1/Flna/Nrap/Jph1/Cmya5/Casq2/Hdac4/Myh2/Myl9/Myzap/Nos1/Synpo2/Pdlim1/Capn3/Actn2/Trim63/Klhl40/Myh1/Sync/Myl1/Vcl/Ryr2/Myom1/Tnni1/Ahnak/Tnni2	41			GO:0003774	motor activity	26/2144	127/22669	0.000125348	0.0296685	0.0260775	Dnah7b/Myo7a/Myo9a/Kif16b/Dnaic2/Dynlrb2/Kif14/Myo1h/Dnah9/Myh4/Kif18b/Dnah3/Myh9/Myo1b/Kif20a/Dnhd1/Dnah17/Kif4/Myh1/Kif6/Myo3b/Kif15/Dnah6/Kif27/Dync2h1/Myo19	26
GO:0048565	digestive tract development	33/2167	123/23328	1.55273e-08	2.31162e-05	1.81914e-05	Wnt5a/Foxf2/Notch1/Rarb/Ovol2/Src/Sfrp5/Myocd/Rb1/Nkx2-2/Fgfr2/Pdgfa/Yipf6/Foxp4/Fgf9/Fat4/Sox11/Rarres2/Ephb3/Bmp4/Trp73/Mixl1/Aldh1a2/Ccdc40/Smad2/Stx2/Yap1/Nphp3/Smad3/Ihh/Ada/Pitx2/Cldn18	33			GO:0043235	receptor complex	63/2173	403/23271	3.35352e-05	0.00580997	0.00504793	Tfrc/Tlr7/Lepr/Il11ra2/Cd40/Pigr/Pkd2l1/Cr2/Stxbp5/Notch1/Cd247/Impg2/Mttp/Tshr/Shisa6/Gprc5c/Prlr/Erbb4/Tlr1/Met/Lyn/Nr3c2/Mst1r/Ntrk1/Ly96/Lrrc7/Traf3/Caprin2/Ror2/Chrnb4/Fgfr2/Gpr63/Ifnlr1/Shisa9/Plxna1/Ephb3/Alcam/Ddr2/Il2rg/Zap70/Plxna4/Pla2r1/Ghr/Emilin1/Htra2/Ephb2/Itgav/Epha4/Itga2/Ror1/Cd79a/Smad3/Amhr2/Irs1/Ighd/Gpr160/Calcrl/Notch2/Ptprq/Acvr1/Erbb3/Itga1/Tnfrsf1a	63			GO:0030020	extracellular matrix structural constituent conferring tensile strength	12/2144	38/22669	0.000129342	0.0296685	0.0260775	Col28a1/Col13a1/Col1a1/Col15a1/Col4a3/Col5a2/Col6a5/Col6a1/Col22a1/Col23a1/Col18a1/Col16a1	12
GO:0048732	gland development	81/2167	471/23328	3.96719e-08	4.14099e-05	3.25877e-05	Gata3/Prl/Wnt5a/Fgf3/Brca2/Foxe1/Six1/Sostdc1/Aldh1a3/Aacs/Irf6/Aire/Pml/Notch1/Pax8/Hoxd3/Slit2/Anxa1/E2f7/Src/Msx1/Lef1/Tfap2c/Cacnb4/Irs2/Drd2/Icmt/Prlr/Erbb4/Upb1/Pax6/Ncoa3/Met/Ccnd1/Eaf2/Pcsk9/Nkx3-1/Esr1/Meg3/Xdh/Gsx1/Fgfr2/Oas2/Egf/Pdgfa/Duox2/Rreb1/Six4/Six3/Insm1/Plxna1/Ephb3/Bmp4/Hnf4a/Ccdc40/Plag1/Smad2/Mki67/Iqgap3/Elf5/Crh/Stat6/Man2a1/Nphp3/Cebpb/Wt1/Smad3/Irs1/Cebpa/Nf1/Edar/Fkbp4…	81			GO:0005667	transcription regulator complex	69/2173	460/23271	5.58033e-05	0.00773434	0.0067199	Runx3/Six1/Foxf2/Gtf2h4/Rxrg/Mier1/Wtip/Nr4a3/Atf1/Taf3/Pax8/Tcf15/Pou2f1/Dmbx1/E2f7/Tead4/Msx1/Tle6/Lef1/Figla/Pax6/Ncoa3/Gatad2b/Ccnd1/Gtf3c2/Hmga1/Taf9/Myocd/Ncor2/Rbl2/Sox8/Rb1/Tbl1xr1/Trp53/Glis2/Six4/Hdac4/Six3/Pbx3/Insm1/Zfhx3/Lbx1/Pdlim1/Runx2/Tbx18/Smad2/Ing2/Atf4/Pax4/Yap1/Sox5/Cebpb/Gtf2e2/Smad3/Cebpa/Zbtb7a/Nfya/Heyl/Tfdp2/Gtf2h3/Pitx1/Hoxa9/Pax7/Creb1/Nrf1/Tle3/Cdk2/Pitx2/Rbl1	69			GO:0003779	actin binding	65/2144	434/22669	0.000135969	0.0296685	0.0260775	Myo7a/Ccr5/Svil/Trpv4/Tns4/Myo9a/Tnni3/Arc/Lmod3/Dmd/Baiap2l1/Cnn1/Spata32/Vill/Arpc5/Ssh1/Slc6a4/Ttn/Nexn/Dnase1/Myo1h/Myl2/Myh4/Smtn/Myh9/Ccdc88a/Flna/Nrap/Vash2/Utrn/Pfn4/Myo1b/Vil1/Trpm7/Iqgap2/Fmnl1/Nod2/Gjb6/Avil/Enc1/Fscn1/Synpo2/Fermt1/Pdlim1/Cxcr4/Phactr2/Actn2/Iqgap3/Mical3/Wdr1/Tagln/Myh1/Myo3b/Vcl/Myom1/Tln1/Wipf3/Tnni1/Tnni2/Klhl3/Coro1c/Arpc2/Myo19/Cald1/Cacnb2	65
GO:0003002	regionalization	69/2167	379/23328	4.17228e-08	4.14099e-05	3.25877e-05	T/Wnt5a/Hoxb5/C3/Fgf3/Otx2/Zeb2/Six1/Sostdc1/Mns1/Lhx1/Dbx1/Notch1/Foxj1/Lefty1/Pax8/Tcf15/Hoxd3/Arc/Ovol2/Cyp26a1/Msx1/Hoxa7/Lef1/Bhlhe40/Grem1/Pax6/Ttn/Nkx3-1/Kdm2b/Lhx2/Egr2/Ofd1/Wnt7b/Ror2/Nkx2-2/Fgfr2/Meox1/Trp53/Tmed2/Pifo/Six3/Pcdh8/Hoxa1/Bmp4/Irx2/Aldh1a2/Dmrta2/Celsr2/Tbx18/Smad2/Fezf2/Lfng/Ntf5/Gpr161/Wt1/Smad3/Lrp4/Gdf11/Heyl/Gsx2/Wdr77/Hoxa9/Htt/Pax7/Notch2/Acvr1/Pitx2/Dync2h1	69			GO:0030016	myofibril	38/2173	212/23271	6.79794e-05	0.00785162	0.0068218	Krt8/Svil/Tnni3/Atp2a1/Lmod3/Dmd/Smtnl2/Myh13/Pde4b/Ttn/Nexn/Myl2/Myh4/Sco1/Flna/Nrap/Jph1/Cmya5/Casq2/Hdac4/Myh2/Myl9/Myzap/Nos1/Synpo2/Pdlim1/Capn3/Actn2/Klhl40/Myh1/Sync/Myl1/Vcl/Ryr2/Myom1/Tnni1/Ahnak/Tnni2	38			GO:0042610	CD8 receptor binding	6/2144	11/22669	0.000215896	0.039257	0.0345054	H2-Q10/H2-Q6/H2-Q7/H2-Q4/H2-D1/H2-K1	6
GO:0014706	striated muscle tissue development	77/2167	447/23328	7.95469e-08	6.76717e-05	5.32546e-05	T/Wnt5a/Fgf3/Six1/Smyd1/Svil/Mettl8/Dsp/Notch1/Rarb/Tnni3/Lmod3/Dmd/Popdc3/Lef1/Grem1/Erbb4/Met/Heg1/Ttn/Myocd/Epor/Meg3/Myl2/Sox8/Egr2/Rb1/Tsc22d3/Adamts9/Nrap/Vax1/Fgfr2/Six4/Cdk1/Hdac4/Usp2/Fgf9/Sox11/Bmp4/Sgcz/Trp73/Atf3/Hspg2/Aldh1a2/Capn3/Kdm6b/Hdac7/Dmrta2/Foxl2/Nphs1/Tbx18/Actn2/Klhl40/Ifrd1/Boc/Pim1/Pln/Yap1/Sap30/Bdnf/Ryr2/Wt1/Smad3/Akap13/Nf1/Tenm4/Heyl/Pitx1/Tnni1/Pax7/Hivep3/Creb1/Ma…	77			GO:0031514	motile cilium	39/2173	222/23271	8.62876e-05	0.00854247	0.00742203	Nme8/Cfap69/Drc7/Mns1/Cfap44/Dnaic2/Rho/Spata18/Spef1/Anxa1/Drd2/Ttc29/Akap9/Oxct2b/Met/Drc1/Mlf1/Catsperg2/Dnah9/Ofd1/Dnajb13/Iqca/Atp1a4/Wbp2nl/Tekt2/Ccdc40/Rnf38/Adcy10/Wdr78/Sord/Dnah17/Hsp90aa1/Ak7/Slc9b1/Ran/Slc9b2/Dcdc2c/Dync2h1/Cep164	39			GO:0017046	peptide hormone binding	14/2144	53/22669	0.000304589	0.04338	0.0381294	Lepr/Cckar/Prlr/Vipr2/Rxfp2/Galr2/Oxtr/Glp2r/Inhba/Ghr/Ghsr/Gipr/Calcrl/Mc4r	14
GO:0006936	muscle contraction	57/2167	298/23328	1.10874e-07	8.25321e-05	6.4949e-05	Kcne2/Arhgap42/Kcnq1/Dsp/Tnni3/Scn4b/Atp2a1/Lmod3/Dmd/Acta2/Scn4a/Drd2/Drd1/Met/Pde4b/Ttn/Myocd/Myl2/Myh4/Smtn/Ptgs1/Chrnb4/Flna/Casq2/Hdac4/Myh2/Oxtr/Adra2b/F2r/Nos1/Ehd3/Cxcr4/Actn2/Trim63/Scn10a/Dsc2/Stc1/Myh1/Pde5a/Pln/Myl1/Ghsr/Map2k3/Itga2/Ryr2/Kcnj2/Kcne1l/Adora2b/Myom1/Calcrl/Rnf207/Tnni1/Tnni2/Ada/Oxt/Cald1/Cacnb2	57			GO:0005797	Golgi medial cisterna	9/2173	23/23271	0.000128747	0.0107521	0.00934183	Nucb2/H2-Q10/H2-Q6/H2-Q7/H2-Q4/Yipf6/Man2a1/H2-D1/H2-K1	9			GO:0051213	dioxygenase activity	20/2144	92/22669	0.000318094	0.04338	0.0381294	Alox12e/Rpe65/Phyhd1/Kdm2b/Ido1/Ido2/Kdm5d/Phf8/Ptgs1/Kdm4d/Alkbh1/P4ha1/Tet3/Kdm6b/P4ha2/Alox12b/Kdm4b/Kdm2a/Kdm5a/Alox12	20
GO:0055123	digestive system development	33/2167	136/23328	2.10983e-07	0.00013806	0.000108647	Wnt5a/Foxf2/Notch1/Rarb/Ovol2/Src/Sfrp5/Myocd/Rb1/Nkx2-2/Fgfr2/Pdgfa/Yipf6/Foxp4/Fgf9/Fat4/Sox11/Rarres2/Ephb3/Bmp4/Trp73/Mixl1/Aldh1a2/Ccdc40/Smad2/Stx2/Yap1/Nphp3/Smad3/Ihh/Ada/Pitx2/Cldn18	33			GO:0005858	axonemal dynein complex	9/2173	24/23271	0.000188984	0.0107521	0.00934183	Nme8/Dnah7b/Dnaic2/Drc1/Dnah3/Dnhd1/Wdr78/Dnah17/Dnah6	9			GO:0030881	beta-2-microglobulin binding	6/2144	12/22669	0.0003972	0.0481494	0.0423215	H2-Q10/H2-Q6/H2-Q7/H2-Q4/H2-D1/H2-K1	6
GO:0006937	regulation of muscle contraction	36/2167	156/23328	2.31839e-07	0.00013806	0.000108647	Arhgap42/Kcnq1/Dsp/Tnni3/Atp2a1/Dmd/Scn4a/Pde4b/Myocd/Smtn/Ptgs1/Chrnb4/Flna/Casq2/Hdac4/Oxtr/Adra2b/F2r/Ehd3/Scn10a/Dsc2/Stc1/Pde5a/Pln/Ghsr/Itga2/Ryr2/Kcnj2/Adora2b/Calcrl/Rnf207/Tnni1/Tnni2/Ada/Oxt/Cald1	36			GO:0042824	MHC class I peptide loading complex	7/2173	15/23271	0.000200786	0.0107521	0.00934183	H2-Q10/H2-Q6/H2-Q7/H2-Q4/H2-D1/H2-K1/Tap1	7			GO:0008083	growth factor activity	27/2144	147/22669	0.000591411	0.0528884	0.0464869	Fgf3/Gh/Btc/Lefty1/Thbs4/Lefty2/Fgf5/Osgin1/Egf/Pdgfa/Lep/Fgf9/Gdf9/Bmp4/Pgf/Ntf5/Inhba/Ogn/Bdnf/Mia/Bmp6/Gdf11/Fgf17/Ngf/Cxcl12/Gdf5/Tgfb2	27
GO:0045165	cell fate commitment	55/2167	292/23328	3.09724e-07	0.00015732	0.000123804	Gata3/T/Wnt5a/Dhh/Otx2/Six1/Sostdc1/Wnt16/Atoh1/Dock7/Etv2/Dbx1/Pml/Notch1/Tead4/Isl2/Tfap2c/Wnt8b/Erbb4/Pax6/Myl2/Sox8/Gsx1/Ebf2/Wnt7b/Ror2/Nkx2-2/Fgfr2/Trp53/Bmp4/Lbx1/Kdm6b/Dmrta2/Runx2/Tbx18/Smad2/Fezf2/Elf5/Zfp57/Ntf5/Stat6/Zfp521/Sox5/Cebpb/Wt1/Ihh/Tenm4/Spn/Gsx2/Pitx1/Pax7/Notch2/Apc2/Acvr1/Tgfb2	55			GO:0033646	host intracellular part	6/2173	11/23271	0.000201089	0.0107521	0.00934183	Aqp1/Top2b/Irgm2/Gbp7/Gbp3/Top2a	6			GO:0005080	protein kinase C binding	15/2144	63/22669	0.000632397	0.0528884	0.0464869	Trpv4/Pard6g/Dsp/Top2b/Src/Slc22a8/Nell1/Ccdc88a/Flna/Casq2/Pkn1/Hdac7/Itgav/Irs1/Top2a	15
GO:0060537	muscle tissue development	78/2167	470/23328	3.17018e-07	0.00015732	0.000123804	T/Wnt5a/Fgf3/Six1/Smyd1/Svil/Mettl8/Dsp/Notch1/Rarb/Tnni3/Lmod3/Dmd/Popdc3/Lef1/Grem1/Erbb4/Met/Heg1/Ttn/Myocd/Epor/Meg3/Myl2/Sox8/Egr2/Rb1/Tsc22d3/Adamts9/Nrap/Vax1/Fgfr2/Six4/Cdk1/Hdac4/Usp2/Fgf9/Sox11/Bmp4/Sgcz/Trp73/Atf3/Hspg2/Aldh1a2/Capn3/Kdm6b/Hdac7/Dmrta2/Foxl2/Nphs1/Tbx18/Actn2/Klhl40/Ifrd1/Boc/Pim1/Pln/Yap1/Sap30/Bdnf/Ryr2/Wt1/Smad3/Akap13/Nf1/Ihh/Tenm4/Heyl/Pitx1/Tnni1/Pax7/Hivep3/Creb…	78			GO:0043656	host intracellular region	6/2173	11/23271	0.000201089	0.0107521	0.00934183	Aqp1/Top2b/Irgm2/Gbp7/Gbp3/Top2a	6			GO:0033218	amide binding	57/2144	391/22669	0.000670433	0.0528884	0.0464869	Eci3/Pank1/Lepr/Srp54a/Folr1/Nup153/Lbr/H2-Q10/Cd300lf/H2-Bl/Gsta2/Cckar/Pex7/Mme/H2-Q6/Prlr/Tlr1/Gstm2/Vipr2/Kpna6/Folr2/H2-Q7/Mgst1/H2-Q4/Oprk1/Adnp/Rxfp2/Galr2/Oxtr/Nod2/Hnf4a/Soat1/Glp2r/Kpna7/Rps6kb2/Sorl1/Ppic/Inhba/Ghr/Lbp/Ephb2/Pla2g4a/Ghsr/Sstr4/Itga2/H2-D1/Ryr2/Gipr/H2-K1/Avpr2/Tap1/Calcrl/Fkbp4/Hspa8/Maml1/Tgfb2/Mc4r	57
GO:0048880	sensory system development	72/2167	426/23328	4.40674e-07	0.000201863	0.000158857	Gata3/Pitx3/Mfrp/C3/Otx2/Mfap5/Slc4a5/Col8a2/Zeb2/Foxf2/Aldh1a3/Aqp1/Lctl/Lhx1/Birc7/Rpe65/Rarb/Rho/Pou2f1/Col5a2/Meis2/Sdk2/Drd2/Rd3/Fat1/Sipa1l3/Pax6/Th/Rhoj/Spred2/Kdm2b/Lhx2/Sox8/Angptl7/Gpd2/Vax1/Fgfr2/Zeb1/Six3/Fgf9/Pbx3/Sox11/Cacna1f/Crybb3/Bmp4/Tmem132e/Aldh1a2/Tgif2/Foxl2/Gnat1/Inhba/Man2a1/Cryga/Ephb2/Atf4/Bdnf/Zhx2/Vhl/Limk2/Irx6/Wt1/Smad3/Cryba2/Arhgef15/Bmp6/Gdf11/Nf1/Ihh/Bhlhe23/Not…	72			GO:0015629	actin cytoskeleton	71/2173	497/23271	0.000201699	0.0107521	0.00934183	Myo7a/Svil/Trpv4/Rtkn/Myo9a/Tnni3/Arc/Lmod3/D7Ertd443e/Anxa1/Src/Baiap2l1/Acta2/Smtnl2/Vill/Gdpd2/Sipa1l3/Arpc5/Mst1r/Ttn/Nexn/Gck/Myo1h/Myl2/Myh4/Smtn/BC024139/Lrrc7/Myh9/Actb/Flna/Utrn/Myo1b/Vil1/Hdac4/Myh2/Ocm/Tax1bp3/Myl9/Ddr2/Fyb/Gjb6/Avil/Abcb4/Fscn1/Myzap/Synpo2/Pdlim1/Actn2/Cenpq/Swap70/Wdr1/Ptges3/Myh1/Myl1/Myo3b/Ror1/Vcl/Akap13/Bin2/Wipf3/Kntc1/Dcdc2c/Tnni1/Apc2/Ahnak/Tnni2/Coro1c/Arpc2…	71			GO:0051015	actin filament binding	35/2144	210/22669	0.000676518	0.0528884	0.0464869	Myo7a/Svil/Trpv4/Tnni3/Vill/Arpc5/Slc6a4/Ttn/Nexn/Myo1h/Myh4/Myh9/Flna/Nrap/Utrn/Myo1b/Vil1/Iqgap2/Fmnl1/Gjb6/Avil/Fscn1/Fermt1/Actn2/Iqgap3/Wdr1/Tagln/Myh1/Vcl/Myom1/Tln1/Coro1c/Arpc2/Myo19/Cacnb2	35
GO:0048592	eye morphogenesis	39/2167	182/23328	5.77954e-07	0.00022271	0.000175262	Pitx3/Mfrp/Otx2/Mfap5/Col8a2/Foxf2/Aldh1a3/Aqp1/Lctl/Lhx1/Rpe65/Rarb/Pou2f1/Col5a2/Sdk2/Fat1/Pax6/Th/Kdm2b/Sox8/Zeb1/Six3/Sox11/Bmp4/Foxl2/Gnat1/Man2a1/Ephb2/Atf4/Bdnf/Zhx2/Vhl/Irx6/Gdf11/Nf1/Ihh/Bhlhe23/Notch2/Pitx2	39			GO:0045121	membrane raft	57/2173	379/23271	0.000221169	0.0109479	0.00951195	Gja3/Aqp1/Kcnq1/Card11/Arc/Dmd/Cd4/Src/Tshr/Cys1/Mme/Prom2/Drd1/Slc22a6/Erbb4/Tlr1/Lyn/Fcgr1/Slc6a4/Btk/Cask/Arid3c/Cln6/Hspa1a/Actb/Kcna3/S100a10/Adcy2/Slc1a2/Slc5a7/Plvap/Zap70/F2r/Nos1/Birc3/Nphs1/Usp48/Lamtor3/Stx2/Stat6/Cbl/Ghsr/Vcl/Cd79a/Mall/H2-D1/Adtrp/Lrp4/Irs1/Nae1/Hspa8/Ahnak/Kcnn4/Adcy5/Coro1c/Itga1/Tnfrsf1a	57			GO:0031720	haptoglobin binding	6/2144	13/22669	0.000678678	0.0528884	0.0464869	Hbq1a/Hbb-bs/Hba-a1/Hba-a2/Hbb-bt/Hbq1b	6
GO:0150063	visual system development	71/2167	422/23328	6.29426e-07	0.00022271	0.000175262	Gata3/Pitx3/Mfrp/C3/Otx2/Mfap5/Slc4a5/Col8a2/Zeb2/Foxf2/Aldh1a3/Aqp1/Lctl/Lhx1/Birc7/Rpe65/Rarb/Rho/Pou2f1/Col5a2/Meis2/Sdk2/Drd2/Rd3/Fat1/Sipa1l3/Pax6/Th/Rhoj/Spred2/Kdm2b/Lhx2/Sox8/Angptl7/Gpd2/Vax1/Fgfr2/Zeb1/Six3/Fgf9/Pbx3/Sox11/Cacna1f/Crybb3/Bmp4/Aldh1a2/Tgif2/Foxl2/Gnat1/Inhba/Man2a1/Cryga/Ephb2/Atf4/Bdnf/Zhx2/Vhl/Limk2/Irx6/Wt1/Smad3/Cryba2/Arhgef15/Bmp6/Gdf11/Nf1/Ihh/Bhlhe23/Notch2/Pitx2…	71			GO:0098857	membrane microdomain	57/2173	380/23271	0.00023703	0.0109508	0.00951447	Gja3/Aqp1/Kcnq1/Card11/Arc/Dmd/Cd4/Src/Tshr/Cys1/Mme/Prom2/Drd1/Slc22a6/Erbb4/Tlr1/Lyn/Fcgr1/Slc6a4/Btk/Cask/Arid3c/Cln6/Hspa1a/Actb/Kcna3/S100a10/Adcy2/Slc1a2/Slc5a7/Plvap/Zap70/F2r/Nos1/Birc3/Nphs1/Usp48/Lamtor3/Stx2/Stat6/Cbl/Ghsr/Vcl/Cd79a/Mall/H2-D1/Adtrp/Lrp4/Irs1/Nae1/Hspa8/Ahnak/Kcnn4/Adcy5/Coro1c/Itga1/Tnfrsf1a	57			GO:0051082	unfolded protein binding	18/2144	84/22669	0.000744116	0.0539369	0.0474084	Hspa5/Dnajb5/Cct4/Ern1/Hspa1a/Srsf10/Dnajb13/Shq1/Dnajb4/Grpel2/Hsp90aa1/Hspa1b/Nacad/Dnaja4/Ptges3/Dnajb1/Canx/Hspa8	18
GO:0014075	response to amine	11/2167	21/23328	6.33428e-07	0.00022271	0.000175262	Dbh/Ppp1r1b/Drd2/Drd1/Adora2a/Nqo1/Oxtr/Pde1b/Drd4/Gnal/Slc18a2	11			GO:0016324	apical plasma membrane	53/2173	350/23271	0.000304375	0.0116664	0.0101363	Muc3/Myo7a/Slc4a5/Clcnka/Folr1/Muc4/Dsg1b/Slc39a4/Aqp1/Pard6g/Pld1/Gpihbp1/Notch1/Slc26a9/Slc2a9/Anxa1/Tjp3/Rab14/Abcc2/Prom2/Slc12a1/Aspm/Fat1/Slc22a8/Otoa/Slc6a19/Slc6a20a/Hspa1a/Slc38a3/Slc2a5/Slc29a4/Oxtr/Slc5a7/Ddr2/Gjb6/Abcb4/Muc1/Slc47a1/Adcy10/Hsp90aa1/Gnat1/Stc1/Slc22a12/Slc22a18/Sytl4/Slc39a8/Pkhd1/Stxbp2/Slc16a8/Pdzd3/Kcnn4/Erbb3/Adgrg2	53			GO:0033613	activating transcription factor binding	18/2144	85/22669	0.000861932	0.0539369	0.0474084	T/Bhlhe40/Taf9/Rbl2/Egr2/Rb1/Trp53/Hdac4/Atoh8/Hnf4a/Hdac7/Smad2/Zfp516/Smad3/Zbtb7a/Creb1/Pitx2/Rbl1	18
GO:0050673	epithelial cell proliferation	73/2167	438/23328	6.35779e-07	0.00022271	0.000175262	Gata3/Prl/Lrg1/Wnt5a/Col8a2/Brca2/Cd109/Runx3/Six1/Wnt16/Col4a3/Irf6/Egr3/Notch1/Nr4a3/Ovol2/Rgcc/Kdf1/Cdk6/Tfap2c/Thbs4/Loxl2/Erbb4/Pax6/Ccnd1/Fap/Cdc25a/Eaf2/Cdh3/Nkx3-1/Cask/Esr1/Ern1/Xdh/Rb1/Vash2/Fgfr2/Rreb1/Six4/Lep/Fgf9/Sox11/Mcc/Gkn3/Bmp4/Nod2/Atoh8/Apoh/Aldh1a2/Pgf/Fermt1/Tbx18/Uhrf1/Mki67/Iqgap3/Stat6/Ghsr/Yap1/Cebpb/Egfl7/Vhl/Smad3/Ccl24/Bmp6/Nf1/Ihh/Adora2b/Wdr77/Notch2/Cxcl12/Gdf5/Tg…	73			GO:0098589	membrane region	58/2173	393/23271	0.000322328	0.0116664	0.0101363	Gja3/Aqp1/Nup153/Kcnq1/Card11/Arc/Dmd/Cd4/Src/Tshr/Cys1/Mme/Prom2/Drd1/Slc22a6/Erbb4/Tlr1/Lyn/Fcgr1/Slc6a4/Btk/Cask/Arid3c/Cln6/Hspa1a/Actb/Kcna3/S100a10/Adcy2/Slc1a2/Slc5a7/Plvap/Zap70/F2r/Nos1/Birc3/Nphs1/Usp48/Lamtor3/Stx2/Stat6/Cbl/Ghsr/Vcl/Cd79a/Mall/H2-D1/Adtrp/Lrp4/Irs1/Nae1/Hspa8/Ahnak/Kcnn4/Adcy5/Coro1c/Itga1/Tnfrsf1a	58			GO:0003777	microtubule motor activity	16/2144	72/22669	0.000949567	0.0539369	0.0474084	Dnah7b/Kif16b/Dnaic2/Kif14/Dnah9/Kif18b/Dnah3/Kif20a/Dnhd1/Dnah17/Kif4/Kif6/Kif15/Dnah6/Kif27/Dync2h1	16
GO:0001654	eye development	70/2167	418/23328	8.97426e-07	0.000280748	0.000220936	Gata3/Pitx3/Mfrp/Otx2/Mfap5/Slc4a5/Col8a2/Zeb2/Foxf2/Aldh1a3/Aqp1/Lctl/Lhx1/Birc7/Rpe65/Rarb/Rho/Pou2f1/Col5a2/Meis2/Sdk2/Drd2/Rd3/Fat1/Sipa1l3/Pax6/Th/Rhoj/Spred2/Kdm2b/Lhx2/Sox8/Angptl7/Gpd2/Vax1/Fgfr2/Zeb1/Six3/Fgf9/Pbx3/Sox11/Cacna1f/Crybb3/Bmp4/Aldh1a2/Tgif2/Foxl2/Gnat1/Inhba/Man2a1/Cryga/Ephb2/Atf4/Bdnf/Zhx2/Vhl/Limk2/Irx6/Wt1/Smad3/Cryba2/Arhgef15/Bmp6/Gdf11/Nf1/Ihh/Bhlhe23/Notch2/Pitx2/Tg…	70			GO:0016459	myosin complex	14/2173	54/23271	0.000329725	0.0116664	0.0101363	Myo7a/Myo9a/Ttn/Myo1h/Myl2/Myh4/Myh9/Myo1b/Myh2/Myl9/Myh1/Myl1/Myo3b/Myo19	14			GO:0140297	DNA-binding transcription factor binding	53/2144	365/22669	0.00110919	0.0539369	0.0474084	T/Faf1/Mier1/Nr4a3/Rarb/Src/Tle6/Lef1/Bhlhe40/Icmt/Ncoa3/Smarce1/Hmga1/Taf9/Mms19/Myocd/Nkx3-1/Esr1/Ncor2/Rbl2/Egr2/Rb1/Tsc22d3/Kdm5d/Hspa1a/Actb/Trp53/Ppargc1b/Hdac4/Ikzf4/Atoh8/Mixl1/Pkn1/Hnf4a/Hdac7/Foxl2/Runx2/Strn/Smad2/Ifrd1/Atf4/Rnf25/Zfp516/Cebpb/Smad3/Zbtb7a/Fkbp4/Notch2/Creb1/Tle3/Pitx2/Rbl1/Cdk5rap3	53
GO:0002064	epithelial cell development	49/2167	257/23328	9.26327e-07	0.000280748	0.000220936	Tomt/Wnt5a/Myo7a/Slc4a5/Muc2/Arid4b/Col15a1/Notch1/Rarb/Fosl2/Dmd/Src/Tjp3/Kdf1/Cdk6/Tfap2c/Fat1/Sipa1l3/Akap9/Pax6/Met/Heg1/Ntrk1/Esr1/Sox8/Adamtsl4/Wnt7b/Flna/Nkx2-2/Fgfr2/Yipf6/Frmd6/Six3/Insm1/Bmp4/Col22a1/Hnf4a/Cxcr4/Stc1/Atf4/Yap1/Myo3b/Col18a1/Vcl/Wt1/Bmp6/Ihh/Notch2/Tnfrsf1a	49			GO:0018995	host cellular component	6/2173	12/23271	0.000370363	0.0116664	0.0101363	Aqp1/Top2b/Irgm2/Gbp7/Gbp3/Top2a	6			GO:0045505	dynein intermediate chain binding	10/2144	35/22669	0.00112653	0.0539369	0.0474084	Dnah7b/Dynlrb2/Dnah9/Dnah3/Dnhd1/Dnah17/Dnah6/Ran/Htt/Dync2h1	10
GO:0030198	extracellular matrix organization	55/2167	302/23328	9.42898e-07	0.000280748	0.000220936	Lamb3/Has1/Col28a1/Col8a2/Col13a1/Col1a1/Col15a1/Col4a3/Foxf2/Notch1/Tcf15/Rgcc/Col5a2/P3h4/Grem1/Loxl2/Fap/Olfml2b/Adamtsl3/Angptl7/Pxdn/Adamtsl4/Rb1/Adamts9/P4ha1/Postn/Wdr72/Ddr2/Fscn1/Col22a1/Hspg2/Fermt1/Col23a1/Adamts5/Bcl3/Emilin1/Slc39a8/Nphp3/Col18a1/Adamts17/Adamts10/Vhl/Wt1/Smad3/Adtrp/Mia/Nf1/Ihh/Adamts13/Col16a1/Mmp28/Nox1/Tgfb2/Noxo1/Tnfrsf1a	55			GO:0033643	host cell part	6/2173	12/23271	0.000370363	0.0116664	0.0101363	Aqp1/Top2b/Irgm2/Gbp7/Gbp3/Top2a	6			GO:0042826	histone deacetylase binding	23/2144	123/22669	0.00113074	0.0539369	0.0474084	Runx3/Mier1/Top2b/D7Ertd443e/Lef1/Ccnd1/Myocd/Nkx3-1/Ncor2/Hspa1a/Trp53/Hdac4/Six3/Insm1/Pkn1/Runx2/Hsp90aa1/Cebpb/Uhrf1bp1/Cebpa/Znhit1/Top2a/Bcor	23
GO:0043062	extracellular structure organization	55/2167	303/23328	1.04961e-06	0.000297641	0.00023423	Lamb3/Has1/Col28a1/Col8a2/Col13a1/Col1a1/Col15a1/Col4a3/Foxf2/Notch1/Tcf15/Rgcc/Col5a2/P3h4/Grem1/Loxl2/Fap/Olfml2b/Adamtsl3/Angptl7/Pxdn/Adamtsl4/Rb1/Adamts9/P4ha1/Postn/Wdr72/Ddr2/Fscn1/Col22a1/Hspg2/Fermt1/Col23a1/Adamts5/Bcl3/Emilin1/Slc39a8/Nphp3/Col18a1/Adamts17/Adamts10/Vhl/Wt1/Smad3/Adtrp/Mia/Nf1/Ihh/Adamts13/Col16a1/Mmp28/Nox1/Tgfb2/Noxo1/Tnfrsf1a	55			GO:0042612	MHC class I protein complex	6/2173	12/23271	0.000370363	0.0116664	0.0101363	H2-Q10/H2-Q6/H2-Q7/H2-Q4/H2-D1/H2-K1	6			GO:0140375	immune receptor activity	23/2144	123/22669	0.00113074	0.0539369	0.0474084	Lepr/Ccr5/Il1r1/Il11ra2/Pigr/Cr2/Il17ra/Cd4/Il1r2/Cmklr1/Prlr/Fcgr1/Gm13305/Epor/Il20rb/Ccr1/Ccr10/Ifnlr1/Il2rg/Csf2rb2/Cxcr4/Ghr/Il2rb	23
GO:0060048	cardiac muscle contraction	30/2167	127/23328	1.35726e-06	0.000357526	0.000281357	Kcne2/Kcnq1/Dsp/Tnni3/Scn4b/Dmd/Met/Pde4b/Ttn/Myl2/Smtn/Flna/Casq2/Hdac4/Ehd3/Cxcr4/Scn10a/Dsc2/Stc1/Pde5a/Pln/Myl1/Map2k3/Ryr2/Kcnj2/Kcne1l/Rnf207/Tnni1/Tnni2/Cacnb2	30			GO:0043657	host cell	6/2173	12/23271	0.000370363	0.0116664	0.0101363	Aqp1/Top2b/Irgm2/Gbp7/Gbp3/Top2a	6			GO:0043028	cysteine-type endopeptidase regulator activity involved in apoptotic process	11/2144	41/22669	0.0011481	0.0539369	0.0474084	Birc7/Avp/Lef1/Casp8ap2/Nkx3-1/Rps6ka3/Vil1/Rps27l/Birc3/Foxl2/Ngf	11
GO:0003015	heart process	45/2167	231/23328	1.38087e-06	0.000357526	0.000281357	Kcne2/Kcnq1/Mdm2/Dsp/Tnni3/Scn4b/Dmd/Src/Drd2/Cacna1b/Met/Th/Pde4b/Ttn/Myl2/Smtn/Flna/Adra1d/Casq2/Hdac4/Sgcz/Nos1/Ehd3/Hopx/Cxcr4/Scn10a/Dsc2/Stc1/Pde5a/Gch1/Pln/Myl1/Yap1/Map2k3/Ryr2/Kcnj2/Kcne1l/Akap13/Rnf207/Tnni1/Tnni2/Ada/Tgfb2/Oxt/Cacnb2	45			GO:0001518	voltage-gated sodium channel complex	7/2173	17/23271	0.000513099	0.0154599	0.0134322	Scn4b/Scn4a/Scn9a/Scn10a/Cacna1i/Scn3a/Scn11a	7			GO:0046873	metal ion transmembrane transporter activity	60/2144	426/22669	0.00116944	0.0539369	0.0474084	Tfrc/Kcnj15/Slc6a5/Kcng3/Slc4a5/Kcne2/Asic3/Trpv4/Slc39a4/Aqp1/Pkd2l1/Slc18a1/Kcnq1/Pkd1l2/Scn4b/Kcnj13/Atp2a1/Cacnb4/Slc24a1/Scn4a/Slc5a5/Slc12a1/Cacna1b/Cacng1/Slc30a1/Slc6a4/Atp13a4/Slc6a19/Slc24a4/Magt1/Slc6a20a/Hrh1/Kcnj6/Kcna3/Tmem175/Slc1a2/Trpm7/Atp1a4/Cacna1f/Slc5a7/Trpm5/Scn9a/Scn10a/Cacna1i/Itgav/Slc39a8/Cachd1/Scn3a/Cacng6/Mrs2/Ryr2/Kcnj2/Scn11a/Slc9b2/Kcne1l/Slc18a2/Kcnb1/Kcnn4/Slc4a…	60
GO:0006978	DNA damage response, signal transduction by p53 class mediator resulting in transcription of p21 class mediator	9/2167	15/23328	1.50872e-06	0.000374352	0.000294598	Brca2/Cdkn1a/Rbm38/Chek2/Trp53/Rps27l/Rpl26/Rps6ka6/Foxm1	9			GO:0005833	hemoglobin complex	6/2173	13/23271	0.000633511	0.0182926	0.0158934	Hbq1a/Hbb-bs/Hba-a1/Hba-a2/Hbb-bt/Hbq1b	6			GO:0031072	heat shock protein binding	26/2144	146/22669	0.00118651	0.0539369	0.0474084	Tfrc/Faf1/Hspa5/Ptges3l/Pttg1/Ern1/Hspa1a/Cdk1/Ksr1/Nod2/Ppef2/Hspa1b/Dnaja4/Ptges3/Irak1/Dnajb1/Slc18a2/Rnf207/Spn/Tfam/Fkbp4/Hspa8/Htt/Cyp27a1/Bcor/Creb1	26
GO:0018958	phenol-containing compound metabolic process	28/2167	115/23328	1.59028e-06	0.000378805	0.000298102	Gata3/Tomt/Wnt5a/Dbh/Foxe1/Zeb2/Kl/Pax8/Tpo/Slc5a5/Drd2/Drd1/Dct/Th/Slc7a11/Cdh3/Kcnj6/Comt/Duox2/Insm1/Pde1b/Tyrp1/Drd4/Moxd1/Rnf180/Gch1/Vhl/Tgfb2	28			GO:0090575	RNA polymerase II transcription regulator complex	28/2173	159/23271	0.000773482	0.0214409	0.0186287	Runx3/Gtf2h4/Rxrg/Atf1/Taf3/Tcf15/Pou2f1/E2f7/Lef1/Ncoa3/Hmga1/Taf9/Myocd/Rb1/Trp53/Smad2/Ing2/Atf4/Yap1/Cebpb/Gtf2e2/Smad3/Cebpa/Nfya/Tfdp2/Gtf2h3/Creb1/Tle3	28			GO:0008504	monoamine transmembrane transporter activity	5/2144	10/22669	0.00126345	0.055137	0.0484633	Slc18a1/Slc6a4/Slc18a3/Slc29a4/Slc18a2	5
GO:1903522	regulation of blood circulation	47/2167	248/23328	1.8243e-06	0.000417835	0.000328817	Kcne2/Dbh/Arhgap42/Kcnq1/Mdm2/Dsp/Avp/Tnni3/Scn4b/Dmd/Smtnl2/Drd2/Drd1/Cacna1b/Th/Pde4b/Myl2/Smtn/Hrh1/Ptgs1/Flna/Adra1d/Casq2/Fga/Hdac4/Lep/Oxtr/Adra2b/F2r/Nos1/Ehd3/Hopx/Scn10a/Dsc2/Stc1/Pde5a/Gch1/Pln/Ryr2/Kcnj2/Avpr2/Kcne1l/Rnf207/Ada/Tgfb2/Oxt/Cacnb2	47			GO:0031838	haptoglobin-hemoglobin complex	6/2173	14/23271	0.00102129	0.0272212	0.0236508	Hbq1a/Hbb-bs/Hba-a1/Hba-a2/Hbb-bt/Hbq1b	6			GO:0042562	hormone binding	18/2144	88/22669	0.00131553	0.0552018	0.0485203	Ttr/Lepr/Aldh1a3/Cckar/Prlr/Vipr2/Esr1/Rxfp2/Galr2/Oxtr/Glp2r/Inhba/Ghr/Ghsr/Gipr/Amhr2/Calcrl/Mc4r	18
GO:0001975	response to amphetamine	10/2167	19/23328	1.97207e-06	0.00043495	0.000342286	Dbh/Ppp1r1b/Drd2/Drd1/Adora2a/Oxtr/Pde1b/Drd4/Gnal/Slc18a2	10			GO:0044306	neuron projection terminus	34/2173	213/23271	0.00138421	0.0355281	0.0308682	Dbh/Aqp1/Slc18a1/Dmd/Cckar/Mme/Drd2/Drd1/Cacna1b/Ptbp1/Th/Esr1/Bsn/Oprk1/Slc18a3/Actb/Kcna3/Penk/Rpl26/Cnga1/Prph/Drd4/Nos1/Epha4/Bdnf/Itga2/Ror1/Synj2/Dpysl2/Slc18a2/Hspa8/Ngf/Oxt/Arpc2	34			GO:0042277	peptide binding	47/2144	318/22669	0.00141992	0.0573754	0.0504308	Lepr/Srp54a/Nup153/Lbr/H2-Q10/H2-Bl/Gsta2/Cckar/Pex7/Mme/H2-Q6/Prlr/Tlr1/Gstm2/Vipr2/Kpna6/H2-Q7/Mgst1/H2-Q4/Oprk1/Adnp/Rxfp2/Galr2/Oxtr/Nod2/Glp2r/Kpna7/Rps6kb2/Sorl1/Ppic/Inhba/Ghr/Lbp/Ephb2/Ghsr/Sstr4/Itga2/H2-D1/Gipr/H2-K1/Avpr2/Tap1/Calcrl/Hspa8/Maml1/Tgfb2/Mc4r	47
GO:0007517	muscle organ development	69/2167	420/23328	2.15747e-06	0.000458848	0.000361093	Wnt5a/Fgf3/Six1/Smyd1/Svil/Mettl8/Dsp/Notch1/Tnni3/Tcf15/Lmod3/Dmd/Msx1/Popdc3/Lef1/Grem1/Erbb4/Met/Heg1/Ttn/Myocd/Epor/Meg3/Myl2/Sox8/Egr2/Rb1/Tsc22d3/Vax1/Fgfr2/Zbtb42/Jph1/Six4/Cdk1/Hdac4/Usp2/Fgf9/Sox11/Chat/Bmp4/Trp73/Zfhx3/Atf3/Lbx1/Capn3/Hdac7/Chd2/Dmrta2/Foxl2/Nphs1/Klhl40/Boc/Pim1/Yap1/Sap30/Bdnf/Ryr2/Wt1/Smad3/Nf1/Heyl/Pitx1/Tnni1/Pax7/Hivep3/Creb1/Pitx2/Tgfb2/Erbb3	69			GO:0031985	Golgi cisterna	14/2173	62/23271	0.00145456	0.0360004	0.0312785	Nucb2/Pld1/H2-Q10/B4galnt3/H2-Q6/H2-Q7/H2-Q4/Yipf6/Ggta1/Golt1a/Sorl1/Man2a1/H2-D1/H2-K1	14			GO:0015081	sodium ion transmembrane transporter activity	26/2144	149/22669	0.00160613	0.0625819	0.0550071	Slc6a5/Slc4a5/Asic3/Pkd2l1/Slc18a1/Scn4b/Slc24a1/Scn4a/Slc5a5/Slc12a1/Slc6a4/Slc6a19/Slc24a4/Slc6a20a/Slc1a2/Atp1a4/Slc5a7/Trpm5/Scn9a/Scn10a/Cacna1i/Scn3a/Scn11a/Slc9b2/Slc18a2/Slc4a4	26
GO:0043270	positive regulation of ion transport	58/2167	334/23328	2.36121e-06	0.000484863	0.000381565	Sgk1/Kcne2/Rgs9/Iapp/Slc18a1/Kcnq1/Avp/Scn4b/Arc/Dmd/Cd4/Cacnb4/Drd2/Drd1/Wnk1/Akap9/Cracr2a/Npsr1/Slc6a4/Cask/P2rx7/Lpar3/Oprk1/Adora2a/Ccr1/Flna/Slc38a3/Galr2/Lep/Bmp4/Drd4/Abcb4/F2r/Nos1/Capn3/Ehd3/Cxcr4/Wnk3/Actn2/Crh/Stc1/Pla2r1/Ephb2/Atf4/Pla2g4a/Sstr4/Kmo/Sphk2/Cebpb/Ryr2/Kcnj2/Kcne1l/Dpysl2/Rnf207/Htt/Cxcl12/Oxt/Cacnb2	58			GO:0005788	endoplasmic reticulum lumen	17/2173	85/23271	0.00199006	0.0468788	0.0407301	Wnt5a/Tor3a/Hspa5/Cd4/Erp44/Pcsk9/Cln6/Wnt7b/Pdia4/Casq2/Pdia6/Eogt/Pcsk1/Ntf5/Bdnf/Slc27a2/Ngf	17			GO:0005165	neurotrophin receptor binding	6/2144	15/22669	0.00167647	0.0630701	0.0554362	Efna5/Ntrk1/Ntf5/Bdnf/Grb2/Ngf	6
GO:0001655	urogenital system development	63/2167	376/23328	3.04004e-06	0.000587307	0.000462184	Gata3/Wnt5a/Clcnka/Six1/Col4a3/Aqp1/Lhx1/Notch1/Rarb/Pax8/Slit2/Anxa1/Nfia/Cys1/Grem1/Slc12a1/Prlr/Erbb4/Hs2st1/Eaf2/Pcsk9/Myocd/Nkx3-1/Esr1/Sox8/Wnt7b/Fgfr2/Pdgfa/Glis2/Six4/Fras1/Fat4/Ephb3/Bmp4/Irx2/Aldh1a2/Pgf/Plag1/Angpt2/Gsta3/Cxcr4/Tbx18/Smad2/Ephb2/Epha4/Yap1/Bdnf/Nphp3/Pkhd1/Wt1/Smad3/Bmp6/Lrp4/Gdf11/Nf1/Heyl/Fkbp4/Wdr77/Notch2/Acvr1/Tgfb2/Klhl3/Dync2h1	63			GO:0031672	A band	10/2173	38/23271	0.00202938	0.0468788	0.0407301	Atp2a1/Lmod3/Smtnl2/Ttn/Hdac4/Myh2/Klhl40/Myh1/Ryr2/Myom1	10			GO:1990939	ATP-dependent microtubule motor activity	10/2144	37/22669	0.0017947	0.0652673	0.0573675	Dnah7b/Kif16b/Kif14/Dnah9/Kif18b/Dnah3/Dnhd1/Dnah17/Dnah6/Dync2h1	10
GO:0003012	muscle system process	67/2167	408/23328	3.05735e-06	0.000587307	0.000462184	Kcne2/Arhgap42/Kcnq1/Dsp/Notch1/Nr4a3/Tnni3/Scn4b/Atp2a1/Lmod3/Dmd/Acta2/Scn4a/Drd2/Drd1/Met/Myoc/Pde4b/Ttn/Myocd/Myl2/Myh4/Smtn/Srl/Ptgs1/Chrnb4/Flna/Cmya5/Casq2/Hdac4/Lep/Myh2/Oxtr/Adra2b/F2r/Nos1/Ehd3/Cxcr4/Actn2/Trim63/Scn10a/Dsc2/Stc1/Myh1/Pde5a/Pln/Myl1/Ghsr/Map2k3/Itga2/Ryr2/Kcnj2/Smad3/Kcne1l/Akap13/Adora2b/Myom1/Calcrl/Rnf207/Prkag3/Tnni1/Tnni2/Ada/Oxt/Tnfrsf1a/Cald1/Cacnb2	67			GO:0071556	integral component of lumenal side of endoplasmic reticulum membrane	6/2173	16/23271	0.00231233	0.0500764	0.0435083	Sppl2c/H2-Q10/H2-Q7/H2-D1/H2-K1/Canx	6			GO:0004896	cytokine receptor activity	19/2144	98/22669	0.00190092	0.0667611	0.0586805	Lepr/Ccr5/Il1r1/Il11ra2/Il17ra/Cd4/Il1r2/Prlr/Gm13305/Epor/Il20rb/Ccr1/Ccr10/Ifnlr1/Il2rg/Csf2rb2/Cxcr4/Ghr/Il2rb	19
GO:0042772	DNA damage response, signal transduction resulting in transcription	9/2167	16/23328	3.16286e-06	0.000588588	0.000463192	Brca2/Cdkn1a/Rbm38/Chek2/Trp53/Rps27l/Rpl26/Rps6ka6/Foxm1	9			GO:0098553	lumenal side of endoplasmic reticulum membrane	6/2173	16/23271	0.00231233	0.0500764	0.0435083	Sppl2c/H2-Q10/H2-Q7/H2-D1/H2-K1/Canx	6			GO:0019825	oxygen binding	8/2144	26/22669	0.00208055	0.0667611	0.0586805	Hbq1a/Hbb-bs/Hba-a1/Hba-a2/Hbb-bt/Th/Ido1/Hbq1b	8
GO:0007189	adenylate cyclase-activating G protein-coupled receptor signaling pathway	31/2167	140/23328	3.92103e-06	0.000707568	0.000556824	Arrdc3/Iapp/Tshr/Gpr3/Drd2/Drd1/Gpr6/Pde4b/Adcy1/Adgrl3/Lpar3/Adora2a/Rxfp2/Adcy2/Adra1d/Adra2b/Adcy9/Gnal/Nos1/Adgrl4/Pln/Sstr4/Gpr161/S1pr5/Akap13/Adora2b/Calcrl/Adcy5/Gna13/Mc4r/Adgrg2	31			GO:0030017	sarcomere	30/2173	188/23271	0.00256813	0.0539307	0.0468571	Krt8/Tnni3/Atp2a1/Lmod3/Dmd/Smtnl2/Pde4b/Ttn/Nexn/Flna/Nrap/Jph1/Casq2/Hdac4/Myh2/Myl9/Myzap/Nos1/Synpo2/Pdlim1/Capn3/Actn2/Klhl40/Myh1/Sync/Vcl/Ryr2/Myom1/Tnni1/Tnni2	30			GO:0032452	histone demethylase activity	8/2144	26/22669	0.00208055	0.0667611	0.0586805	Kdm2b/Kdm5d/Phf8/Kdm4d/Kdm6b/Kdm4b/Kdm2a/Kdm5a	8
GO:0035966	response to topologically incorrect protein	31/2167	141/23328	4.58423e-06	0.000802915	0.000631858	Ankzf1/Hspa5/Sdf2l1/Erp44/Thbs4/Ccnd1/Tmtc4/Ern1/Hsph1/Hspa1a/Tmed2/Stc2/Pdia6/Ufl1/Atf3/F12/Nck2/Tmem33/Ptpn1/Eif2ak4/Hsp90aa1/Hspa1b/Vcp/Edem2/Derl2/Atf4/Calr4/Bok/Canx/Hspa8/Cdk5rap3	31			GO:0005581	collagen trimer	16/2173	81/23271	0.00303429	0.061846	0.0537342	Col28a1/Col8a2/Col13a1/Col1a1/Col15a1/Col4a3/Col5a2/Col6a5/Col6a1/Col26a1/C1qtnf7/Col23a1/Cthrc1/Emilin1/Col18a1/Col16a1	16			GO:0140457	protein demethylase activity	8/2144	26/22669	0.00208055	0.0667611	0.0586805	Kdm2b/Kdm5d/Phf8/Kdm4d/Kdm6b/Kdm4b/Kdm2a/Kdm5a	8
GO:0006941	striated muscle contraction	34/2167	163/23328	5.57449e-06	0.000934162	0.000735144	Kcne2/Kcnq1/Dsp/Tnni3/Scn4b/Atp2a1/Lmod3/Dmd/Scn4a/Met/Pde4b/Ttn/Myl2/Smtn/Flna/Casq2/Hdac4/Nos1/Ehd3/Cxcr4/Scn10a/Dsc2/Stc1/Pde5a/Pln/Myl1/Map2k3/Ryr2/Kcnj2/Kcne1l/Rnf207/Tnni1/Tnni2/Cacnb2	34			GO:0043020	NADPH oxidase complex	5/2173	12/23271	0.0031935	0.0632313	0.0549378	Duox2/Cybb/Duox1/Nox1/Noxo1	5			GO:0008569	ATP-dependent microtubule motor activity, minus-end-directed	7/2144	21/22669	0.00236518	0.073726	0.0648023	Dnah7b/Dnah9/Dnah3/Dnhd1/Dnah17/Dnah6/Dync2h1	7
GO:0061180	mammary gland epithelium development	21/2167	78/23328	5.79068e-06	0.000934162	0.000735144	Gata3/Wnt5a/Brca2/Sostdc1/Irf6/Pml/Slit2/Src/Msx1/Tfap2c/Prlr/Erbb4/Ncoa3/Ccnd1/Esr1/Fgfr2/Rreb1/Iqgap3/Elf5/Stat6/Cebpb	21			GO:0016323	basolateral plasma membrane	38/2173	259/23271	0.00351522	0.067668	0.0587926	Entpd1/Tfrc/Clcnka/Folr1/Aqp1/Gpihbp1/Kcnq1/Dsp/Best1/Slc2a9/Mttp/Tshr/Pianp/Slc22a8/Slc22a6/Erbb4/Met/Slc26a10/Mst1r/Cask/Lrrc7/Hspa1a/Slc38a3/Slc29a4/Aqp9/Slco1a4/Nod2/Slc47a1/Car11/Hsp90aa1/Stx2/Oscp1/Slc39a8/Slc16a8/Slc9b2/Kcnn4/Erbb3/Slc4a4	38			GO:0047498	calcium-dependent phospholipase A2 activity	6/2144	16/22669	0.0024692	0.0748305	0.0657732	Gm28042/Pla2g1b/Pla2g4e/Pla2g4b/Pla2g2f/Pla2g4a	6
GO:0060047	heart contraction	42/2167	221/23328	5.86169e-06	0.000934162	0.000735144	Kcne2/Kcnq1/Mdm2/Dsp/Tnni3/Scn4b/Dmd/Drd2/Cacna1b/Met/Th/Pde4b/Ttn/Myl2/Smtn/Flna/Adra1d/Casq2/Hdac4/Sgcz/Nos1/Ehd3/Hopx/Cxcr4/Scn10a/Dsc2/Stc1/Pde5a/Gch1/Pln/Myl1/Map2k3/Ryr2/Kcnj2/Kcne1l/Rnf207/Tnni1/Tnni2/Ada/Tgfb2/Oxt/Cacnb2	42			GO:1902554	serine/threonine protein kinase complex	16/2173	83/23271	0.00391127	0.0715526	0.0621677	Trim40/Gtf2h4/Cdkn1a/Cdk6/Ikbkg/Ccnd1/Ccnf/Rb1/Cdk1/Ccnjl/Amhr2/Zbtb7a/Ccnt1/Gtf2h3/Cdk2/Acvr1	16			GO:0015101	organic cation transmembrane transporter activity	8/2144	27/22669	0.00271446	0.0800398	0.070352	Slc18a1/Slc22a8/Slc6a4/Slc18a3/Slc6a20a/Slc29a4/Slc5a7/Slc18a2	8
GO:0045930	negative regulation of mitotic cell cycle	44/2167	236/23328	5.96107e-06	0.000934162	0.000735144	Rint1/Usp44/Pml/Mdm2/Zwilch/Top2b/D7Ertd443e/E2f7/Cdkn1a/Rgcc/Cacnb4/Btg3/Ccnd1/Fap/Pttg1/Nkx3-1/Esr1/Rbl2/Rb1/Rbm38/Fgfr2/Chek2/Pcid2/Ttk/Trp53/Cdk1/Rps27l/Rpl26/Bmp4/Hnf4a/Aven/Tipin/Msh2/Nabp1/Magi2/Miip/Trip13/Smad3/Nae1/Kntc1/Top2a/Tnks/Rbl1/Cdk5rap3	44			GO:0042611	MHC protein complex	7/2173	23/23271	0.00392352	0.0715526	0.0621677	H2-Q10/H2-Q6/H2-Q7/H2-Q4/H2-DMb1/H2-D1/H2-K1	7			GO:0016709	oxidoreductase activity, acting on paired donors, with incorporation or reduction of molecular oxygen, NAD(P)H as one donor, and incorporation of one atom of oxygen	12/2144	52/22669	0.00284163	0.0815848	0.0717099	Cyp7a1/Cyp51/Akr1c14/Cyp26a1/Mtrr/Fmo1/Msmo1/Nos1/Ch25h/Mical3/Kmo/Cyp27a1	12
GO:0090257	regulation of muscle system process	45/2167	244/23328	6.31045e-06	0.000963558	0.000758276	Arhgap42/Kcnq1/Dsp/Notch1/Nr4a3/Tnni3/Atp2a1/Dmd/Scn4a/Pde4b/Ttn/Myocd/Smtn/Srl/Ptgs1/Chrnb4/Flna/Cmya5/Casq2/Hdac4/Oxtr/Adra2b/F2r/Ehd3/Trim63/Scn10a/Dsc2/Stc1/Pde5a/Pln/Ghsr/Itga2/Ryr2/Kcnj2/Smad3/Adora2b/Calcrl/Rnf207/Prkag3/Tnni1/Tnni2/Ada/Oxt/Tnfrsf1a/Cald1	45			GO:1902911	protein kinase complex	18/2173	99/23271	0.00442455	0.077234	0.0671039	Trim40/Gtf2h4/Cdkn1a/Cdk6/Ikbkg/Ccnd1/Ccnf/Rb1/Cdk1/Ccnjl/Amhr2/Irs1/Zbtb7a/Ccnt1/Gtf2h3/Prkag3/Cdk2/Acvr1	18			GO:0035258	steroid hormone receptor binding	17/2144	88/22669	0.00333679	0.0902046	0.0792864	Nr4a3/Src/Lef1/Ncoa3/Mms19/Nkx3-1/Esr1/Ncor2/Kdm5d/Ppargc1b/Pkn1/Foxl2/Strn/Cebpb/Smad3/Zbtb7a/Fkbp4	17
GO:0051924	regulation of calcium ion transport	49/2167	275/23328	6.75485e-06	0.00100563	0.000791384	Kcne2/Rgs9/Iapp/Pml/Best1/Dmd/Cd4/Cacnb4/Cckar/Drd2/Drd1/Cacna1b/Cacng1/Slc30a1/Lyn/Cracr2a/Npsr1/Pde4b/Cask/P2rx7/Ubash3b/Lpar3/Adora2a/Ccr1/Egf/Casq2/Usp2/Stc2/Cacna1f/Bmp4/Drd4/F2r/Nos1/Capn3/Ehd3/Cxcr4/Wnk3/Crh/Stc1/Pln/Cacng6/Sphk2/Ryr2/Htt/Ngf/Ahnak/Cxcl12/Tgfb2/Cacnb2	49			GO:0031674	I band	23/2173	138/23271	0.00445795	0.077234	0.0671039	Krt8/Atp2a1/Dmd/Smtnl2/Pde4b/Ttn/Nexn/Flna/Nrap/Jph1/Casq2/Hdac4/Myl9/Myzap/Nos1/Synpo2/Pdlim1/Capn3/Actn2/Klhl40/Sync/Vcl/Ryr2	23			GO:0004016	adenylate cyclase activity	5/2144	12/22669	0.00337871	0.0902046	0.0792864	Adcy1/Adcy2/Adcy9/Adcy10/Adcy5	5
GO:0006986	response to unfolded protein	27/2167	117/23328	7.17143e-06	0.00101396	0.000797937	Hspa5/Erp44/Thbs4/Ccnd1/Tmtc4/Ern1/Hsph1/Hspa1a/Tmed2/Stc2/Pdia6/Ufl1/Atf3/Nck2/Tmem33/Ptpn1/Eif2ak4/Hsp90aa1/Hspa1b/Edem2/Derl2/Atf4/Calr4/Bok/Canx/Hspa8/Cdk5rap3	27			GO:0016460	myosin II complex	5/2173	13/23271	0.00479349	0.0790926	0.0687187	Ttn/Myh9/Myh2/Myl9/Myh1	5			GO:0016702	oxidoreductase activity, acting on single donors with incorporation of molecular oxygen, incorporation of two atoms of oxygen	8/2144	28/22669	0.0034895	0.0902046	0.0792864	Alox12e/Rpe65/Ido1/Ido2/P4ha1/P4ha2/Alox12b/Alox12	8
GO:0072089	stem cell proliferation	31/2167	144/23328	7.24091e-06	0.00101396	0.000797937	Wnt5a/Gh/Dock7/Notch1/Trim71/Ovol2/Kdf1/Lef1/Drd2/Aspm/Dct/Pax6/Ncoa3/Ago3/Vax1/Fgfr2/Trp53/Arih2/Six3/Sox11/Bmp4/Fermt1/Dmrta2/Pim1/Yap1/Bdnf/Sox5/Shb/Nf1/Nfya/Ngf	31			GO:0070938	contractile ring	5/2173	13/23271	0.00479349	0.0790926	0.0687187	Rtkn/Prc1/Myh9/Utrn/Myh2	5			GO:0042608	T cell receptor binding	6/2144	17/22669	0.00351343	0.0902046	0.0792864	H2-Q10/H2-Q6/H2-Q7/H2-Q4/H2-D1/H2-K1	6
GO:0043010	camera-type eye development	61/2167	370/23328	7.32159e-06	0.00101396	0.000797937	Gata3/Pitx3/Mfrp/Slc4a5/Col8a2/Zeb2/Foxf2/Aldh1a3/Aqp1/Lctl/Lhx1/Birc7/Rpe65/Rarb/Rho/Pou2f1/Sdk2/Drd2/Rd3/Fat1/Pax6/Th/Rhoj/Spred2/Kdm2b/Lhx2/Sox8/Angptl7/Gpd2/Vax1/Fgfr2/Zeb1/Six3/Sox11/Cacna1f/Crybb3/Bmp4/Aldh1a2/Tgif2/Foxl2/Gnat1/Inhba/Man2a1/Cryga/Ephb2/Atf4/Zhx2/Vhl/Limk2/Irx6/Wt1/Smad3/Cryba2/Arhgef15/Gdf11/Nf1/Ihh/Bhlhe23/Notch2/Pitx2/Tgfb2	61			GO:0043034	costamere	6/2173	19/23271	0.00613746	0.0968551	0.0841514	Krt8/Svil/Dmd/Cmya5/Vcl/Ahnak	6			GO:0005244	voltage-gated ion channel activity	30/2144	190/22669	0.00363795	0.0902046	0.0792864	Kcnj15/Kcng3/Kcne2/Clcnka/Clic6/Kcnq1/Scn4b/Kcnj13/Cacnb4/Scn4a/Cacna1b/Cacng1/Kcnj6/Kcna3/Cacna1f/Cybb/Clic3/Trpm5/Scn9a/Scn10a/Cacna1i/Itgav/Cachd1/Scn3a/Cacng6/Kcnj2/Scn11a/Kcne1l/Kcnb1/Cacnb2	30
GO:0006816	calcium ion transport	67/2167	420/23328	8.28901e-06	0.00109972	0.000865429	Kcne2/Ccr5/Trpv4/Rgs9/Iapp/Pkd2l1/Slc35g1/Pml/Best1/Atp2a1/Dmd/Cd4/Cacnb4/Cckar/Slc24a1/Drd2/Drd1/Cacna1b/Cacng1/Slc30a1/Lyn/Cracr2a/Npsr1/Pde4b/Cask/Gck/P2rx7/Ubash3b/Lpar3/Slc24a4/Srl/Adora2a/Hrh1/Ccr1/Egf/Casq2/Usp2/Trpm7/Stc2/Cacna1f/Bmp4/Drd4/Trpm5/Clca1/F2r/Nos1/Capn3/Ehd3/Cxcr4/Wnk3/Cacna1i/Crh/Stc1/Pln/Itgav/Cachd1/Cacng6/Sphk2/Ryr2/Calcrl/Htt/Ngf/Ahnak/Cxcl12/Kcnn4/Tgfb2/Cacnb2	67			GO:0043230	extracellular organelle	19/2173	110/23271	0.00625081	0.0968551	0.0841514	Tfrc/Krt13/Aqp1/Cd47/Arc/Anxa1/Acy1/Gprc5c/Prom2/Slc12a1/Egf/Irgm2/Gbp7/Ago2/Sord/Gbp3/Plaa/Hspa8/Ahnak	19			GO:0022832	voltage-gated channel activity	30/2144	190/22669	0.00363795	0.0902046	0.0792864	Kcnj15/Kcng3/Kcne2/Clcnka/Clic6/Kcnq1/Scn4b/Kcnj13/Cacnb4/Scn4a/Cacna1b/Cacng1/Kcnj6/Kcna3/Cacna1f/Cybb/Clic3/Trpm5/Scn9a/Scn10a/Cacna1i/Itgav/Cachd1/Scn3a/Cacng6/Kcnj2/Scn11a/Kcne1l/Kcnb1/Cacnb2	30
GO:0050678	regulation of epithelial cell proliferation	61/2167	372/23328	8.70037e-06	0.00109972	0.000865429	Gata3/Prl/Lrg1/Wnt5a/Brca2/Cd109/Runx3/Six1/Col4a3/Egr3/Notch1/Nr4a3/Ovol2/Rgcc/Kdf1/Cdk6/Thbs4/Erbb4/Pax6/Ccnd1/Cdc25a/Eaf2/Cdh3/Nkx3-1/Cask/Esr1/Xdh/Rb1/Vash2/Fgfr2/Rreb1/Six4/Lep/Fgf9/Sox11/Mcc/Gkn3/Bmp4/Nod2/Atoh8/Apoh/Aldh1a2/Pgf/Tbx18/Uhrf1/Iqgap3/Ghsr/Yap1/Egfl7/Vhl/Smad3/Ccl24/Bmp6/Nf1/Ihh/Adora2b/Wdr77/Notch2/Cxcl12/Gdf5/Tgfb2	61			GO:0005795	Golgi stack	16/2173	87/23271	0.00628929	0.0968551	0.0841514	Nucb2/Pld1/H2-Q10/Rab14/B4galnt3/H2-Q6/Akap9/H2-Q7/H2-Q4/Yipf6/Ggta1/Golt1a/Sorl1/Man2a1/H2-D1/H2-K1	16			GO:0032451	demethylase activity	10/2144	41/22669	0.0040769	0.0988422	0.0868786	Cyp51/Kdm2b/Kdm5d/Phf8/Kdm4d/Alkbh1/Kdm6b/Kdm4b/Kdm2a/Kdm5a	10
GO:0072511	divalent inorganic cation transport	73/2167	470/23328	8.73293e-06	0.00109972	0.000865429	Kcne2/Ccr5/Trpv4/Rgs9/Slc39a4/Iapp/Pkd2l1/Slc35g1/Pml/Best1/Atp2a1/Dmd/Cd4/Cacnb4/Cckar/Slc24a1/Abcc2/Drd2/Drd1/Cacna1b/Cacng1/Slc30a1/Lyn/Cracr2a/Npsr1/Pde4b/Cask/Gck/P2rx7/Ubash3b/Lpar3/Slc24a4/Magt1/Srl/Adora2a/Hrh1/Ccr1/Egf/Casq2/Usp2/Trpm7/Stc2/Cacna1f/Bmp4/Drd4/Trpm5/Clca1/F2r/Nos1/Capn3/Ehd3/Cxcr4/Wnk3/Cacna1i/Crh/Stc1/Pln/Itgav/Slc39a8/Cachd1/Cacng6/Sphk2/Mrs2/Ryr2/Kcnj2/Calcrl/Htt/Ngf/Ah…	73			GO:0030286	dynein complex	12/2173	58/23271	0.00655329	0.0975695	0.0847722	Nme8/Dnah7b/Dnaic2/Drc1/Dynlrb2/Dnah9/Dnah3/Dnhd1/Wdr78/Dnah17/Dnah6/Dync2h1	12			GO:0071837	HMG box domain binding	7/2144	23/22669	0.00421459	0.099959	0.0878601	Gata3/Pax6/Egr2/Meox1/Prrx2/Cebpa/Hivep1	7
GO:0034504	protein localization to nucleus	51/2167	293/23328	8.74362e-06	0.00109972	0.000865429	Tfrc/Col1a1/Six1/Nup62cl/Trim40/Nup153/Fam53b/Ufm1/Pml/Mdm2/Taf3/Src/Cdkn1a/Msx1/Cacnb4/Drd1/Ins2/Ect2/Kpna6/Banp/Rpain/Zpr1/Flna/Trp53/Glis2/Six4/Cdk1/Six3/Lep/Fgf9/Apod/Bmp4/Hnf4a/Fermt1/Kpna7/Hsp90aa1/Xpa/Prickle1/Ran/Otud7b/Irs1/Nf1/Zbtb7a/Dtx3l/Hspa8/Htt/Chp2/Tgfb2/Cldn18/Cdk5rap3/Tnfrsf1a	51			GO:0043679	axon terminus	29/2173	192/23271	0.00661727	0.0975695	0.0847722	Dbh/Aqp1/Slc18a1/Cckar/Drd2/Drd1/Cacna1b/Th/Esr1/Oprk1/Slc18a3/Actb/Kcna3/Penk/Rpl26/Cnga1/Prph/Drd4/Nos1/Epha4/Bdnf/Itga2/Ror1/Synj2/Dpysl2/Slc18a2/Hspa8/Oxt/Arpc2	29			GO:0019955	cytokine binding	23/2144	136/22669	0.0043285	0.100477	0.088315	Lepr/Ccr5/Il1r1/Il11ra2/Cd109/Sostdc1/Tmc8/Cd4/Il1r2/Grem1/Prlr/Il20rb/Ccr1/Ccr10/Il2rg/Cxcr4/Ghr/Itgav/Il2rb/Nrros/Gdf5/Acvr1/Tnfrsf1a	23
GO:0030968	endoplasmic reticulum unfolded protein response	19/2167	68/23328	8.86423e-06	0.00109972	0.000865429	Hspa5/Ccnd1/Tmtc4/Ern1/Tmed2/Stc2/Pdia6/Ufl1/Atf3/Nck2/Tmem33/Ptpn1/Eif2ak4/Derl2/Atf4/Calr4/Bok/Canx/Cdk5rap3	19			GO:0097730	non-motile cilium	25/2173	160/23271	0.00729223	0.105282	0.0914727	Myo7a/Cfap69/Rgs9/Pkd2l1/Rho/1700029J07Rik/Drd2/Drd1/Rd3/Lca5/Mlf1/Ptgs1/Iqcb1/Glis2/Atp1a4/Cnga1/Cacna1f/Prph/Gnat1/Cdhr1/Myo3b/Pkhd1/Abca4/Cerkl/D630045J12Rik	25			GO:0016701	oxidoreductase activity, acting on single donors with incorporation of molecular oxygen	8/2144	29/22669	0.00442541	0.100586	0.0884111	Alox12e/Rpe65/Ido1/Ido2/P4ha1/P4ha2/Alox12b/Alox12	8
GO:0072413	signal transduction involved in mitotic cell cycle checkpoint	8/2167	14/23328	9.84407e-06	0.00114944	0.000904557	Rint1/Pml/Mdm2/Cdkn1a/Rbm38/Chek2/Trp53/Rpl26	8			GO:0070971	endoplasmic reticulum exit site	8/2173	32/23271	0.0077976	0.11028	0.0958158	H2-Q10/Apob/H2-Q6/H2-Q7/H2-Q4/H2-D1/H2-K1/Sec24a	8			GO:0016922	nuclear receptor binding	20/2144	114/22669	0.00492172	0.10405	0.0914558	Nr4a3/Rarb/Src/Lef1/Ncoa3/Smarce1/Hmga1/Mms19/Nkx3-1/Esr1/Ncor2/Kdm5d/Ppargc1b/Pkn1/Foxl2/Strn/Cebpb/Smad3/Zbtb7a/Fkbp4	20
GO:1902402	signal transduction involved in mitotic DNA damage checkpoint	8/2167	14/23328	9.84407e-06	0.00114944	0.000904557	Rint1/Pml/Mdm2/Cdkn1a/Rbm38/Chek2/Trp53/Rpl26	8			GO:0098576	lumenal side of membrane	6/2173	20/23271	0.00808557	0.112066	0.0973672	Sppl2c/H2-Q10/H2-Q7/H2-D1/H2-K1/Canx	6			GO:0008144	drug binding	21/2144	122/22669	0.00505199	0.10405	0.0914558	Tlr7/Srp54a/Folr1/Lcn2/Rarb/Pygl/Drd2/Drd1/Slc6a4/Folr2/Chrnb4/Npc1l1/Htr5b/Drd4/Fscn1/Cxcr4/Ppic/Slc18a2/Fkbp4/Top2a/Htt	21
GO:1902403	signal transduction involved in mitotic DNA integrity checkpoint	8/2167	14/23328	9.84407e-06	0.00114944	0.000904557	Rint1/Pml/Mdm2/Cdkn1a/Rbm38/Chek2/Trp53/Rpl26	8			GO:0005912	adherens junction	22/2173	138/23271	0.00901122	0.122259	0.106224	Frmd4a/Trpv4/Wtip/Notch1/Hmcn1/Lyn/Efna5/Cdh3/Myh9/Actb/Oxtr/Snap23/Pdlim1/Cdh7/Pvr/Wnk3/Dsc2/Vcl/Frmd4b/Arvcf/Tnks1bp1/Tln1	22			GO:0015373	anion:sodium symporter activity	5/2144	13/22669	0.00506623	0.10405	0.0914558	Slc18a1/Slc5a5/Slc12a1/Slc6a4/Slc18a2	5
GO:0014812	muscle cell migration	25/2167	106/23328	1.03096e-05	0.00118065	0.000929119	Six1/Dock7/Mdm2/Nr4a3/Slit2/Anxa1/Src/Trib1/Thbs4/Arpc5/Met/Ssh1/Myocd/Pdgfa/Postn/Six4/Fga/Hdac4/Fgf9/Plxna1/Plat/Drd4/Sorl1/Itga2/Arpc2	25			GO:0005604	basement membrane	19/2173	114/23271	0.00917385	0.122259	0.106224	Entpd1/Lamb3/Col28a1/Col8a2/Col15a1/Col4a3/Hmcn1/Thbs4/Loxl2/Efna5/Cask/Fgf9/Fras1/Frem1/Hspg2/Matn2/Col18a1/Spn/Tgfb2	19			GO:1901338	catecholamine binding	5/2144	13/22669	0.00506623	0.10405	0.0914558	Drd2/Drd1/Th/Adra2b/Drd4	5
GO:0007188	adenylate cyclase-modulating G protein-coupled receptor signaling pathway	41/2167	219/23328	1.09861e-05	0.00123438	0.0009714	Arrdc3/Iapp/Tshr/Gpr3/Drd2/Npb/Drd1/Gpr6/Vipr2/Pde4b/Adcy1/Adgrl3/Lpar3/Oprk1/Adora2a/Flna/Rxfp2/Adcy2/Adra1d/Galr2/Htr5b/Adra2b/Adcy9/Drd4/Gnal/Nos1/Glp2r/Gnat1/Adgrl4/Pln/Sstr4/Gpr161/Gipr/S1pr5/Akap13/Adora2b/Calcrl/Adcy5/Gna13/Mc4r/Adgrg2	41			GO:0031983	vesicle lumen	5/2173	15/23271	0.0095496	0.124194	0.107905	Dbh/Apob/Ins2/Penk/Pcsk1	5			GO:0004713	protein tyrosine kinase activity	22/2144	130/22669	0.00514309	0.10405	0.0914558	Srms/Src/Erbb4/Met/Itk/Lyn/Mst1r/Btk/Ttn/Ntrk1/Ror2/Fgfr2/Ttk/Ephb3/Txk/Ddr2/Zap70/Ephb2/Epha4/Map2k3/Ror1/Erbb3	22
GO:0035270	endocrine system development	31/2167	147/23328	1.12458e-05	0.00124016	0.000975949	Gata3/Wnt5a/Foxe1/Six1/Iapp/Pax8/Hoxd3/Anxa1/Cdk6/Drd2/Pax6/Gck/Gsx1/Nkx2-2/Duox2/Six3/Insm1/Bmp4/Hnf4a/Smad2/Crh/Pax4/Vhl/Gipr/Wt1/Smad3/Bmp6/Nf1/Pitx1/Creb1/Pitx2	31			GO:0042383	sarcolemma	25/2173	164/23271	0.00991709	0.124194	0.107905	Krt8/Aqp1/Kcnq1/Dmd/Anxa1/Popdc3/Cacng1/Slc30a1/Col6a1/Cd59b/Esr1/Utrn/Slc2a5/Sgcz/Nos1/Capn3/Sync/Cacng6/Vcl/Ryr2/Kcnj2/Ahnak/Adcy5/Alox12/Cacnb2	25			GO:0019199	transmembrane receptor protein kinase activity	15/2144	77/22669	0.00519936	0.10405	0.0914558	Sostdc1/Erbb4/Met/Mst1r/Ntrk1/Ror2/Fgfr2/Ephb3/Ddr2/Ephb2/Epha4/Ror1/Amhr2/Acvr1/Erbb3	15
GO:0034620	cellular response to unfolded protein	22/2167	88/23328	1.28699e-05	0.00135523	0.00106651	Hspa5/Ccnd1/Tmtc4/Ern1/Hspa1a/Tmed2/Stc2/Pdia6/Ufl1/Atf3/Nck2/Tmem33/Ptpn1/Eif2ak4/Hspa1b/Derl2/Atf4/Calr4/Bok/Canx/Hspa8/Cdk5rap3	22			GO:0000805	X chromosome	4/2173	10/23271	0.0100446	0.124194	0.107905	Pcgf3/Smchd1/Cdk2/Xist	4			GO:0001102	RNA polymerase II activating transcription factor binding	11/2144	49/22669	0.00524541	0.10405	0.0914558	T/Bhlhe40/Rbl2/Egr2/Rb1/Trp53/Hnf4a/Smad3/Creb1/Pitx2/Rbl1	11
GO:0009314	response to radiation	64/2167	401/23328	1.28723e-05	0.00135523	0.00106651	Gata3/Gh/Sgk1/Brca2/Il1r1/Dbh/Aqp1/Tmem161a/Rad1/Pml/Mdm2/Rpe65/Rho/Cirbp/Best1/D7Ertd443e/Anxa1/Aanat/Cdkn1a/Meis2/Ppp1r1b/Cacnb4/Mme/Bhlhe40/Drd2/Drd1/Ccnd1/Slc7a11/Atr/Ect2/Ercc8/Cdc25a/Zranb3/Rpain/Hrh1/Pbk/Kdm4d/Chek2/Trp53/Slc1a2/Usp2/1700007K13Rik/Rpl26/Cacna1f/Rev1/Hoxa1/Pde1b/Tipin/Eif2ak4/Gnat1/Bcl3/Msh2/Nabp1/Xpa/Yap1/Per1/Irx6/Grb2/Nf1/Xrra1/Tnks1bp1/Htt/Creb1/Rbm4b	64			GO:0005891	voltage-gated calcium channel complex	9/2173	40/23271	0.0100956	0.124194	0.107905	Cacnb4/Cacna1b/Cacng1/Pde4b/Catsperg2/Cacna1f/Cachd1/Cacng6/Cacnb2	9			GO:0005248	voltage-gated sodium channel activity	7/2144	24/22669	0.00547136	0.106594	0.0936919	Scn4b/Scn4a/Scn9a/Scn10a/Cacna1i/Scn3a/Scn11a	7
GO:0070838	divalent metal ion transport	72/2167	467/23328	1.2972e-05	0.00135523	0.00106651	Kcne2/Ccr5/Trpv4/Rgs9/Slc39a4/Iapp/Pkd2l1/Slc35g1/Pml/Best1/Atp2a1/Dmd/Cd4/Cacnb4/Cckar/Slc24a1/Drd2/Drd1/Cacna1b/Cacng1/Slc30a1/Lyn/Cracr2a/Npsr1/Pde4b/Cask/Gck/P2rx7/Ubash3b/Lpar3/Slc24a4/Magt1/Srl/Adora2a/Hrh1/Ccr1/Egf/Casq2/Usp2/Trpm7/Stc2/Cacna1f/Bmp4/Drd4/Trpm5/Clca1/F2r/Nos1/Capn3/Ehd3/Cxcr4/Wnk3/Cacna1i/Crh/Stc1/Pln/Itgav/Slc39a8/Cachd1/Cacng6/Sphk2/Mrs2/Ryr2/Kcnj2/Calcrl/Htt/Ngf/Ahnak/Cx…	72			GO:0034706	sodium channel complex	7/2173	27/23271	0.0102151	0.124194	0.107905	Scn4b/Scn4a/Scn9a/Scn10a/Cacna1i/Scn3a/Scn11a	7			GO:0060589	nucleoside-triphosphatase regulator activity	42/2144	298/22669	0.00581823	0.110254	0.096909	Ranbp3l/Rgs9/Tbc1d8/Rtkn/Gpsm2/Arhgap42/Gtf2h4/Stxbp5/Myo9a/Slit2/Stard8/Sipa1l3/Arhgap39/Ralgapb/Arhgap27/Ect2/Cpeb2/Hsph1/Stxbp5l/Rin2/Arhgap8/Ccdc88a/Usp6nl/Asap2/Tbc1d24/Iqgap2/Dnajb4/Arhgdib/Tbc1d1/Srgap3/Grpel2/Iqgap3/Rasa4/Pln/Gmip/Arhgap22/Agfg1/Dnajb1/Arhgef15/Nf1/Srgap1/Elmod1	42
GO:0009416	response to light stimulus	51/2167	298/23328	1.41481e-05	0.00145262	0.00114314	Gh/Sgk1/Brca2/Dbh/Aqp1/Tmem161a/Pml/Rpe65/Rho/Cirbp/Best1/D7Ertd443e/Aanat/Cdkn1a/Meis2/Ppp1r1b/Cacnb4/Mme/Bhlhe40/Drd2/Drd1/Ccnd1/Slc7a11/Atr/Ercc8/Cdc25a/Zranb3/Rpain/Hrh1/Pbk/Trp53/Slc1a2/Usp2/1700007K13Rik/Rpl26/Cacna1f/Rev1/Hoxa1/Pde1b/Tipin/Eif2ak4/Gnat1/Bcl3/Msh2/Xpa/Per1/Irx6/Nf1/Htt/Creb1/Rbm4b	51			GO:0008180	COP9 signalosome	8/2173	34/23271	0.0113903	0.134961	0.117259	Dock7/Hspa5/Nckipsd/Myh9/Hspa1a/Hspa1b/Grb2/Cops8	8			GO:0005272	sodium channel activity	10/2144	43/22669	0.00586134	0.110254	0.096909	Asic3/Pkd2l1/Scn4b/Scn4a/Trpm5/Scn9a/Scn10a/Cacna1i/Scn3a/Scn11a	10
GO:0001667	ameboidal-type cell migration	67/2167	427/23328	1.43928e-05	0.0014527	0.00114321	Gata3/T/Wnt5a/Has1/Enpp2/Folr1/Zeb2/Aqp1/Cd40/Egr3/Pml/Notch1/Lefty1/Ovol2/Slit2/Anxa1/Src/Rgcc/Acta2/Grem1/Loxl2/Erbb4/Pax6/Met/Rhoj/Fap/Sox8/Prr5l/Rin2/Adamts9/Myh9/Anxa3/Rreb1/Vil1/Mcc/Bmp4/Ddr2/Atoh8/Mixl1/Arhgdib/Apoh/Pkn1/Sema6c/Fermt1/Pdlim1/Angpt2/Cxcr4/Hdac7/Ago2/Dnaja4/Stc1/Iqsec1/Itgav/Map2k3/Itga2/Vhl/Adtrp/Paxip1/Nf1/Adora2b/Cxcl12/Alox12/Acvr1/Pitx2/Tgfb2/Adgra2/Coro1c	67			GO:0030139	endocytic vesicle	29/2173	200/23271	0.0114902	0.134961	0.117259	Tlr7/Scara5/Pld1/Kif16b/H2-Q10/Rab20/Rab14/Drd2/Tlr1/H2-Q7/Stx11/Slc18a3/Anxa3/Slc5a7/Cybb/Tyrp1/Fmnl1/Nod2/Ehd3/Rab24/Pik3c2b/Anxa11/Stxbp2/H2-D1/H2-K1/Ehd4/Avpr2/Unc93b1/Tap1	29			GO:0015291	secondary active transmembrane transporter activity	34/2144	231/22669	0.00638082	0.117991	0.10371	Slc6a5/Slc4a5/Slc15a5/Slc18a1/Slc26a9/Slc24a1/Slc5a5/Slc12a1/Slc16a6/Slc15a4/Slc22a8/Slc22a6/Slc6a4/Mfsd2b/Slc26a10/Slc6a19/Slc24a4/Slc6a20a/Slc26a8/Slc38a3/Slc1a2/Slco1a4/Slc5a7/Slc47a1/Slco2a1/Slc22a18/Slc39a8/Slc9b1/Slc1a7/Slc35d3/Slc16a8/Slc9b2/Slc18a2/Slc4a4	34
GO:0048839	inner ear development	40/2167	215/23328	1.62812e-05	0.00161591	0.00127165	Gata3/Tomt/Wnt5a/Fgf3/Otx2/Myo7a/Six1/Aldh1a3/Atoh1/Kcnq1/Notch1/Nr4a3/Pax8/Tshr/Cys1/Tmie/Ror2/Fgfr2/Zeb1/Duox2/Six4/Fgf9/Fat4/Hoxa1/Bmp4/Mycn/Cebpd/Tbx18/Cthrc1/Ephb2/Epha4/Myo3b/Bdnf/Ror1/H2-K1/Prrx2/Cebpa/Bloc1s5/Ptprq/Tgfb2	40			GO:0005819	spindle	40/2173	297/23271	0.0118951	0.137388	0.119368	Tubgcp4/Cep128/Hecw2/Gpsm2/Poc1b/Dlgap5/Kdf1/Prc1/Aspm/Cdca8/Ikbkg/Ect2/Mms19/Kif14/Agbl5/Cdc27/Kif18b/Rb1/Myh9/Iqcb1/Tbl1xr1/Fam83d/Ttk/Ciao1/Cdk1/Kif20a/Dsn1/Rif1/Kpna7/Ska3/Anxa11/Wdr73/Pkhd1/Efhc1/Limk2/Mtcl1/Tfdp2/Kntc1/Nubp2/Tnks	40			GO:0070851	growth factor receptor binding	24/2144	149/22669	0.00675466	0.118441	0.104105	Gata3/Fgf3/Il1r1/Kl/Pigr/Esm1/Btc/Cd300lf/Src/Grem1/Erbb4/Lyn/Ern1/Fgf5/Ccdc88a/Egf/Pdgfa/Fgf9/Pgf/Angpt2/Irak1/Cbl/Grb2/Fgf17	24
GO:0006869	lipid transport	59/2167	364/23328	1.72971e-05	0.00165313	0.00130094	Nucb2/Gpihbp1/Apoc3/Osbpl3/Xkr6/Anxa1/Mttp/Atp11a/Irs2/Apob/Abcc2/Pla2g1b/Drd2/Atp10d/Mfsd2b/Lpcat3/Pcsk9/Nkx3-1/Cpt1b/P2rx7/Apobr/Plscr4/Npc1l1/Gramd1b/Egf/Pitpnm2/Lep/Aqp9/Slco1a4/Apod/Gdf9/Gramd1c/Drd4/Abcb4/Apoh/Stard6/Soat1/Atp8b2/Spns2/Pla2g2f/Atp8b3/Slc27a6/Slco2a1/Crh/Irak1/Pla2r1/Inhba/Lbp/Pctp/Itgav/Pla2g4a/Sstr4/Pitpnc1/Spp1/Abca4/Bmp6/Slc27a2/Kcnn4/Oxt	59			GO:0098992	neuronal dense core vesicle	5/2173	16/23271	0.0128393	0.145863	0.126731	Stxbp5/Stxbp5l/Penk/Plat/Slc18a2	5			GO:0030332	cyclin binding	8/2144	31/22669	0.00686254	0.118441	0.104105	Cdkn1a/Cdk6/Klhdc9/Cdk1/Usp2/Insm1/Cdk2/Cdk5rap3	8
GO:0044774	mitotic DNA integrity checkpoint	18/2167	65/23328	1.73592e-05	0.00165313	0.00130094	Rint1/Pml/Mdm2/Top2b/D7Ertd443e/Cdkn1a/Ccnd1/Rbm38/Chek2/Trp53/Cdk1/Rps27l/Rpl26/Tipin/Msh2/Nae1/Top2a/Cdk5rap3	18			GO:0045335	phagocytic vesicle	18/2173	111/23271	0.0144312	0.158434	0.137654	Tlr7/Kif16b/H2-Q10/Rab20/Rab14/Tlr1/H2-Q7/Stx11/Anxa3/Cybb/Fmnl1/Nod2/Anxa11/Stxbp2/H2-D1/H2-K1/Unc93b1/Tap1	18			GO:0051959	dynein light intermediate chain binding	8/2144	31/22669	0.00686254	0.118441	0.104105	Dnah7b/Dnah9/Dnah3/Ccdc88a/Dnhd1/Dnah17/Dnah6/Dync2h1	8
GO:0061053	somite development	23/2167	96/23328	1.74891e-05	0.00165313	0.00130094	T/Wnt5a/Otx2/Zeb2/Six1/Lhx1/Notch1/Tcf15/Lef1/Ttn/Nkx3-1/Ror2/Meox1/Trp53/Six4/Tmed2/Sox11/Pcdh8/Aldh1a2/Tbx18/Lfng/Smad3/Ihh	23			GO:0031414	N-terminal protein acetyltransferase complex	4/2173	11/23271	0.0146317	0.158434	0.137654	Naa35/Naa25/Naa16/Naa30	4			GO:0004181	metallocarboxypeptidase activity	7/2144	25/22669	0.00698892	0.118441	0.104105	Cpa2/Cpd/Agbl5/Vash2/Cpb1/Cpxm1/Cpz	7
GO:0009952	anterior/posterior pattern specification	42/2167	231/23328	1.807e-05	0.00168136	0.00132315	T/Wnt5a/Hoxb5/Otx2/Zeb2/Lhx1/Notch1/Lefty1/Tcf15/Hoxd3/Arc/Cyp26a1/Msx1/Hoxa7/Lef1/Bhlhe40/Pax6/Ttn/Nkx3-1/Kdm2b/Ofd1/Ror2/Meox1/Trp53/Tmed2/Six3/Pcdh8/Hoxa1/Bmp4/Aldh1a2/Celsr2/Tbx18/Smad2/Fezf2/Lfng/Wt1/Smad3/Gdf11/Heyl/Wdr77/Hoxa9/Htt	42			GO:0065010	extracellular membrane-bounded organelle	4/2173	11/23271	0.0146317	0.158434	0.137654	Aqp1/Irgm2/Gbp7/Gbp3	4			GO:0005160	transforming growth factor beta receptor binding	7/2144	25/22669	0.00698892	0.118441	0.104105	Lrg1/Lefty1/Lefty2/Smad2/Smad3/Snx6/Tgfb2	7
GO:0048593	camera-type eye morphogenesis	31/2167	151/23328	1.97286e-05	0.00180744	0.00142237	Pitx3/Col8a2/Foxf2/Aldh1a3/Aqp1/Lctl/Lhx1/Rpe65/Pou2f1/Sdk2/Fat1/Pax6/Th/Kdm2b/Sox8/Zeb1/Six3/Sox11/Bmp4/Man2a1/Ephb2/Atf4/Zhx2/Vhl/Irx6/Gdf11/Nf1/Ihh/Bhlhe23/Notch2/Pitx2	31			GO:0045171	intercellular bridge	13/2173	72/23271	0.0150902	0.160316	0.139289	Prc1/Cdca8/Gstm2/Fastkd2/Agbl5/Iqcb1/Fam83d/Kif20a/BC048403/Foxl2/Mical3/Xpa/Apc2	13			GO:0061629	RNA polymerase II-specific DNA-binding transcription factor binding	40/2144	284/22669	0.00706059	0.118441	0.104105	T/Faf1/Mier1/Nr4a3/Rarb/Src/Lef1/Bhlhe40/Ncoa3/Smarce1/Hmga1/Mms19/Myocd/Nkx3-1/Esr1/Ncor2/Rbl2/Egr2/Rb1/Kdm5d/Hspa1a/Actb/Trp53/Ppargc1b/Mixl1/Pkn1/Hnf4a/Foxl2/Strn/Ifrd1/Rnf25/Cebpb/Smad3/Zbtb7a/Fkbp4/Notch2/Creb1/Pitx2/Rbl1/Cdk5rap3	40
GO:0035967	cellular response to topologically incorrect protein	25/2167	110/23328	2.04025e-05	0.00184086	0.00144868	Ankzf1/Hspa5/Sdf2l1/Ccnd1/Tmtc4/Ern1/Hspa1a/Tmed2/Stc2/Pdia6/Ufl1/Atf3/Nck2/Tmem33/Ptpn1/Eif2ak4/Hspa1b/Vcp/Derl2/Atf4/Calr4/Bok/Canx/Hspa8/Cdk5rap3	25			GO:0005769	early endosome	38/2173	284/23271	0.015356	0.160316	0.139289	Tfrc/Gga3/Snx31/Kcnq1/Kif16b/Samd9l/Rab14/Mme/Litaf/Pla2g4e/Dnajc13/Pcsk9/Ntrk1/Cln6/Tmem108/Myo1b/Vps33a/Slc5a7/F2r/Wdfy1/Ehd3/Cxcr4/Tom1/Ptpn1/Snx20/Derl2/Tmem184a/Sorl1/Epha4/Slc35d3/Ehd4/Siglec1/Bok/Dtx3l/Nae1/Htt/Snx6/Nox1	38			GO:0035325	Toll-like receptor binding	5/2144	14/22669	0.00727362	0.118441	0.104105	S100a8/S100a9/Tlr1/Ly96/Unc93b1	5
GO:0019933	cAMP-mediated signaling	37/2167	195/23328	2.12399e-05	0.00188782	0.00148563	Arrdc3/Iapp/Nucb2/Tshr/Gapdh/Gpr3/Drd2/Drd1/Rasd2/Gpr6/Pde4b/Adcy1/Adgrl3/Lpar3/Adora2a/Rxfp2/Adcy2/Adra1d/Ksr1/Adra2b/Adcy9/Gnal/Nos1/Adgrl4/Crh/Pln/Sstr4/Gpr161/Gipr/S1pr5/Akap13/Adora2b/Calcrl/Adcy5/Gna13/Mc4r/Adgrg2	37			GO:0005635	nuclear envelope	53/2173	421/23271	0.0156299	0.160316	0.139289	Ranbp3l/Nup62cl/Faf1/Mns1/Aqp1/Nup153/Dpy19l2/Nucb2/Lbr/Tor3a/Pml/Tmc8/Osbpl3/Taf3/Slc2a9/Hoxa7/Fancl/Gapdh/Dtx2/Tmc6/Slc30a1/Nell1/P2rx7/Ern1/Wdfy3/Phf8/Ptgs1/Pcid2/Trp53/Arl6ip6/Cybb/Rif1/Nos1/Syne4/Tmem33/Nrm/Golt1a/Sorl1/Slc22a18/Prickle1/Gch1/Pla2g4a/Anxa11/Atraid/Ran/Ryr2/Smad3/Shisa5/Parp11/Tfdp2/Xpo4/Mfsd10/Tnks	53			GO:0051371	muscle alpha-actinin binding	5/2144	14/22669	0.00727362	0.118441	0.104105	Pkd2l1/Ttn/Nrap/Synpo2/Pdlim1	5
GO:1990845	adaptive thermogenesis	32/2167	159/23328	2.22488e-05	0.00194841	0.00153331	Lepr/Arrdc3/Pm20d1/Dbh/Trpv4/Dock7/Notch1/Lcn2/Ucp3/Ybx2/Tshr/Gpr3/Cmklr1/Prlr/Rb1/Ebf2/Ppargc1b/Lep/Oxtr/Cxcr4/Kdm6b/Adamts5/Stat6/Sorl1/Pctp/Atf4/Zfp516/Cebpb/Esrrg/Tle3/Mc4r/Oxt	32			GO:0000307	cyclin-dependent protein kinase holoenzyme complex	9/2173	43/23271	0.0161733	0.160316	0.139289	Cdkn1a/Cdk6/Ccnd1/Ccnf/Rb1/Cdk1/Ccnjl/Ccnt1/Cdk2	9			GO:0019903	protein phosphatase binding	27/2144	176/22669	0.00821257	0.125637	0.11043	Kcnq1/Clec12a/Cpd/Sh3rf2/Irs2/Smtnl2/Drd1/Cacna1b/Met/Gck/Cdc27/Traf3/Trp53/Ppp1r3e/Ppp1r3b/Ppp1r3c/Strn/Ptpn1/Hsp90aa1/Vcp/Stat6/Ghr/Igbp1b/Grb2/Kcnn4/Smg7/Itga1	27
GO:0072091	regulation of stem cell proliferation	22/2167	91/23328	2.27214e-05	0.00196096	0.00154318	Notch1/Ovol2/Kdf1/Drd2/Aspm/Dct/Pax6/Ncoa3/Ago3/Vax1/Trp53/Six3/Sox11/Bmp4/Fermt1/Dmrta2/Pim1/Yap1/Bdnf/Nf1/Nfya/Ngf	22			GO:0097729	9+2 motile cilium	23/2173	154/23271	0.0163289	0.160316	0.139289	Nme8/Cfap69/Mns1/Dnaic2/Rho/Spata18/Drd2/Ttc29/Akap9/Met/Catsperg2/Dnah9/Dnajb13/Atp1a4/Wbp2nl/Rnf38/Dnah17/Hsp90aa1/Slc9b1/Ran/Slc9b2/Dcdc2c/Cep164	23			GO:0001221	transcription cofactor binding	12/2144	59/22669	0.00832422	0.125637	0.11043	Six1/Nr4a3/Esr1/Bsn/Trp53/Six3/Per1/Smad3/Zbtb7a/Nfya/Tfam/Creb1	12
GO:0060485	mesenchyme development	48/2167	281/23328	2.62152e-05	0.00223017	0.00175504	Gata3/Wnt5a/Col1a1/Folr1/Zeb2/Ranbp3l/Six1/Wnt16/Bnc2/Mdm2/Notch1/Tcf15/Ovol2/Cyp26a1/Msx1/Rgcc/Lef1/Grem1/Loxl2/Erbb4/Pax6/Spred2/Myocd/Sox8/Wnt7b/Flna/Fgfr2/Meox1/Fam83d/Six4/Fgf9/Sox11/Bmp4/Sema6c/Aldh1a2/Smad2/Bambi/Yap1/Wt1/Smad3/Kbtbd8/Heyl/Htt/Acvr1/Pitx2/Tgfb2/Erbb3/Coro1c	48			GO:0005930	axoneme	20/2173	129/23271	0.0164904	0.160316	0.139289	Nme8/Dnah7b/Cfap69/Mns1/Dnaic2/Spef1/Cys1/Ttc30a2/Drc1/Lca5/Dnah9/Dnah3/Dnajb13/Dnhd1/Ccdc40/Wdr78/Dnah17/Dnah6/Efhc1/Dync2h1	20			GO:0004714	transmembrane receptor protein tyrosine kinase activity	12/2144	59/22669	0.00832422	0.125637	0.11043	Erbb4/Met/Mst1r/Ntrk1/Ror2/Fgfr2/Ephb3/Ddr2/Ephb2/Epha4/Ror1/Erbb3	12
GO:0048608	reproductive structure development	72/2167	477/23328	2.66817e-05	0.00223021	0.00175508	Gata3/Wnt5a/Dhh/C3/Immp2l/Brca2/Arid4b/Krt8/Lhb/Foxf2/Msh4/Lhx1/Etv2/Notch1/Ovol2/Anxa1/E2f7/Src/Lef1/Esx1/Aspm/Prlr/Akap9/Fanca/Ncoa3/Met/Ccnd1/Ccnf/Eaf2/Myocd/Epor/Ntrk1/Nkx3-1/Esr1/Sox8/Wnt7b/Ror2/Flna/Vash2/Fgfr2/Alkbh1/Rxfp2/Six4/Tmed2/Six3/Lep/Fgf9/Gdf9/Bmp4/Peg10/Plag1/Foxl2/Lfng/Msh2/Ing2/Inhba/Itgav/Pla2g4a/Ghsr/Cebpb/Wt1/Grb2/Tppp3/Bmp6/Cebpa/Fkbp4/Wdr77/Hoxa9/Notch2/Ada/Xist/Tgfb2	72			GO:0005865	striated muscle thin filament	6/2173	23/23271	0.016534	0.160316	0.139289	Tnni3/Lmod3/Ttn/Actn2/Tnni1/Tnni2	6			GO:0033612	receptor serine/threonine kinase binding	8/2144	32/22669	0.00840648	0.125637	0.11043	Mdm2/Src/Oprk1/Gdf9/Bmp4/Magi2/Inhba/Bmp6	8
GO:0010959	regulation of metal ion transport	66/2167	427/23328	2.69648e-05	0.00223021	0.00175508	Sgk1/Kcne2/Rgs9/Hecw2/Iapp/Kcnq1/Pml/Scn4b/Best1/Dmd/Cd4/Cacnb4/Cckar/Drd2/Drd1/Cacna1b/Cacng1/Slc30a1/Wnk1/Akap9/Lyn/Cracr2a/Npsr1/Pde4b/Pcsk9/Cask/Gck/P2rx7/Ubash3b/Lpar3/Oprk1/Adora2a/Ccr1/Flna/Egf/Casq2/Usp2/Galr2/Stc2/Cacna1f/Bmp4/Drd4/F2r/Nos1/Capn3/Ehd3/Cxcr4/Wnk3/Actn2/Crh/Stc1/Atf4/Pln/Cacng6/Sphk2/Per1/Ryr2/Kcnj2/Kcne1l/Rnf207/Htt/Ngf/Ahnak/Cxcl12/Tgfb2/Cacnb2	66			GO:0061695	transferase complex, transferring phosphorus-containing groups	33/2173	241/23271	0.0166562	0.160316	0.139289	Trim40/Gtf2h4/Taf3/Cdkn1a/Cdk6/Znfx1/Ikbkg/Ccnd1/Ccnf/Taf9/Pik3r5/Polr3f/Rb1/Trp53/Cdk1/Dna2/Rprd2/Polr3k/Pik3c2b/Wdr61/Pole/Ccnjl/Polr2e/Gtf2e2/Amhr2/Irs1/Zbtb7a/Ccnt1/Gtf2h3/Prkag3/Polr2c/Cdk2/Acvr1	33			GO:0035035	histone acetyltransferase binding	8/2144	32/22669	0.00840648	0.125637	0.11043	Nr4a3/Pax6/Myocd/Trp53/Pla2g4a/Cebpb/Zbtb7a/Creb1	8
GO:0009755	hormone-mediated signaling pathway	32/2167	161/23328	2.88824e-05	0.00235609	0.00185414	Gh/Sgk1/Lhb/Ufm1/Rarb/Safb/Src/Tshr/Prlr/Ncoa3/Nr3c2/Nkx3-1/Esr1/Ncor2/Kdm5d/Skp2/Rxfp2/Ppargc1b/Bmp4/Ufl1/Zmiz1/Ptges3/Crh/Ghr/Ghsr/Yap1/Bdnf/Per1/Akap13/Zbtb7a/Heyl/Fkbp4	32			GO:0030666	endocytic vesicle membrane	9/2173	44/23271	0.0186951	0.177476	0.154198	Scara5/H2-Q10/H2-Q7/Slc18a3/Anxa3/Tyrp1/H2-D1/H2-K1/Tap1	9			GO:0046875	ephrin receptor binding	8/2144	32/22669	0.00840648	0.125637	0.11043	Aqp1/Src/Lyn/Efna5/Ptpn1/Cbl/Epha4/Grb2	8
GO:0019932	second-messenger-mediated signaling	68/2167	445/23328	2.97661e-05	0.00239536	0.00188504	Arrdc3/Ccr5/Aqp1/Iapp/Nucb2/Rasd1/Calml4/Tnni3/Dmd/Cd4/Tshr/Gapdh/Gpr3/Cmklr1/Drd2/Slc12a1/Drd1/Ptbp1/Rasd2/Ins2/Gpr6/Pde4b/Adcy1/Adgrl3/Gck/Siglecg/Lpar3/Adora2a/Ccr1/Adnp/Ccr10/Rxfp2/Adcy2/Adra1d/Cmya5/Casq2/Hdac4/Ksr1/Adra2b/Irgm2/Adcy9/Drd4/Gnal/Zap70/Nos1/Cxcr4/Adgrl4/Crh/Pde5a/Pln/Sstr4/Gpr161/Ryr2/Gipr/Pdzd3/S1pr5/Akap13/Adora2b/Gucy1a2/Calcrl/Htt/Adcy5/Ada/Chp2/Gna13/Erbb3/Mc4r/Adgrg2	68			GO:0097014	ciliary plasm	20/2173	131/23271	0.0192569	0.179987	0.156379	Nme8/Dnah7b/Cfap69/Mns1/Dnaic2/Spef1/Cys1/Ttc30a2/Drc1/Lca5/Dnah9/Dnah3/Dnajb13/Dnhd1/Ccdc40/Wdr78/Dnah17/Dnah6/Efhc1/Dync2h1	20			GO:0008307	structural constituent of muscle	6/2144	20/22669	0.00859767	0.126757	0.111415	Dmd/Ttn/Nexn/Jph1/Capn3/Myl1	6
GO:0048048	embryonic eye morphogenesis	12/2167	34/23328	3.1335e-05	0.00247964	0.00195136	Mfap5/Foxf2/Aldh1a3/Rarb/Pax6/Th/Kdm2b/Zeb1/Six3/Sox11/Foxl2/Ihh	12			GO:0097731	9+0 non-motile cilium	19/2173	123/23271	0.0197677	0.179987	0.156379	Myo7a/Rgs9/Rho/1700029J07Rik/Rd3/Lca5/Ptgs1/Iqcb1/Atp1a4/Cnga1/Cacna1f/Prph/Gnat1/Cdhr1/Myo3b/Pkhd1/Abca4/Cerkl/D630045J12Rik	19			GO:0022836	gated channel activity	44/2144	323/22669	0.00884638	0.127015	0.111641	Kcnj15/Kcng3/Kcne2/Clcnka/Asic3/Trpv4/Clic6/Aqp1/Pkd2l1/Kcnq1/Piezo1/Tmc8/Scn4b/Kcnj13/Cacnb4/Tmc6/Scn4a/Cacna1b/Cacng1/P2rx7/Chrnb4/Kcnj6/Kcna3/Cnga1/Cacna1f/Cybb/Clic3/Trpm5/Clca1/Tmem63a/Scn9a/Scn10a/Cacna1i/Itgav/Cachd1/Scn3a/Cacng6/Ryr2/Kcnj2/Scn11a/Kcne1l/Kcnb1/Kcnn4/Cacnb2	44
GO:0035282	segmentation	24/2167	106/23328	3.16461e-05	0.00247964	0.00195136	T/Wnt5a/Otx2/Zeb2/Lhx1/Notch1/Tcf15/Lef1/Ttn/Nkx3-1/Egr2/Ror2/Meox1/Trp53/Tmed2/Pcdh8/Bmp4/Irx2/Aldh1a2/Tbx18/Lfng/Wt1/Smad3/Wdr77	24			GO:0034663	endoplasmic reticulum chaperone complex	4/2173	12/23271	0.0203508	0.179987	0.156379	Hspa5/Sdf2l1/Pdia4/Pdia6	4			GO:0097110	scaffold protein binding	14/2144	74/22669	0.00884795	0.127015	0.111641	Krt8/Krt18/Kcnq1/Mdm2/Dsp/Krt5/Src/Nlrp1a/Nos1/Nck2/Hsp90aa1/Ryr2/Lrp4/Adcy5	14
GO:0021537	telencephalon development	44/2167	252/23328	3.2438e-05	0.00250868	0.00197422	Wnt5a/Otx2/Zeb2/Aldh1a3/Aqp1/Atoh1/Lhx1/Nr4a3/Rarb/Slit2/Lef1/Tfap2c/Drd2/Drd1/Aspm/Erbb4/Pax6/Lmx1a/Slc7a11/Kif14/Kdm2b/Lhx2/Ncor2/Tmem108/Slc1a2/Six3/Fat4/Ephb3/Bmp4/Trp73/Slit1/Plxna4/Zmiz1/Cxcr4/Kdm6b/Dmrta2/Fezf2/Inhba/Ephb2/Efhc1/Nf1/Gsx2/Htt/Cxcl12	44			GO:0036156	inner dynein arm	4/2173	12/23271	0.0203508	0.179987	0.156379	Dnah7b/Dnah3/Dnhd1/Dnah6	4			GO:0004520	endodeoxyribonuclease activity	9/2144	39/22669	0.00923035	0.130783	0.114954	Ptbp1/Zgrf1/Rad50/Zranb3/Dnase1/Nod2/Dna2/Slx4/Dnase2a	9
GO:0072189	ureter development	9/2167	20/23328	3.28879e-05	0.00251086	0.00197593	Gata3/Six1/Lhx1/Nfia/Sox8/Bmp4/Aldh1a2/Tbx18/Nphp3	9			GO:0042627	chylomicron	4/2173	12/23271	0.0203508	0.179987	0.156379	Apoc3/Apob/Apobr/Apoh	4			GO:0008514	organic anion transmembrane transporter activity	32/2144	220/22669	0.00942904	0.131886	0.115922	Slc6a5/Slc4a5/Asic3/Slc26a9/Slc2a9/Slc43a1/Slc16a6/Slc38a8/Slc15a4/Slc22a8/Slc22a6/Slc7a11/Slc26a10/Slc6a19/Slc6a20a/Slc26a8/Slc38a3/Slc1a2/Slco1a4/Slc38a10/Slc47a1/Slco2a1/Slc22a12/Slc22a18/Slc39a8/Slc1a7/Slc35d3/Slc7a14/Slc16a8/Slc27a2/Mfsd10/Slc4a4	32
GO:0030330	DNA damage response, signal transduction by p53 class mediator	17/2167	62/23328	3.39678e-05	0.00254203	0.00200046	Brca2/Pml/Mdm2/E2f7/Cdkn1a/Acer2/Atr/Spred2/Rbm38/Chek2/Trp53/Rps27l/Rpl26/Rps6ka6/Bcl3/Pla2r1/Foxm1	17			GO:0000118	histone deacetylase complex	13/2173	75/23271	0.0207849	0.179987	0.156379	Ing3/Gatad2b/Rere/Ncor2/Zfp217/Tbl1xr1/Hdac4/Hdac7/Ing2/Sap30/Phf21a/Znhit1/Zbtb7a	13			GO:0045125	bioactive lipid receptor activity	5/2144	15/22669	0.0100722	0.139098	0.122262	Gpr6/Lpar3/Lpar6/Sphk2/S1pr5	5
GO:0034765	regulation of ion transmembrane transport	73/2167	489/23328	3.41498e-05	0.00254203	0.00200046	Kcnj15/Kcng3/Pm20d1/Kcne2/Clcnka/Rgs9/Clic6/Hecw2/Iapp/Kcnq1/Scn4b/Kcnj13/Arc/Dmd/Shisa6/Cacnb4/Irs2/Slc43a1/Scn4a/Drd2/Drd1/Cacna1b/Cacng1/Slc30a1/Wnk1/Akap9/Lyn/Cracr2a/Npsr1/Pde4b/Pcsk9/P2rx7/Ubash3b/Oprk1/Tcaf3/Kcnj6/Flna/Kcna3/Casq2/Galr2/Shisa9/Cacna1f/Bmp4/Cybb/Clic3/Drd4/Trpm5/F2r/Nos1/Capn3/Ehd3/Scn9a/Wnk3/Actn2/Scn10a/Wdr1/Crh/Ephb2/Pln/Scn3a/Cacng6/Sphk2/Ryr2/Kcnj2/Scn11a/Kcne1l/Rnf207…	73			GO:0045178	basal part of cell	14/2173	83/23271	0.0210201	0.179987	0.156379	Aqp1/Best1/Erbb4/Met/Fap/Mst1r/Gck/Slco1a4/Adcy10/Oscp1/Itga2/Slc16a8/Erbb3/Itga1	14			GO:0016705	oxidoreductase activity, acting on paired donors, with incorporation or reduction of molecular oxygen	31/2144	213/22669	0.0103984	0.13979	0.12287	Cyp7a1/Cyp51/Dbh/Pah/Akr1c14/Cyp26a1/Scd4/Cyp2a5/Th/Cyp2j12/Kdm2b/Phf8/Ptgs1/Mtrr/Alkbh1/Cmah/P4ha1/Fmo1/Tyrp1/Msmo1/Nos1/Tet3/P4ha2/Ch25h/Moxd1/Cyp2s1/Mical3/Kmo/Kdm4b/Kdm2a/Cyp27a1	31
GO:0061458	reproductive system development	72/2167	481/23328	3.52351e-05	0.00259043	0.00203855	Gata3/Wnt5a/Dhh/C3/Immp2l/Brca2/Arid4b/Krt8/Lhb/Foxf2/Msh4/Lhx1/Etv2/Notch1/Ovol2/Anxa1/E2f7/Src/Lef1/Esx1/Aspm/Prlr/Akap9/Fanca/Ncoa3/Met/Ccnd1/Ccnf/Eaf2/Myocd/Epor/Ntrk1/Nkx3-1/Esr1/Sox8/Wnt7b/Ror2/Flna/Vash2/Fgfr2/Alkbh1/Rxfp2/Six4/Tmed2/Six3/Lep/Fgf9/Gdf9/Bmp4/Peg10/Plag1/Foxl2/Lfng/Msh2/Ing2/Inhba/Itgav/Pla2g4a/Ghsr/Cebpb/Wt1/Grb2/Tppp3/Bmp6/Cebpa/Fkbp4/Wdr77/Hoxa9/Notch2/Ada/Xist/Tgfb2	72			GO:0043195	terminal bouton	15/2173	91/23271	0.0210374	0.179987	0.156379	Dbh/Slc18a1/Cckar/Th/Esr1/Slc18a3/Rpl26/Cnga1/Prph/Drd4/Bdnf/Dpysl2/Slc18a2/Hspa8/Oxt	15			GO:0008331	high voltage-gated calcium channel activity	4/2144	10/22669	0.0105067	0.13979	0.12287	Cacnb4/Cacna1b/Cacna1f/Cacnb2	4
GO:0030856	regulation of epithelial cell differentiation	31/2167	156/23328	3.8359e-05	0.00266156	0.00209453	Gata3/Cd109/Zeb2/Atoh1/Lhx1/Etv2/Notch1/Foxj1/Pax8/Ovol2/Hoxa7/Kdf1/Prlr/Pax6/Ncoa3/Spred2/Xdh/Zeb1/Foxp4/Fat4/Bmp4/Atoh8/Mycn/Prkch/Yap1/Cebpb/Vcl/Vhl/Bmp6/Tgfb2/Tnfrsf1a	31			GO:0099056	integral component of presynaptic membrane	18/2173	116/23271	0.0219173	0.185228	0.160933	Slc6a5/Drd2/Drd1/Erbb4/Slc6a4/Oprk1/Adora2a/Kcnj6/Kcna3/Slc1a2/Drd4/Scn10a/Ephb2/Epha4/Cntnap4/Slc1a7/Scn11a/Canx	18			GO:0016175	superoxide-generating NAD(P)H oxidase activity	4/2144	10/22669	0.0105067	0.13979	0.12287	Duox2/Cybb/Duox1/Nox1	4
GO:0043405	regulation of MAP kinase activity	50/2167	301/23328	3.83966e-05	0.00266156	0.00209453	Wnt5a/Zeb2/Sbk2/Cd40/Dusp4/Src/Trib1/Met/Sfrp5/Lyn/Ins2/Gadd45b/Spred2/Mst1r/P2rx7/Pik3r5/Lpar3/Ern1/Dusp6/Wnt7b/Ror2/Egf/Pdgfa/Ksr1/Adra2b/Bmp4/Trp73/Nod2/Drd4/F2r/Spry4/Dusp9/Sh2b3/Ptpn1/Lamtor3/Iqgap3/Irak1/Sorl1/Ghr/Pde5a/Ephb2/Stk38/Epha4/Map2k3/Akap13/Nf1/Paqr3/Itga1/Cdk5rap3/Dusp7	50			GO:1903561	extracellular vesicle	16/2173	100/23271	0.0227801	0.1902	0.165253	Tfrc/Krt13/Aqp1/Cd47/Arc/Anxa1/Acy1/Gprc5c/Prom2/Slc12a1/Egf/Ago2/Sord/Plaa/Hspa8/Ahnak	16			GO:0015106	bicarbonate transmembrane transporter activity	6/2144	21/22669	0.0110907	0.145782	0.128137	Slc4a5/Slc26a9/Slc26a10/Slc26a8/Slc39a8/Slc4a4	6
GO:0007187	G protein-coupled receptor signaling pathway, coupled to cyclic nucleotide second messenger	43/2167	246/23328	3.85795e-05	0.00266156	0.00209453	Arrdc3/Iapp/Anxa1/Tshr/Gpr3/Drd2/Npb/Drd1/Gpr6/Vipr2/Pde4b/Adcy1/Adgrl3/Lpar3/Oprk1/Adora2a/Hrh1/Flna/Rxfp2/Adcy2/Adra1d/Galr2/Htr5b/Adra2b/Adcy9/Drd4/Gnal/Nos1/Glp2r/Gnat1/Adgrl4/Pln/Sstr4/Gpr161/Gipr/S1pr5/Akap13/Adora2b/Calcrl/Adcy5/Gna13/Mc4r/Adgrg2	43			GO:0030018	Z disc	19/2173	125/23271	0.0230662	0.190296	0.165336	Krt8/Dmd/Pde4b/Ttn/Nexn/Flna/Nrap/Jph1/Casq2/Hdac4/Myl9/Nos1/Synpo2/Pdlim1/Capn3/Actn2/Sync/Vcl/Ryr2	19			GO:0019902	phosphatase binding	32/2144	223/22669	0.0114061	0.146782	0.129016	Kcnq1/Clec12a/Cpd/Sh3rf2/Irs2/Smtnl2/Drd1/Cacna1b/Wnk1/Met/Gck/Siglecg/Cdc27/Traf3/Trp53/Ppp1r3e/Ppp1r3b/Ppp1r3c/Strn/Ptpn1/Smad2/Hsp90aa1/Vcp/Stat6/Magi2/Ghr/Igbp1b/Smad3/Grb2/Kcnn4/Smg7/Itga1	32
GO:0043583	ear development	43/2167	246/23328	3.85795e-05	0.00266156	0.00209453	Gata3/Tomt/Wnt5a/Fgf3/Otx2/Myo7a/Six1/Aldh1a3/Atoh1/Kcnq1/Notch1/Nr4a3/Pax8/Tcf15/Msx1/Tshr/Cys1/Tmie/Ror2/Fgfr2/Zeb1/Duox2/Six4/Fgf9/Fat4/Hoxa1/Bmp4/Gjb6/Mycn/Cebpd/Tbx18/Cthrc1/Ephb2/Epha4/Myo3b/Bdnf/Ror1/H2-K1/Prrx2/Cebpa/Bloc1s5/Ptprq/Tgfb2	43			GO:0034704	calcium channel complex	11/2173	61/23271	0.0244354	0.19922	0.17309	Pkd2l1/Cacnb4/Cacna1b/Cacng1/Pde4b/Catsperg2/Cacna1f/Cachd1/Cacng6/Ryr2/Cacnb2	11			GO:0016209	antioxidant activity	15/2144	84/22669	0.011701	0.146782	0.129016	S100a8/Hbq1a/Hbb-bs/S100a9/Hba-a1/Hba-a2/Tpo/Hbb-bt/Mgst1/Pxdn/Hbq1b/Ptgs1/Nqo1/Gsto2/Prdx6b	15
GO:0019935	cyclic-nucleotide-mediated signaling	40/2167	223/23328	3.88842e-05	0.00266156	0.00209453	Arrdc3/Aqp1/Iapp/Nucb2/Tshr/Gapdh/Gpr3/Drd2/Drd1/Rasd2/Gpr6/Pde4b/Adcy1/Adgrl3/Lpar3/Adora2a/Adnp/Rxfp2/Adcy2/Adra1d/Ksr1/Adra2b/Adcy9/Gnal/Nos1/Adgrl4/Crh/Pln/Sstr4/Gpr161/Gipr/Pdzd3/S1pr5/Akap13/Adora2b/Calcrl/Adcy5/Gna13/Mc4r/Adgrg2	40			GO:0005902	microvillus	16/2173	101/23271	0.0248013	0.199852	0.173639	Muc3/Myo7a/Muc4/Mttp/Prom2/Myo1h/Pdgfa/Myo1b/Vil1/Oxtr/Icam2/Iqgap2/Fscn1/Clca1/Itgav/Spn	16			GO:0046332	SMAD binding	15/2144	84/22669	0.011701	0.146782	0.129016	Zeb2/Runx3/Ranbp3l/Pml/Rgcc/Col5a2/Pax6/Myocd/Flna/Zmiz1/Smad2/Magi2/Smad3/Zbtb7a/Acvr1	15
GO:0051048	negative regulation of secretion	40/2167	223/23328	3.88842e-05	0.00266156	0.00209453	Frmd4a/Entpd1/Cyp51/Nucb2/Kcnq1/Notch1/Anxa1/Rgcc/Drd2/Slc30a1/Wnk1/Ins2/Npsr1/Gck/Siglecg/Stxbp5l/Oprk1/Ptgs1/Egf/Comt/Lep/Oxtr/Drd4/F2r/Nos1/Wnk3/Crh/Pla2r1/Sytl4/Ghsr/Adtrp/Avpr2/Irs1/Nf1/Midn/Kcnb1/Ada/Erbb3/Oxt/Tnfrsf1a	40			GO:0098802	plasma membrane signaling receptor complex	26/2173	187/23271	0.0260025	0.205378	0.17844	Tfrc/Cd40/Stxbp5/Cd247/Shisa6/Tlr1/Lyn/Lrrc7/Traf3/Chrnb4/Ifnlr1/Shisa9/Alcam/Zap70/Emilin1/Htra2/Itgav/Itga2/Cd79a/Amhr2/Irs1/Ighd/Calcrl/Acvr1/Erbb3/Itga1	26			GO:0030695	GTPase regulator activity	36/2144	258/22669	0.0117049	0.146782	0.129016	Ranbp3l/Rgs9/Tbc1d8/Rtkn/Gpsm2/Arhgap42/Stxbp5/Myo9a/Slit2/Stard8/Sipa1l3/Arhgap39/Ralgapb/Arhgap27/Ect2/Cpeb2/Stxbp5l/Rin2/Arhgap8/Ccdc88a/Usp6nl/Asap2/Tbc1d24/Iqgap2/Arhgdib/Tbc1d1/Srgap3/Iqgap3/Rasa4/Gmip/Arhgap22/Agfg1/Arhgef15/Nf1/Srgap1/Elmod1	36
GO:0071880	adenylate cyclase-activating adrenergic receptor signaling pathway	10/2167	25/23328	4.1399e-05	0.00277283	0.00218209	Arrdc3/Drd2/Drd1/Pde4b/Adra1d/Adra2b/Adcy9/Nos1/Pln/Akap13	10			GO:0005766	primary lysosome	4/2173	13/23271	0.0272652	0.205378	0.17844	Snap23/Nos1/Anxa11/Stxbp2	4			GO:0097718	disordered domain specific binding	8/2144	34/22669	0.0122535	0.151916	0.133528	Mdm2/Gapdh/Ncoa3/Rb1/Hspa1a/Trp53/Smad2/Hsp90aa1	8
GO:0006584	catecholamine metabolic process	16/2167	57/23328	4.19068e-05	0.00277283	0.00218209	Gata3/Tomt/Dbh/Kl/Drd2/Drd1/Th/Comt/Insm1/Pde1b/Drd4/Moxd1/Rnf180/Gch1/Vhl/Tgfb2	16			GO:0034774	secretory granule lumen	4/2173	13/23271	0.0272652	0.205378	0.17844	Dbh/Ins2/Penk/Pcsk1	4			GO:0001965	G-protein alpha-subunit binding	9/2144	41/22669	0.0128624	0.157673	0.138589	Gpsm2/Nucb2/Pkd1l2/Drd1/Lpar3/Ccdc88a/Kcnj6/F2r/Rgs22	9
GO:0009712	catechol-containing compound metabolic process	16/2167	57/23328	4.19068e-05	0.00277283	0.00218209	Gata3/Tomt/Dbh/Kl/Drd2/Drd1/Th/Comt/Insm1/Pde1b/Drd4/Moxd1/Rnf180/Gch1/Vhl/Tgfb2	16			GO:0042581	specific granule	4/2173	13/23271	0.0272652	0.205378	0.17844	Anxa3/Snap23/Anxa11/Stxbp2	4			GO:0030247	polysaccharide binding	7/2144	28/22669	0.0134052	0.160426	0.141008	Enpp2/Clec7a/Cd209b/Endou/Ppp1r3e/Ppp1r3b/Ppp1r3c	7
GO:0051085	chaperone cofactor-dependent protein refolding	11/2167	30/23328	4.4552e-05	0.00291546	0.00229434	Hspa5/Dnajb5/Hsph1/H2-DMb1/Hspa1a/Dnajb13/Dnajb4/Hspa1b/Ptges3/Dnajb1/Hspa8	11			GO:0042582	azurophil granule	4/2173	13/23271	0.0272652	0.205378	0.17844	Snap23/Nos1/Anxa11/Stxbp2	4			GO:0016888	endodeoxyribonuclease activity, producing 5'-phosphomonoesters	5/2144	16/22669	0.0135281	0.160426	0.141008	Zgrf1/Dnase1/Nod2/Dna2/Slx4	5
GO:0045786	negative regulation of cell cycle	68/2167	451/23328	4.56583e-05	0.00295538	0.00232575	Gata3/Rint1/Usp44/Runx3/Irf6/Rad1/Pml/Mdm2/Notch1/Zwilch/Top2b/D7Ertd443e/E2f7/Cdkn1a/Rgcc/Cdk6/Cacnb4/Btg3/Ccnd1/Ccnf/Atr/Fap/Pttg1/Mlf1/Myocd/Nkx3-1/Esr1/Ern1/Rbl2/Uhrf2/Rb1/Rbm38/Fgfr2/Chek2/Pcid2/Ttk/Trp53/Cdk1/Rps27l/Rpl26/Insm1/Bmp4/Trp73/Dna2/Hnf4a/Aven/Tipin/Eif2ak4/Msh2/Nabp1/Magi2/Inhba/Miip/Nudt6/Trip13/Smad3/Atrip/Cebpa/Znhit1/Nae1/Kntc1/Top2a/Notch2/Foxm1/Tgfb2/Tnks/Rbl1/Cdk5rap3	68			GO:0060205	cytoplasmic vesicle lumen	4/2173	13/23271	0.0272652	0.205378	0.17844	Dbh/Ins2/Penk/Pcsk1	4			GO:0050664	oxidoreductase activity, acting on NAD(P)H, oxygen as acceptor	5/2144	16/22669	0.0135281	0.160426	0.141008	Duox2/Cybb/Duox1/Kmo/Nox1	5
GO:0030900	forebrain development	61/2167	393/23328	4.71705e-05	0.00302043	0.00237694	Wnt5a/Otx2/Zeb2/Aldh1a3/Aqp1/Atoh1/Lhx1/Dock7/Notch1/Top2b/Nr4a3/Rarb/Slit2/Src/Msx1/Lef1/Tfap2c/Cckar/Drd2/Drd1/Aspm/Dct/Erbb4/Pax6/Lmx1a/Slc7a11/Kif14/Kdm2b/Lhx2/Ncor2/Gsx1/Wnt7b/Tmem108/Fgfr2/Duox2/Slc1a2/Six3/Fat4/Ephb3/Bmp4/Trp73/Aldh1a2/Slit1/Plxna4/Zmiz1/Cxcr4/Kdm6b/Dmrta2/Fezf2/Inhba/Htra2/Ephb2/Efhc1/Nf1/Gsx2/Pitx1/Htt/Cxcl12/Creb1/Pitx2/Dync2h1	61			GO:0005884	actin filament	20/2173	136/23271	0.0277453	0.206747	0.17963	Anxa1/Src/Smtnl2/Gdpd2/Gck/Smtn/Actb/Flna/Myo1b/Gjb6/Avil/Pdlim1/Wdr1/Ptges3/Vcl/Akap13/Wipf3/Apc2/Arpc2/Cald1	20			GO:0005516	calmodulin binding	28/2144	192/22669	0.0139694	0.163114	0.143371	Myo7a/Trpv4/Kcnq1/Cnn1/Aspm/Itpkc/Adcy1/Ttn/Cask/Myh4/Ewsr1/Myh9/Iqcb1/Myo1b/Pde1b/Iqgap2/Nos1/Spata17/Strn/Iqgap3/Eef2k/Myh1/Scn3a/Ryr2/Mknk1/Esrrg/Kcnn4/Dapk2	28
GO:0055117	regulation of cardiac muscle contraction	18/2167	70/23328	5.15412e-05	0.00326519	0.00256956	Kcnq1/Dsp/Tnni3/Dmd/Pde4b/Smtn/Flna/Casq2/Hdac4/Ehd3/Scn10a/Dsc2/Stc1/Pde5a/Pln/Ryr2/Kcnj2/Rnf207	18			GO:0032838	plasma membrane bounded cell projection cytoplasm	24/2173	171/23271	0.0285212	0.210268	0.182689	Nme8/Dnah7b/Cfap69/Mns1/Dnaic2/Spef1/Cys1/Ttc30a2/Drc1/Lca5/Bsn/Dnah9/Dnah3/Dnajb13/Dnhd1/Ccdc40/Wdr78/Dnah17/Dnah6/Efhc1/Canx/Htt/Ada/Dync2h1	24			GO:0015296	anion:cation symporter activity	6/2144	22/22669	0.0140538	0.163114	0.143371	Slc18a1/Slc5a5/Slc12a1/Slc6a4/Slc39a8/Slc18a2	6
GO:0042472	inner ear morphogenesis	25/2167	116/23328	5.25518e-05	0.00329417	0.00259236	Gata3/Wnt5a/Fgf3/Otx2/Myo7a/Six1/Aldh1a3/Atoh1/Nr4a3/Pax8/Tshr/Tmie/Ror2/Fgfr2/Zeb1/Six4/Fgf9/Hoxa1/Tbx18/Cthrc1/Ephb2/Myo3b/Prrx2/Bloc1s5/Ptprq	25			GO:0005875	microtubule associated complex	22/2173	154/23271	0.0292694	0.213512	0.185508	Nme8/Dnah7b/Kif16b/Dnaic2/Acta2/Cdca8/Drc1/Dynlrb2/Kif14/Dnah9/Kif18b/Dnah3/Kif20a/Dnhd1/Wdr78/Dnah17/Kif6/Kif15/Dnah6/Kif27/Dync2h1/Trim54	22			GO:0015293	symporter activity	22/2144	142/22669	0.0142644	0.163539	0.143745	Slc6a5/Slc4a5/Slc15a5/Slc18a1/Slc5a5/Slc12a1/Slc16a6/Slc15a4/Slc6a4/Mfsd2b/Slc6a19/Slc24a4/Slc6a20a/Slc38a3/Slc1a2/Slc5a7/Slc22a18/Slc39a8/Slc1a7/Slc16a8/Slc18a2/Slc4a4	22
GO:0060828	regulation of canonical Wnt signaling pathway	41/2167	234/23328	5.45748e-05	0.00338534	0.00266411	Wnt5a/Col1a1/Folr1/Sostdc1/Fam53b/Notch1/Rbms3/Src/Tle6/Plekha4/Shisa6/Grem1/Aspm/Wnk1/Sfrp5/Lmx1a/Cdh3/Dkk2/Caprin2/Ror2/Tbl1xr1/Fgfr2/Egf/Lrrk1/Fgf9/Mcc/Prdm15/Fermt1/Tbx18/Bambi/Cthrc1/Vcp/Prickle1/Yap1/Nphp3/Smad3/Lrp4/Apc2/Tle3/Adgra2/Tnks	41			GO:0030670	phagocytic vesicle membrane	6/2173	26/23271	0.0296602	0.21411	0.186027	H2-Q10/H2-Q7/Anxa3/H2-D1/H2-K1/Tap1	6			GO:0044389	ubiquitin-like protein ligase binding	43/2144	324/22669	0.0146499	0.163539	0.143745	Spopl/Mid1/Faf1/Cd40/Pml/Mdm2/Hspa5/Src/Cdkn1a/Fancl/Trib1/Pax6/Lyn/Ikbkg/Ubash3b/Prr5l/Traf3/Egr2/Rb1/Hspa1a/Chek2/Trp53/Ube2t/Usp2/Cxcr4/Bid/Smad2/Hsp90aa1/Hspa1b/Vcp/Slc22a18/Per1/Cebpb/Vcl/Smad3/Bok/Dtx3l/Nae1/Hspa8/Usp13/Erbb3/Mc4r/Cdk5rap3	43
GO:0060562	epithelial tube morphogenesis	60/2167	387/23328	5.60272e-05	0.00343961	0.00270682	Gata3/T/Wnt5a/Fgf3/Folr1/Zeb2/Six1/Sostdc1/Lhx1/Pml/Notch1/Trim71/Pax8/Ovol2/Slit2/Src/Lef1/Tfap2c/Grem1/Ncoa3/Met/Sfrp5/Hs2st1/Nkx3-1/Esr1/Kdm2b/Lhx2/Sox8/Fgfr2/Egf/Six4/Tmed2/Fat4/Sox11/Bmp4/Irx2/Aldh1a2/Ccdc40/Pgf/Lbx1/Mycn/Cxcr4/Cthrc1/Prickle1/Epha4/Yap1/Nphp3/Ryr2/Wt1/Smad3/Kdm2a/Ihh/Notch2/Cxcl12/Alox12/Acvr1/Pitx2/Tgfb2/Klhl3/Gna13	60			GO:0001750	photoreceptor outer segment	13/2173	80/23271	0.0336335	0.235991	0.205038	Rgs9/Rho/Rd3/Ptgs1/Iqcb1/Cnga1/Cacna1f/Prph/Gnat1/Cdhr1/Myo3b/Abca4/Cerkl	13			GO:0051087	chaperone binding	17/2144	102/22669	0.0148599	0.163539	0.143745	Tfrc/Lbr/Dnajb5/Sdf2l1/Ptges3l/Cdc25a/Trp53/Dnajb13/Ksr1/Dnajb4/Grpel2/Dnaja4/Ptges3/Dnajb1/Rnf207/Hspa8/Usp13	17
GO:0090263	positive regulation of canonical Wnt signaling pathway	23/2167	103/23328	5.77232e-05	0.00350757	0.0027603	Col1a1/Fam53b/Src/Plekha4/Aspm/Wnk1/Lmx1a/Cdh3/Dkk2/Caprin2/Ror2/Tbl1xr1/Fgfr2/Egf/Lrrk1/Fgf9/Prdm15/Bambi/Vcp/Yap1/Smad3/Adgra2/Tnks	23			GO:0031045	dense core granule	7/2173	34/23271	0.0349418	0.235991	0.205038	Slc6a5/Aqp1/Stxbp5/Stxbp5l/Penk/Plat/Slc18a2	7			GO:0008330	protein tyrosine/threonine phosphatase activity	4/2144	11/22669	0.0152897	0.163539	0.143745	Dusp4/Dusp6/Dusp9/Dusp7	4
GO:0072073	kidney epithelium development	29/2167	145/23328	5.94749e-05	0.00354873	0.00279269	Gata3/Six1/Aqp1/Lhx1/Notch1/Rarb/Pax8/Slit2/Grem1/Hs2st1/Sox8/Wnt7b/Fgfr2/Six4/Fat4/Bmp4/Irx2/Pgf/Gsta3/Smad2/Epha4/Yap1/Bdnf/Wt1/Smad3/Gdf11/Heyl/Notch2/Klhl3	29			GO:0002102	podosome	6/2173	27/23271	0.0352159	0.235991	0.205038	Src/Actb/Fscn1/Vcl/Bin2/Arpc2	6			GO:0015378	sodium:chloride symporter activity	4/2144	11/22669	0.0152897	0.163539	0.143745	Slc18a1/Slc12a1/Slc6a4/Slc18a2	4
GO:0001756	somitogenesis	19/2167	77/23328	5.95925e-05	0.00354873	0.00279269	T/Wnt5a/Otx2/Zeb2/Lhx1/Notch1/Tcf15/Lef1/Ttn/Nkx3-1/Ror2/Meox1/Trp53/Tmed2/Pcdh8/Aldh1a2/Tbx18/Lfng/Smad3	19			GO:0036379	myofilament	6/2173	27/23271	0.0352159	0.235991	0.205038	Tnni3/Lmod3/Ttn/Actn2/Tnni1/Tnni2	6			GO:0050542	icosanoid binding	4/2144	11/22669	0.0152897	0.163539	0.143745	S100a8/S100a9/Hnf4a/Hspa8	4
GO:0007411	axon guidance	43/2167	251/23328	6.27023e-05	0.00369695	0.00290934	Gata3/Wnt5a/Otx2/Runx3/Atoh1/Lhx1/Notch1/Nr4a3/Slit2/Isl2/Pax6/Lmx1a/Unc5c/Efna5/Nexn/Ntrk1/Lhx2/Egr2/Wnt7b/Vax1/Plxna1/Ocm/Ephb3/Hoxa1/Alcam/Dscaml1/Sema6c/Slit1/Plxna4/Cxcr4/Dpysl5/Fezf2/Boc/Zswim4/Ephb2/Matn2/Epha4/Bdnf/Celsr3/Unc5a/Dpysl2/Cxcl12/Tgfb2	43			GO:0042589	zymogen granule membrane	4/2173	14/23271	0.0354156	0.235991	0.205038	Kcnq1/Tmed2/Clca1/Stxbp2	4			GO:0051864	histone demethylase activity (H3-K36 specific)	4/2144	11/22669	0.0152897	0.163539	0.143745	Kdm2b/Phf8/Kdm4b/Kdm2a	4
GO:0006942	regulation of striated muscle contraction	20/2167	84/23328	6.64399e-05	0.00387892	0.00305253	Kcnq1/Dsp/Tnni3/Atp2a1/Dmd/Scn4a/Pde4b/Smtn/Flna/Casq2/Hdac4/Ehd3/Scn10a/Dsc2/Stc1/Pde5a/Pln/Ryr2/Kcnj2/Rnf207	20			GO:0042622	photoreceptor outer segment membrane	4/2173	14/23271	0.0354156	0.235991	0.205038	Rho/Cnga1/Prph/Cdhr1	4			GO:0086008	voltage-gated potassium channel activity involved in cardiac muscle cell action potential repolarization	4/2144	11/22669	0.0152897	0.163539	0.143745	Kcne2/Kcnq1/Kcnj2/Kcne1l	4
GO:0097485	neuron projection guidance	43/2167	252/23328	6.8929e-05	0.00398516	0.00313614	Gata3/Wnt5a/Otx2/Runx3/Atoh1/Lhx1/Notch1/Nr4a3/Slit2/Isl2/Pax6/Lmx1a/Unc5c/Efna5/Nexn/Ntrk1/Lhx2/Egr2/Wnt7b/Vax1/Plxna1/Ocm/Ephb3/Hoxa1/Alcam/Dscaml1/Sema6c/Slit1/Plxna4/Cxcr4/Dpysl5/Fezf2/Boc/Zswim4/Ephb2/Matn2/Epha4/Bdnf/Celsr3/Unc5a/Dpysl2/Cxcl12/Tgfb2	43			GO:0071437	invadopodium	4/2173	14/23271	0.0354156	0.235991	0.205038	Fap/Fscn1/Nox1/Arpc2	4			GO:0051393	alpha-actinin binding	7/2144	29/22669	0.0162624	0.172255	0.151405	Pkd2l1/Ttn/Adora2a/Nrap/Synpo2/Pdlim1/Nphs1	7
GO:0008016	regulation of heart contraction	34/2167	183/23328	6.97801e-05	0.00399558	0.00314434	Kcne2/Kcnq1/Mdm2/Dsp/Tnni3/Scn4b/Dmd/Drd2/Cacna1b/Th/Pde4b/Myl2/Smtn/Flna/Adra1d/Casq2/Hdac4/Nos1/Ehd3/Hopx/Scn10a/Dsc2/Stc1/Pde5a/Gch1/Pln/Ryr2/Kcnj2/Kcne1l/Rnf207/Ada/Tgfb2/Oxt/Cacnb2	34			GO:1990124	messenger ribonucleoprotein complex	4/2173	14/23271	0.0354156	0.235991	0.205038	Cpeb2/Cpeb3/Lsm1/Hspa8	4			GO:0005261	cation channel activity	43/2144	327/22669	0.0169464	0.176177	0.154853	Kcnj15/Kcng3/Kcne2/Asic3/Trpv4/Aqp1/Pkd2l1/Kcnq1/Piezo1/Pkd1l2/Scn4b/Kcnj13/Cacnb4/Slc24a1/Scn4a/Cacna1b/Cacng1/Otop2/P2rx7/Slc24a4/Chrnb4/Kcnj6/Kcna3/Tmem175/Trpm7/Cnga1/Cacna1f/Trpm5/Tmem63a/Scn9a/Scn10a/Cacna1i/Itgav/Cachd1/Scn3a/Cacng6/Ryr2/Kcnj2/Scn11a/Kcne1l/Kcnb1/Kcnn4/Cacnb2	43
GO:0060070	canonical Wnt signaling pathway	47/2167	284/23328	7.08861e-05	0.00402026	0.00316376	Gata3/Wnt5a/Col1a1/Folr1/Sostdc1/Wnt16/Fam53b/Notch1/Rbms3/Src/Tle6/Lef1/Plekha4/Shisa6/Grem1/Wnt8b/Aspm/Wnk1/Sfrp5/Ins2/Lmx1a/Cdh3/Dkk2/Wnt7b/Caprin2/Ror2/Tbl1xr1/Fgfr2/Egf/Lrrk1/Fgf9/Mcc/Prdm15/Fermt1/Tbx18/Bambi/Cthrc1/Vcp/Prickle1/Yap1/Nphp3/Smad3/Lrp4/Apc2/Tle3/Adgra2/Tnks	47			GO:0031594	neuromuscular junction	15/2173	98/23271	0.0381447	0.251483	0.218498	Stxbp5/Thbs4/P2rx7/Stxbp5l/Slc18a3/Myh9/Utrn/Postn/Hdac4/Slc5a7/Nefm/F2r/Sync/Epha4/Lrp4	15			GO:0008509	anion transmembrane transporter activity	44/2144	336/22669	0.0169556	0.176177	0.154853	Slc6a5/Slc4a5/Clcnka/Asic3/Clic6/Slc18a1/Slc26a9/Best1/Slc2a9/Slc24a1/Slc43a1/Slc5a5/Slc12a1/Slc16a6/Slc38a8/Slc15a4/Slc22a8/Slc22a6/Slc6a4/Slc7a11/Slc26a10/Slc6a19/Slc24a4/Slc6a20a/Slc26a8/Slc38a3/Slc1a2/Slco1a4/Clic3/Slc38a10/Clca1/Slc47a1/Slco2a1/Slc22a12/Slc22a18/Slc39a8/Slc1a7/Slc35d3/Slc7a14/Slc16a8/Slc18a2/Slc27a2/Mfsd10/Slc4a4	44
GO:0061351	neural precursor cell proliferation	35/2167	191/23328	7.36543e-05	0.00412136	0.00324332	Wnt5a/Pitx3/Gh/Ccr5/Zeb2/Lhx1/Dock7/Notch1/Trim71/Lef1/Drd2/Aspm/Dct/Pax6/Lyn/Slc6a4/Rere/Kif14/Kdm2b/Lhx2/Ncor2/Wnt7b/Flna/Vax1/Fgfr2/Egf/Trp53/Six3/Insm1/Cxcr4/Dmrta2/Bdnf/Sox5/Nf1/Ptbp2	35			GO:0036126	sperm flagellum	20/2173	141/23271	0.0387935	0.251483	0.218498	Nme8/Cfap69/Mns1/Dnaic2/Rho/Spata18/Drd2/Ttc29/Met/Catsperg2/Dnajb13/Atp1a4/Wbp2nl/Rnf38/Dnah17/Hsp90aa1/Slc9b1/Ran/Slc9b2/Dcdc2c	20			GO:0030544	Hsp70 protein binding	10/2144	50/22669	0.0171641	0.17666	0.155278	Tfrc/Ern1/Cdk1/Nod2/Ppef2/Dnajb1/Rnf207/Spn/Cyp27a1/Creb1	10
GO:0072001	renal system development	53/2167	333/23328	7.40529e-05	0.00412136	0.00324332	Gata3/Wnt5a/Clcnka/Six1/Col4a3/Aqp1/Lhx1/Notch1/Rarb/Pax8/Slit2/Nfia/Cys1/Grem1/Slc12a1/Erbb4/Hs2st1/Pcsk9/Myocd/Nkx3-1/Sox8/Wnt7b/Fgfr2/Pdgfa/Glis2/Six4/Fras1/Fat4/Bmp4/Irx2/Aldh1a2/Pgf/Angpt2/Gsta3/Cxcr4/Tbx18/Smad2/Epha4/Yap1/Bdnf/Nphp3/Pkhd1/Wt1/Smad3/Bmp6/Lrp4/Gdf11/Nf1/Heyl/Notch2/Tgfb2/Klhl3/Dync2h1	53			GO:0031253	cell projection membrane	38/2173	304/23271	0.039425	0.251483	0.218498	Folr1/Trpv4/Muc4/Aqp1/Rho/Dmd/Mttp/Src/Shisa6/Abcc2/Drd2/Drd1/Slc7a11/Fap/Slc6a19/Cask/Adora2a/Npc1l1/Utrn/Slc1a2/Shisa9/Cnga1/Prph/Fscn1/Ehd3/Hsp90aa1/Slc22a12/Cdhr1/Atf4/Itgav/Synj2/Unc5a/Apc2/Kcnb1/Mfsd10/Nox1/Gna13/Arpc2	38			GO:0051787	misfolded protein binding	6/2144	23/22669	0.0175265	0.178127	0.156567	Hspa5/Sdf2l1/Hspa1a/Hspa1b/Derl2/Hspa8	6
GO:0006874	cellular calcium ion homeostasis	70/2167	476/23328	7.88957e-05	0.00435022	0.00342343	Wnt5a/Ccr5/Trpv4/Cd40/Iapp/Nucb2/Slc35g1/Pml/Avp/Tnni3/Atp2a1/Dmd/Cd4/Cacnb4/Cckar/Gpr3/Slc24a1/Cmklr1/Drd2/Drd1/Slc30a1/Lyn/Npsr1/Atp13a4/Gpr6/Tmem203/Epor/Gck/Esr1/P2rx7/Ubash3b/Tmtc4/Lpar3/Slc24a4/Ccr1/Ccr10/Adra1d/Casq2/Galr2/Oxtr/Tmem178/Stc2/Cnga1/Cacna1f/Bmp4/F2r/Nos1/Capn3/Cxcr4/Swap70/Cacna1i/Stc1/Atp13a3/Lpar6/Atf4/Pln/Itgav/Sypl2/Pkhd1/Ryr2/Gipr/Efhc1/Smad3/Bok/Htt/Ngf/Adcy5/Tgfb2/Gna1…	70			GO:0098791	Golgi apparatus subcompartment	37/2173	295/23271	0.0398869	0.251483	0.218498	Gh/Gga3/Nucb2/Pld1/H2-Q10/Cpd/Atp11a/Rab14/B4galnt3/Chid1/Mme/H2-Q6/Akap9/H2-Q7/Bsn/H2-Q4/Flna/Yipf6/Myo1b/Postn/Clvs1/Pifo/Ggta1/Atp8b2/Scamp4/Atp8b3/Ntsr2/Golt1a/Sorl1/Man2a1/H2-D1/H2-K1/Bok/Ap1g1/Vps54/Tgfb2/Chst7	37			GO:0008381	mechanosensitive ion channel activity	5/2144	17/22669	0.0177009	0.178127	0.156567	Trpv4/Piezo1/Tmc8/Tmc6/Tmem63a	5
GO:0030048	actin filament-based movement	26/2167	126/23328	8.15349e-05	0.0044545	0.00350549	Myo7a/Kcne2/Kcnq1/Dsp/Scn4b/Acta2/Pde4b/Myo1h/Myh9/Flna/Myo1b/Casq2/Vil1/Frmd6/Myh2/Nos1/Dsc2/Stc1/Pln/Ryr2/Kcnj2/Kcne1l/Rnf207/Wipf3/Myo19/Cacnb2	26			GO:0005834	heterotrimeric G-protein complex	7/2173	35/23271	0.0402808	0.251483	0.218498	Gng4/Gng7/Gnal/Gng8/Gnat1/Gnb3/Gna13	7			GO:0051219	phosphoprotein binding	17/2144	104/22669	0.0177964	0.178127	0.156567	Mid1/Src/Lyn/Ubash3b/Rb1/Plat/Zap70/Nos1/Nck2/Mid2/Cbl/Shb/Grb2/Irs1/Fkbp4/Pitx2/Cacnb2	17
GO:0048546	digestive tract morphogenesis	15/2167	54/23328	8.24873e-05	0.00446556	0.0035142	Wnt5a/Notch1/Ovol2/Sfrp5/Fgfr2/Foxp4/Sox11/Ephb3/Bmp4/Trp73/Smad2/Stx2/Smad3/Ihh/Pitx2	15			GO:0031463	Cul3-RING ubiquitin ligase complex	7/2173	35/23271	0.0402808	0.251483	0.218498	Spopl/Klhl42/Klhl8/Enc1/Klhl40/Kbtbd8/Klhl3	7			GO:0004536	deoxyribonuclease activity	11/2144	58/22669	0.0187394	0.184186	0.161893	Rad1/Ptbp1/Zgrf1/Rad50/Zranb3/Dnase1/Nod2/Dna2/Slx4/Dnase2a/Pole	11
GO:0048663	neuron fate commitment	19/2167	79/23328	8.66289e-05	0.00463024	0.00364379	Otx2/Six1/Atoh1/Dbx1/Notch1/Isl2/Tfap2c/Pax6/Gsx1/Nkx2-2/Bmp4/Lbx1/Dmrta2/Fezf2/Zfp521/Ihh/Gsx2/Pax7/Tgfb2	19			GO:1905360	GTPase complex	7/2173	35/23271	0.0402808	0.251483	0.218498	Gng4/Gng7/Gnal/Gng8/Gnat1/Gnb3/Gna13	7			GO:0016684	oxidoreductase activity, acting on peroxide as acceptor	11/2144	58/22669	0.0187394	0.184186	0.161893	Hbq1a/Hbb-bs/Hba-a1/Hba-a2/Tpo/Hbb-bt/Mgst1/Pxdn/Hbq1b/Ptgs1/Prdx6b	11
GO:0007178	transmembrane receptor protein serine/threonine kinase signaling pathway	57/2167	368/23328	8.70844e-05	0.00463024	0.00364379	T/Lrg1/Wnt5a/Cd109/Folr1/Sostdc1/Etv2/Pml/Notch1/Hspa5/Lefty1/Ovol2/Src/Msx1/Lef1/Grem1/Pakap/Sfrp5/Lefty2/Spred2/Myocd/Meg3/Ror2/Zeb1/Trp53/Fgf9/Sox11/Gdf9/Bmp4/Atoh8/Peg10/Hnf4a/Fermt1/Zmiz1/Tgif2/Runx2/Smad2/Bambi/Ing2/Sorl1/Magi2/Inhba/Fstl1/Emilin1/Smad3/Amhr2/Bmp6/Gdf11/Zbtb7a/Nrros/Notch2/Creb1/Gdf5/Snx6/Hivep1/Acvr1/Tgfb2	57			GO:0098562	cytoplasmic side of membrane	25/2173	186/23271	0.0407606	0.252206	0.219126	Sppl2c/Gng4/Dsg1b/Srms/Ptpn4/Src/Tgm3/Plekha4/Litaf/Th/Lyn/Gng7/Ptpn7/Traf3/Gnal/Zap70/Myzap/Gng8/Ptpn1/Gnat1/Htra2/Lor/Ryr2/Gnb3/Gna13	25			GO:0005543	phospholipid binding	56/2144	448/22669	0.0189926	0.185008	0.162615	Epn3/Gm28042/Svil/Nup62cl/Pld1/Snx31/Kcnq1/Apoc3/BC053393/Kif16b/Grb7/Cd300lf/Anxa1/Plekha4/Apob/Mme/Vill/Dennd1c/Pla2g4e/Btk/Pxdc1/Syt15/Lpar3/Cln6/Wdfy3/Ccdc88a/Anxa3/Gramd1b/Myo1b/Vil1/Clvs1/Pitpnm2/Pla2g4b/Iqgap2/Avil/Apoh/Wdfy1/Cpne8/Pla2g2f/Actn2/Snx20/Ing2/Pctp/Rasa4/Sytl4/Pla2g4a/Anxa11/Plekhf1/Pitpnc1/Kcnj2/Nf1/Bin2/Tln1/Hspa8/Snx6/Noxo1	56
GO:0015874	norepinephrine transport	10/2167	27/23328	8.98362e-05	0.00469276	0.00369299	Adora2a/Ptgs1/Actb/Slc29a4/Oxtr/Crh/Ghsr/Adora2b/Kcnb1/Oxt	10			GO:0097733	photoreceptor cell cilium	17/2173	116/23271	0.0412506	0.252979	0.219798	Myo7a/Rgs9/Rho/Rd3/Lca5/Ptgs1/Iqcb1/Atp1a4/Cnga1/Cacna1f/Prph/Gnat1/Cdhr1/Myo3b/Abca4/Cerkl/D630045J12Rik	17			GO:1990782	protein tyrosine kinase binding	17/2144	105/22669	0.0194229	0.187525	0.164827	Flt3l/Cd247/Cd4/Myoc/Zpr1/Trp53/Pitpnm2/Angpt2/Sh2b3/Ptpn1/Hsp90aa1/Cbl/Epha4/Arhgef16/Lrp4/Irs1/Acvr1	17
GO:0021871	forebrain regionalization	10/2167	27/23328	8.98362e-05	0.00469276	0.00369299	Otx2/Lhx1/Pax6/Lhx2/Wnt7b/Six3/Bmp4/Dmrta2/Fezf2/Gsx2	10			GO:0009898	cytoplasmic side of plasma membrane	23/2173	169/23271	0.0427191	0.259687	0.225626	Gng4/Dsg1b/Srms/Ptpn4/Src/Tgm3/Plekha4/Litaf/Th/Lyn/Gng7/Ptpn7/Traf3/Gnal/Zap70/Myzap/Gng8/Gnat1/Htra2/Lor/Ryr2/Gnb3/Gna13	23			GO:0019838	growth factor binding	22/2144	147/22669	0.0206609	0.197525	0.173617	Il1r1/Il11ra2/Col1a1/Cd109/Kl/Esm1/Il1r2/Igfbpl1/Rps2/Erbb4/Col6a1/Ntrk1/Fgfr2/Htra4/Pdgfa/Il2rg/Ghr/Itgav/Il2rb/Nrros/Acvr1/Erbb3	22
GO:1903053	regulation of extracellular matrix organization	13/2167	43/23328	9.39609e-05	0.00486554	0.00382896	Notch1/Tcf15/Rgcc/Fap/Angptl7/Rb1/Ddr2/Fscn1/Emilin1/Smad3/Adtrp/Tgfb2/Tnfrsf1a	13			GO:0016529	sarcoplasmic reticulum	12/2173	75/23271	0.0445651	0.268553	0.233329	Rasd1/Atp2a1/Thbs4/Xdh/Srl/Jph1/Cmya5/Casq2/Nos1/Fsd2/Pln/Ryr2	12			GO:0008656	cysteine-type endopeptidase activator activity involved in apoptotic process	4/2144	12/22669	0.0212451	0.197525	0.173617	Casp8ap2/Nkx3-1/Rps27l/Ngf	4
GO:0006977	DNA damage response, signal transduction by p53 class mediator resulting in cell cycle arrest	6/2167	10/23328	9.63874e-05	0.00490587	0.0038607	Pml/Mdm2/Cdkn1a/Rbm38/Trp53/Rpl26	6			GO:0070062	extracellular exosome	14/2173	92/23271	0.0460055	0.271074	0.23552	Tfrc/Krt13/Aqp1/Cd47/Anxa1/Acy1/Gprc5c/Slc12a1/Egf/Ago2/Sord/Plaa/Hspa8/Ahnak	14			GO:0045503	dynein light chain binding	4/2144	12/22669	0.0212451	0.197525	0.173617	Dnaic2/Bsn/Wdr78/Pvr	4
GO:0042421	norepinephrine biosynthetic process	6/2167	10/23328	9.63874e-05	0.00490587	0.0038607	Gata3/Dbh/Kl/Th/Insm1/Moxd1	6			GO:0005790	smooth endoplasmic reticulum	7/2173	36/23271	0.0461238	0.271074	0.23552	Hspa5/Th/Pdia4/Pdia6/Ryr2/Kcnj2/Canx	7			GO:0022804	active transmembrane transporter activity	44/2144	341/22669	0.0213557	0.197525	0.173617	Slc6a5/Slc4a5/Slc15a5/Slc18a1/Slc26a9/Atp2a1/Slc24a1/Abcc2/Slc5a5/Slc12a1/Slc16a6/Slc15a4/Slc22a8/Slc22a6/Slc6a4/Atp13a4/Mfsd2b/Slc26a10/Slc6a19/Atp6v0e/Slc24a4/Slc18a3/Slc6a20a/Slc26a8/Slc38a3/Slc1a2/Slc29a4/Atp1a4/Slco1a4/Slc5a7/Abcb4/Slc47a1/Slco2a1/Slc22a18/Slc39a8/Slc9b1/Slc1a7/Slc35d3/Slc16a8/Abca4/Slc9b2/Tap1/Slc18a2/Slc4a4	44
GO:0042326	negative regulation of phosphorylation	69/2167	471/23328	9.94689e-05	0.00501981	0.00395036	Cd109/Apoc3/Sh3rf2/Slit2/Dmd/Dusp4/Cdkn1a/Trib1/Irs2/Grem1/Drd2/Drd1/Wnk1/Pax6/Met/Heg1/Sfrp5/Lyn/Ddit4/Gadd45b/Vps25/Spred2/Myocd/P2rx7/Ubash3b/Xdh/Hsph1/Prr5l/Adora2a/Dusp6/Rb1/Pbk/Cbfa2t3/Actb/Tmed2/Hdac4/Lrrk1/Insm1/Bmp4/Prdm15/Trp73/Atf3/Kirrel2/Pkn1/Hnf4a/Nos1/Birc3/Spry4/Rps6ka6/Dusp9/Ppef2/Nck2/Sh2b3/Ptpn1/Sorl1/Cbl/Emilin1/Ephb2/Stk38/Shb/Per1/Nf1/Midn/Ptprq/Foxm1/Coro1c/Paqr3/Cdk5rap3/D…	69			GO:0072686	mitotic spindle	19/2173	135/23271	0.0461569	0.271074	0.23552	Hecw2/Gpsm2/Kdf1/Prc1/Aspm/Ikbkg/Ect2/Agbl5/Kif18b/Iqcb1/Tbl1xr1/Fam83d/Cdk1/Ska3/Pkhd1/Efhc1/Limk2/Tfdp2/Tnks	19			GO:0070412	R-SMAD binding	6/2144	24/22669	0.0215449	0.197525	0.173617	Zeb2/Rgcc/Pax6/Myocd/Smad2/Smad3	6
GO:0031571	mitotic G1 DNA damage checkpoint	8/2167	18/23328	0.000102051	0.0050527	0.00397625	Pml/Mdm2/Cdkn1a/Ccnd1/Rbm38/Trp53/Rps27l/Rpl26	8			GO:0150034	distal axon	46/2173	384/23271	0.0477731	0.276458	0.240197	Otx2/Dbh/Trpv4/Aqp1/Slc18a1/Myo9a/Cckar/Drd2/Drd1/Cacna1b/Arpc5/Th/Ssh1/Unc5c/Esr1/Oprk1/Slc18a3/Actb/Zpr1/Flna/Kcna3/Penk/Utrn/Rpl26/Cnga1/Prph/Drd4/Fscn1/Nos1/Cxcr4/Adcy10/Hsp90aa1/Boc/Cbl/Epha4/Bdnf/Itga2/Ror1/Synj2/Ptbp2/Dpysl2/Slc18a2/Fkbp4/Hspa8/Oxt/Arpc2	46			GO:0070696	transmembrane receptor protein serine/threonine kinase binding	6/2144	24/22669	0.0215449	0.197525	0.173617	Src/Gdf9/Bmp4/Magi2/Inhba/Bmp6	6
GO:0030879	mammary gland development	31/2167	164/23328	0.000102592	0.0050527	0.00397625	Gata3/Prl/Wnt5a/Brca2/Sostdc1/Irf6/Pml/Slit2/Src/Msx1/Lef1/Tfap2c/Irs2/Prlr/Erbb4/Ncoa3/Ccnd1/Esr1/Xdh/Fgfr2/Oas2/Egf/Rreb1/Bmp4/Iqgap3/Elf5/Stat6/Cebpb/Irs1/Hoxa9/Creb1	31			GO:0019897	extrinsic component of plasma membrane	25/2173	189/23271	0.0478714	0.276458	0.240197	Epn3/Gng4/Stxbp5/Srms/Anxa1/Src/Tgm3/Plekha4/Akap9/Nptx2/Lyn/Gng7/Cdh3/S100a10/Gnal/Zap70/Myzap/Gng8/Cdh7/Gnat1/Magi2/Ryr2/Gnb3/Apc2/Gna13	25			GO:0031625	ubiquitin protein ligase binding	40/2144	306/22669	0.0225276	0.201099	0.176758	Spopl/Mid1/Faf1/Cd40/Pml/Mdm2/Hspa5/Src/Cdkn1a/Fancl/Trib1/Pax6/Lyn/Ikbkg/Ubash3b/Prr5l/Traf3/Egr2/Rb1/Hspa1a/Chek2/Trp53/Ube2t/Usp2/Cxcr4/Bid/Smad2/Hsp90aa1/Hspa1b/Vcp/Slc22a18/Per1/Vcl/Smad3/Bok/Nae1/Hspa8/Usp13/Erbb3/Mc4r	40
GO:0010812	negative regulation of cell-substrate adhesion	16/2167	61/23328	0.000102666	0.0050527	0.00397625	Col1a1/Enpp2/Muc4/Notch1/Src/Hoxa7/Acer2/Myoc/Ap1ar/Efna5/Cask/Postn/Apod/Angpt2/Nf1/Coro1c	16			GO:0030175	filopodium	14/2173	93/23271	0.0496967	0.284627	0.247295	Trpv4/Dmd/Fat1/Unc5c/Lrrc7/Utrn/Myo1b/Vil1/Iqgap2/Fscn1/Actn2/Itgav/Epha4/Myo3b	14			GO:0016500	protein-hormone receptor activity	5/2144	18/22669	0.0226423	0.201099	0.176758	Lepr/Lgr6/Tshr/Rxfp2/Amhr2	5
GO:0050878	regulation of body fluid levels	55/2167	354/23328	0.000105687	0.00515874	0.0040597	Prl/Entpd1/C3/F5/Slc4a5/Clcnka/Trpv4/Aqp1/S100a9/Btc/F8/Avp/Kdf1/Rab14/Cckar/Drd2/Prlr/Wnk1/Erbb4/Met/Heg1/Lyn/Ccnd1/Slc7a11/Ubash3b/Xdh/Oprk1/Adora2a/Oas2/Pdgfa/Nbeal2/Fga/Trp73/Txk/F12/Apoh/Hnf4a/F2r/Celsr2/Sh2b3/Wnk3/Alox12b/Ephb2/Pla2g4a/Adtrp/F13a1/Avpr2/Adamts13/Procr/Creb1/Kcnn4/Ada/Alox12/Gna13/Oxt	55														GO:0070402	NADPH binding	5/2144	18/22669	0.0226423	0.201099	0.176758	Cbr4/Lbr/Mtrr/Nos1/Qdpr	5
GO:1901615	organic hydroxy compound metabolic process	72/2167	498/23328	0.000107832	0.0051701	0.00406863	Ttr/Gata3/Tomt/Cyp7a1/Impa2/Wnt5a/Lepr/Cyp51/Cbr4/Dbh/Foxe1/Zeb2/Kl/Lbr/Apoc3/Rpe65/Pax8/Tpo/Akr1c14/Cyp26a1/Mttp/Apob/Slc5a5/Drd2/Drd1/Dct/Acer2/Th/Itpkc/Slc7a11/Lpcat3/Pcsk9/Cdh3/Apobr/Cln6/Kcnj6/Npc1l1/Comt/Trp53/Duox2/Lmf1/Lep/Insm1/Pde1b/Tyrp1/Drd4/Msmo1/Soat1/Adh7/Inpp5b/Sord/Ch25h/Moxd1/Rnf180/Pctp/Gch1/Pla2g4a/Sphk2/Mrs2/Synj2/Vhl/Haghl/Gnb3/Bmp6/Gk5/Cebpa/Slc27a2/Htt/Cyp27a1/Alox12/Tgfb2…	72														GO:0048018	receptor ligand activity	61/2144	499/22669	0.022672	0.201099	0.176758	Ttr/Prl/Wnt5a/Fgf3/Gh/Wnt16/Lhb/Iapp/Flt3l/Btc/Lefty1/Avp/Ccl21a/Slit2/Cxcl9/Grem1/Wnt8b/Thbs4/Cklf/Ins2/Lefty2/Ccl17/Efna5/Fgf5/Wnt7b/Penk/Alkbh1/Osgin1/Egf/Pdgfa/Lep/Fgf9/Stc2/Gdf9/Bmp4/Ccl9/Sema6c/Pgf/Tnfsf9/Metrnl/Crh/Ntf5/Stc1/Inhba/Ccl6/Ogn/Bdnf/Spp1/Il17d/Ccl24/Mia/Bmp6/Gdf11/Grp/Fgf17/Ngf/Cxcl12/Gdf5/Ctf1/Tgfb2/Oxt	61
GO:0015837	amine transport	25/2167	121/23328	0.000108406	0.0051701	0.00406863	Entpd1/Slc18a1/Avp/Slc43a1/Drd2/Th/Gck/P2rx7/Syt15/Oprk1/Adora2a/Ptgs1/Slc38a3/Lep/Aqp9/Oxtr/Crh/Ghsr/Kmo/Adora2b/Dpysl2/Slc18a2/Cxcl12/Kcnb1/Oxt	25														GO:0001227	DNA-binding transcription repressor activity, RNA polymerase II-specific	44/2144	344/22669	0.0244055	0.214729	0.188739	Gata3/Zbtb37/Zbtb20/Zeb2/Zfp382/Gm4924/Ovol2/Dmbx1/E2f7/Msx1/Tfap2c/Bhlhe40/Ikzf5/Zfp239/Pax6/Zfp810/Glis3/Gsx1/Zfp217/Gm17067/Vax1/Zeb1/Foxs1/Foxp4/Zfp709/Insm1/Zfhx3/Atf3/Irx2/2610044O15Rik8/Tbx18/Jdp2/Fezf2/Zfp57/Ctcf/Pax4/Nfil3/Cebpb/Zbtb4/Irx6/Zbtb7a/Heyl/Hivep1/Pitx2	44
GO:0043401	steroid hormone mediated signaling pathway	24/2167	114/23328	0.000108524	0.0051701	0.00406863	Gh/Sgk1/Ufm1/Safb/Src/Ncoa3/Nr3c2/Nkx3-1/Esr1/Ncor2/Kdm5d/Skp2/Ppargc1b/Bmp4/Ufl1/Zmiz1/Ptges3/Yap1/Bdnf/Per1/Akap13/Zbtb7a/Heyl/Fkbp4	24														GO:0004601	peroxidase activity	10/2144	53/22669	0.0251938	0.219892	0.193276	Hbq1a/Hbb-bs/Hba-a1/Hba-a2/Tpo/Hbb-bt/Mgst1/Pxdn/Hbq1b/Ptgs1	10
GO:0010876	lipid localization	62/2167	413/23328	0.000109628	0.00517331	0.00407116	C3/Nucb2/Gpihbp1/Apoc3/Osbpl3/Xkr6/Anxa1/Mttp/Atp11a/Irs2/Apob/Abcc2/Pla2g1b/Drd2/Atp10d/Mfsd2b/Lpcat3/Mest/Pcsk9/Nkx3-1/Cpt1b/P2rx7/Apobr/Plscr4/Npc1l1/Gramd1b/Egf/Pitpnm2/Lep/Aqp9/Slco1a4/Apod/Gdf9/Gramd1c/Drd4/Abcb4/Tmem135/Apoh/Stard6/Soat1/Atp8b2/Spns2/Pla2g2f/Atp8b3/Slc27a6/Slco2a1/Crh/Irak1/Pla2r1/Inhba/Lbp/Pctp/Itgav/Pla2g4a/Sstr4/Pitpnc1/Spp1/Abca4/Bmp6/Slc27a2/Kcnn4/Oxt	62														GO:0001217	DNA-binding transcription repressor activity	44/2144	345/22669	0.0254954	0.220758	0.194038	Gata3/Zbtb37/Zbtb20/Zeb2/Zfp382/Gm4924/Ovol2/Dmbx1/E2f7/Msx1/Tfap2c/Bhlhe40/Ikzf5/Zfp239/Pax6/Zfp810/Glis3/Gsx1/Zfp217/Gm17067/Vax1/Zeb1/Foxs1/Foxp4/Zfp709/Insm1/Zfhx3/Atf3/Irx2/2610044O15Rik8/Tbx18/Jdp2/Fezf2/Zfp57/Ctcf/Pax4/Nfil3/Cebpb/Zbtb4/Irx6/Zbtb7a/Heyl/Hivep1/Pitx2	44
GO:0016055	Wnt signaling pathway	64/2167	430/23328	0.000110329	0.00517331	0.00407116	Gata3/Wnt5a/Col1a1/Folr1/Zeb2/Sostdc1/Wnt16/Fam53b/Etv2/Notch1/Rbms3/Lgr6/Src/Tle6/Lef1/Plekha4/Shisa6/Grem1/Wnt8b/Drd2/Aspm/Wnk1/Sfrp5/Ins2/Lmx1a/Ccnd1/Frat2/Myoc/Cdh3/Dkk2/Wnt7b/Caprin2/Ror2/Tbl1xr1/Fgfr2/Egf/Lrrk1/Six3/Fgf9/Mcc/Tax1bp3/Prdm15/Fermt1/Cpz/Celsr2/Strn/Tbx18/Bambi/Cthrc1/Wdr61/Vcp/Prickle1/Yap1/Nphp3/Ror1/Kremen2/Smad3/Lrp4/Celsr3/Apc2/Tle3/Pitx2/Adgra2/Tnks	64														GO:0009975	cyclase activity	6/2144	25/22669	0.0261415	0.222816	0.195846	Adcy1/Adcy2/Adcy9/Adcy10/Gucy1a2/Adcy5	6
GO:0003341	cilium movement	33/2167	180/23328	0.000115469	0.00537202	0.00422754	Nme8/Dnah7b/Cfap69/Drc7/Cfap44/Dnaic2/Ttc21a/Apob/Ttc29/Met/Drc1/Dnah9/Tekt1/Ofd1/Slc26a8/Atp1a4/Tekt2/Dnhd1/Ccdc40/Adcy10/Wdr78/Celsr2/Inpp5b/Sord/Dnah17/Ak7/Ing2/Slc9b1/Dnah6/Kif27/Wt1/Armc2/Slc9b2	33														GO:0016849	phosphorus-oxygen lyase activity	6/2144	25/22669	0.0261415	0.222816	0.195846	Adcy1/Adcy2/Adcy9/Adcy10/Gucy1a2/Adcy5	6
GO:0050727	regulation of inflammatory response	57/2167	372/23328	0.000117187	0.00540969	0.00425718	Gata3/Wnt5a/C3/Ccr5/Il1r1/S100a8/Ighg2b/Trpv4/S100a9/Ighg1/Il17ra/Cd47/Slit2/Anxa1/Il1r2/Chid1/Fanca/Lyn/Ins2/Fcgr1/Lpcat3/Clec7a/Acp5/Btk/Kpna6/Dnase1/Esr1/Siglecg/Ido1/Il20rb/Adora2a/Rb1/Pbk/Lep/Apod/Nod2/F12/Ggt1/Usp18/Metrnl/Pde5a/Lbp/Pla2g4a/Ghsr/Per1/Cebpb/Itga2/Il17d/Smad3/Ccl24/Gbp5/Cebpa/Adora2b/Calcrl/Spn/Ada/Tnfrsf1a	57														GO:0042605	peptide antigen binding	9/2144	46/22669	0.0264441	0.223647	0.196577	H2-Q10/H2-Bl/H2-Q6/H2-Q7/H2-Q4/H2-D1/H2-K1/Tap1/Maml1	9
GO:0048566	embryonic digestive tract development	11/2167	33/23328	0.000121476	0.00550951	0.00433574	Foxf2/Rarb/Ovol2/Fgfr2/Fgf9/Sox11/Rarres2/Aldh1a2/Ihh/Ada/Pitx2	11														GO:0015085	calcium ion transmembrane transporter activity	20/2144	134/22669	0.0271188	0.227145	0.199652	Trpv4/Pkd2l1/Pkd1l2/Atp2a1/Cacnb4/Slc24a1/Cacna1b/Cacng1/Atp13a4/Slc24a4/Hrh1/Trpm7/Cacna1f/Trpm5/Cacna1i/Itgav/Cachd1/Cacng6/Ryr2/Cacnb2	20
GO:1902745	positive regulation of lamellipodium organization	11/2167	33/23328	0.000121476	0.00550951	0.00433574	Enpp2/Aqp1/Src/Rreb1/Vil1/Hdac4/Avil/Fscn1/Hsp90aa1/Coro1c/Arpc2	11														GO:0030246	carbohydrate binding	36/2144	274/22669	0.027274	0.227145	0.199652	Enpp2/Dbh/Sell/Clec12a/Pkd1l2/Clec4n/Manba/Chid1/Cd209f/Pygl/Loxl2/Nptx2/Clec7a/Cd209b/Adgrl3/Gck/Siglecg/Man2a2/Ganc/P4ha1/Slc2a5/Endou/Frem1/Ppp1r3e/Ppp1r3b/Ppp1r3c/P4ha2/Cd209a/Pla2r1/Man2a1/Clec5a/Grifin/Siglec1/C4b/Canx/Mrc2	36
GO:0051047	positive regulation of secretion	65/2167	440/23328	0.000122125	0.00550951	0.00433574	Frmd4a/Prl/Lepr/S100a8/Aacs/Aqp1/S100a9/Nucb2/Slc18a1/Kcnq1/Stxbp5/Avp/Clec4n/Src/Rgcc/Gapdh/Cckar/Irs2/Drd2/Cacna1b/Ptbp1/Pax6/Ins2/Slc6a4/Ttn/Nkx3-1/Cask/Gck/P2rx7/Stxbp5l/Oprk1/Adora2a/Fga/Sox11/Oxtr/Foxl2/Alox12b/Cacna1i/Crh/Sorl1/Pla2r1/Sytl4/Pla2g4a/Sstr4/Kmo/Sphk2/Spp1/Stxbp2/Gipr/Clec5a/Bmp6/Irs1/Adora2b/Myom1/Sec24a/Dpysl2/Ap1g1/Cxcl12/Creb1/Gpr68/Kcnb1/Kcnn4/Tgfb2/Rasl10b/Oxt	65														GO:0005216	ion channel activity	52/2144	421/22669	0.0280941	0.229803	0.201988	Kcnj15/Kcng3/Kcne2/Clcnka/Asic3/Trpv4/Clic6/Aqp1/Pkd2l1/Kcnq1/Slc26a9/Piezo1/Tmc8/Pkd1l2/Scn4b/Best1/Kcnj13/Cacnb4/Tmc6/Slc24a1/Scn4a/Cacna1b/Cacng1/Otop2/P2rx7/Slc24a4/Slc26a8/Chrnb4/Kcnj6/Kcna3/Tmem175/Trpm7/Cnga1/Cacna1f/Clic3/Trpm5/Clca1/Tmem63a/Scn9a/Scn10a/Cacna1i/Itgav/Cachd1/Scn3a/Cacng6/Ryr2/Kcnj2/Scn11a/Kcne1l/Kcnb1/Kcnn4/Cacnb2	52
GO:0045446	endothelial cell differentiation	23/2167	108/23328	0.000124603	0.00557055	0.00438377	Hoxb5/Col15a1/Etv2/Notch1/Dmd/Tjp3/Met/Heg1/Xdh/Wnt7b/Zeb1/Bmp4/Atoh8/Col22a1/Cxcr4/Kdm6b/Stc1/Col18a1/Vcl/Vhl/Bmp6/Acvr1/Tnfrsf1a	23														GO:0015926	glucosidase activity	4/2144	13/22669	0.0284357	0.229803	0.201988	Kl/Lctl/Lct/Ganc	4
GO:0198738	cell-cell signaling by wnt	64/2167	432/23328	0.000126294	0.00557055	0.00438377	Gata3/Wnt5a/Col1a1/Folr1/Zeb2/Sostdc1/Wnt16/Fam53b/Etv2/Notch1/Rbms3/Lgr6/Src/Tle6/Lef1/Plekha4/Shisa6/Grem1/Wnt8b/Drd2/Aspm/Wnk1/Sfrp5/Ins2/Lmx1a/Ccnd1/Frat2/Myoc/Cdh3/Dkk2/Wnt7b/Caprin2/Ror2/Tbl1xr1/Fgfr2/Egf/Lrrk1/Six3/Fgf9/Mcc/Tax1bp3/Prdm15/Fermt1/Cpz/Celsr2/Strn/Tbx18/Bambi/Cthrc1/Wdr61/Vcp/Prickle1/Yap1/Nphp3/Ror1/Kremen2/Smad3/Lrp4/Celsr3/Apc2/Tle3/Pitx2/Adgra2/Tnks	64														GO:0017017	MAP kinase tyrosine/serine/threonine phosphatase activity	4/2144	13/22669	0.0284357	0.229803	0.201988	Dusp4/Dusp6/Dusp9/Dusp7	4
GO:0060037	pharyngeal system development	10/2167	28/23328	0.000128155	0.00557055	0.00438377	Gata3/Folr1/Six1/Nkx3-1/Six4/Bmp4/Adgrf5/Adgrf4/Acvr1/Tgfb2	10														GO:0017166	vinculin binding	4/2144	13/22669	0.0284357	0.229803	0.201988	Dmd/Nrap/Utrn/Tln1	4
GO:0071875	adrenergic receptor signaling pathway	10/2167	28/23328	0.000128155	0.00557055	0.00438377	Arrdc3/Drd2/Drd1/Pde4b/Adra1d/Adra2b/Adcy9/Nos1/Pln/Akap13	10														GO:0008528	G protein-coupled peptide receptor activity	21/2144	144/22669	0.0301456	0.237633	0.208871	Ccr5/Agtrap/Tshr/Cckar/Npsr1/Vipr2/Oprk1/Ccr1/Ccr10/Rxfp2/Galr2/Oxtr/F2r/Glp2r/Cxcr4/Ntsr2/Sstr4/Gipr/Avpr2/Calcrl/Mc4r	21
GO:1900273	positive regulation of long-term synaptic potentiation	10/2167	28/23328	0.000128155	0.00557055	0.00438377	Mme/Drd2/Drd1/Adcy1/Cpeb3/Adora2a/Nos1/Eif2ak4/Ephb2/Creb1	10														GO:0048365	Rac GTPase binding	12/2144	70/22669	0.0303183	0.237633	0.208871	Dock7/Ect2/Flna/Iqgap2/Fmnl1/Arhgdib/Pkn1/Srgap3/Iqgap3/Srgap1/Nox1/Coro1c	12
GO:0034764	positive regulation of transmembrane transport	41/2167	243/23328	0.000129403	0.00558401	0.00439436	C3/Gh/Kcne2/Rgs9/Iapp/Kcnq1/Nr4a3/Arc/Dmd/Cacnb4/Irs2/Drd1/Wnk1/Akap9/Erbb4/Met/Ins2/Cracr2a/Npsr1/P2rx7/Oprk1/Flna/Slc1a2/Galr2/Bmp4/Drd4/F2r/Nos1/Capn3/Ehd3/Wnk3/Actn2/Ephb2/Ryr2/Kcnj2/Kcne1l/Irs1/Rnf207/Htt/Erbb3/Cacnb2	41														GO:0008080	N-acetyltransferase activity	14/2144	86/22669	0.0305823	0.237633	0.208871	Brca2/Esco2/Mettl8/Ing3/Kansl3/Aanat/Ncoa3/Smarce1/Taf9/Naa25/Naa16/Naa30/Nat8/Nat2	14
GO:0055074	calcium ion homeostasis	71/2167	493/23328	0.000135234	0.00579117	0.00455739	Wnt5a/Ccr5/Trpv4/Kl/Cd40/Iapp/Nucb2/Slc35g1/Pml/Avp/Tnni3/Atp2a1/Dmd/Cd4/Cacnb4/Cckar/Gpr3/Slc24a1/Cmklr1/Drd2/Drd1/Slc30a1/Lyn/Npsr1/Atp13a4/Gpr6/Tmem203/Epor/Gck/Esr1/P2rx7/Ubash3b/Tmtc4/Lpar3/Slc24a4/Ccr1/Ccr10/Adra1d/Casq2/Galr2/Oxtr/Tmem178/Stc2/Cnga1/Cacna1f/Bmp4/F2r/Nos1/Capn3/Cxcr4/Swap70/Cacna1i/Stc1/Atp13a3/Lpar6/Atf4/Pln/Itgav/Sypl2/Pkhd1/Ryr2/Gipr/Efhc1/Smad3/Bok/Htt/Ngf/Adcy5/Tgfb2/G…	71														GO:0015267	channel activity	56/2144	461/22669	0.031108	0.237633	0.208871	Kcnj15/Kcng3/Kcne2/Clcnka/Asic3/Gja3/Trpv4/Clic6/Aqp1/Pkd2l1/Kcnq1/Slc26a9/Piezo1/Tmc8/Pkd1l2/Scn4b/Best1/Kcnj13/Cacnb4/Tmc6/Slc24a1/Scn4a/Cacna1b/Cacng1/Otop2/P2rx7/Slc24a4/Slc26a8/Chrnb4/Kcnj6/Kcna3/Tmem175/Trpm7/Aqp9/Cnga1/Cacna1f/Cybb/Clic3/Gjb6/Trpm5/Clca1/Tmem63a/Scn9a/Scn10a/Cacna1i/Itgav/Cachd1/Scn3a/Cacng6/Ryr2/Kcnj2/Scn11a/Kcne1l/Kcnb1/Kcnn4/Cacnb2	56
GO:0007050	cell cycle arrest	27/2167	137/23328	0.000136148	0.00579117	0.00455739	Irf6/Pml/Mdm2/Notch1/Cdkn1a/Rgcc/Ccnd1/Fap/Mlf1/Nkx3-1/Ern1/Uhrf2/Rb1/Rbm38/Chek2/Trp53/Rpl26/Insm1/Trp73/Eif2ak4/Msh2/Magi2/Inhba/Smad3/Notch2/Foxm1/Tgfb2	27														GO:0022803	passive transmembrane transporter activity	56/2144	461/22669	0.031108	0.237633	0.208871	Kcnj15/Kcng3/Kcne2/Clcnka/Asic3/Gja3/Trpv4/Clic6/Aqp1/Pkd2l1/Kcnq1/Slc26a9/Piezo1/Tmc8/Pkd1l2/Scn4b/Best1/Kcnj13/Cacnb4/Tmc6/Slc24a1/Scn4a/Cacna1b/Cacng1/Otop2/P2rx7/Slc24a4/Slc26a8/Chrnb4/Kcnj6/Kcna3/Tmem175/Trpm7/Aqp9/Cnga1/Cacna1f/Cybb/Clic3/Gjb6/Trpm5/Clca1/Tmem63a/Scn9a/Scn10a/Cacna1i/Itgav/Cachd1/Scn3a/Cacng6/Ryr2/Kcnj2/Scn11a/Kcne1l/Kcnb1/Kcnn4/Cacnb2	56
GO:0051348	negative regulation of transferase activity	43/2167	260/23328	0.00014291	0.00603565	0.00474978	Usp44/Pml/Dusp4/Src/Cdkn1a/Trib1/Irs2/Drd1/Wnk1/Heg1/Sfrp5/Lyn/Gadd45b/Vps25/Spred2/Myocd/Ubash3b/Adora2a/Dusp6/Rb1/Actb/Trp53/Bmp4/Trp73/Pkn1/Spry4/Dusp9/Sh2b3/Ptpn1/Sorl1/Cbl/Ephb2/Stk38/Shb/Pot1b/Nf1/Midn/Dtx3l/Ptprq/Coro1c/Paqr3/Cdk5rap3/Dusp7	43														GO:0000146	microfilament motor activity	6/2144	26/22669	0.0313448	0.237633	0.208871	Myo7a/Myo1h/Myh9/Myo1b/Myo3b/Myo19	6
GO:0042471	ear morphogenesis	27/2167	138/23328	0.000154515	0.0063256	0.00497796	Gata3/Wnt5a/Fgf3/Otx2/Myo7a/Six1/Aldh1a3/Atoh1/Nr4a3/Pax8/Msx1/Tshr/Tmie/Ror2/Fgfr2/Zeb1/Six4/Fgf9/Hoxa1/Gjb6/Tbx18/Cthrc1/Ephb2/Myo3b/Prrx2/Bloc1s5/Ptprq	27														GO:0044183	protein folding chaperone	6/2144	26/22669	0.0313448	0.237633	0.208871	Hspa5/Hspa1a/Hsp90aa1/Hspa1b/Dnajb1/Hspa8	6
GO:0003007	heart morphogenesis	45/2167	277/23328	0.0001549	0.0063256	0.00497796	Gata3/T/Wnt5a/Folr1/Six1/Wnt16/Mdm2/Dsp/Notch1/Lefty1/Rarb/Tnni3/Ovol2/Slit2/Msx1/Heg1/Ttn/Epor/Ncor2/Myl2/Flna/Fgfr2/Trp53/Tmed2/Fgf9/Fat4/Sox11/Bmp4/Aldh1a2/Ccdc40/Lbx1/Zmiz1/Pim1/Yap1/Nphp3/Ryr2/Smad3/Kdm2a/Ihh/Heyl/Tnni1/Notch2/Acvr1/Pitx2/Tgfb2	45														GO:0004180	carboxypeptidase activity	8/2144	40/22669	0.031365	0.237633	0.208871	Cpa2/Cpd/Agbl5/Vash2/Cpb1/Cpxm1/Cpz/Cndp1	8
GO:0001656	metanephros development	20/2167	89/23328	0.000156294	0.0063256	0.00497796	Gata3/Six1/Aqp1/Lhx1/Pax8/Slit2/Grem1/Nkx3-1/Sox8/Wnt7b/Pdgfa/Six4/Fras1/Fat4/Bmp4/Irx2/Yap1/Wt1/Gdf11/Nf1	20														GO:0043531	ADP binding	8/2144	40/22669	0.031365	0.237633	0.208871	Myo7a/Gck/Ern1/Myh9/Vcp/Msh2/Tap1/Hspa8	8
GO:0042770	signal transduction in response to DNA damage	20/2167	89/23328	0.000156294	0.0063256	0.00497796	Rint1/Brca2/Pml/Mdm2/E2f7/Cdkn1a/Acer2/Atr/Spred2/Rbm38/Chek2/Trp53/Rps27l/Rpl26/Rps6ka6/Bid/Bcl3/Pla2r1/Grb2/Foxm1	20														GO:0072509	divalent inorganic cation transmembrane transporter activity	23/2144	163/22669	0.0338504	0.252298	0.221761	Trpv4/Slc39a4/Pkd2l1/Pkd1l2/Atp2a1/Cacnb4/Slc24a1/Cacna1b/Cacng1/Slc30a1/Atp13a4/Slc24a4/Hrh1/Trpm7/Cacna1f/Trpm5/Cacna1i/Itgav/Slc39a8/Cachd1/Cacng6/Ryr2/Cacnb2	23
GO:0010464	regulation of mesenchymal cell proliferation	13/2167	45/23328	0.000157222	0.0063256	0.00497796	Wnt5a/Six1/Irs2/Fgfr2/Zeb1/Pdgfa/Fgf9/Bmp4/Mycn/Tbx18/Prrx2/Irs1/Ihh	13														GO:0015077	monovalent inorganic cation transmembrane transporter activity	45/2144	361/22669	0.033924	0.252298	0.221761	Kcnj15/Slc6a5/Kcng3/Slc4a5/Kcne2/Asic3/Aqp1/Pkd2l1/Slc18a1/Kcnq1/Scn4b/Kcnj13/Atp2a1/Cox8b/Slc24a1/Scn4a/Slc5a5/Slc12a1/Slc6a4/Otop2/Slc6a19/Atp6v0e/Slc24a4/Slc6a20a/Kcnj6/Kcna3/Tmem175/Slc1a2/Atp1a4/Slc5a7/Trpm5/Scn9a/Scn10a/Cacna1i/Slc39a8/Slc9b1/Scn3a/Kcnj2/Scn11a/Slc9b2/Kcne1l/Slc18a2/Kcnb1/Kcnn4/Slc4a4	45
GO:0010463	mesenchymal cell proliferation	15/2167	57/23328	0.000161008	0.0063256	0.00497796	Wnt5a/Six1/Msx1/Irs2/Fgfr2/Zeb1/Pdgfa/Fgf9/Fat4/Bmp4/Mycn/Tbx18/Prrx2/Irs1/Ihh	15														GO:0030331	estrogen receptor binding	9/2144	48/22669	0.0339944	0.252298	0.221761	Src/Lef1/Ncoa3/Mms19/Nkx3-1/Esr1/Ppargc1b/Foxl2/Strn	9
GO:0014061	regulation of norepinephrine secretion	8/2167	19/23328	0.000161932	0.0063256	0.00497796	Adora2a/Ptgs1/Oxtr/Crh/Ghsr/Adora2b/Kcnb1/Oxt	8														GO:0005242	inward rectifier potassium channel activity	5/2144	20/22669	0.034995	0.256238	0.225224	Kcnj15/Kcne2/Kcnj13/Kcnj6/Kcnj2	5
GO:0044783	G1 DNA damage checkpoint	8/2167	19/23328	0.000161932	0.0063256	0.00497796	Pml/Mdm2/Cdkn1a/Ccnd1/Rbm38/Trp53/Rps27l/Rpl26	8														GO:0035259	glucocorticoid receptor binding	5/2144	20/22669	0.034995	0.256238	0.225224	Nr4a3/Ncor2/Cebpb/Smad3/Fkbp4	5
GO:0048243	norepinephrine secretion	8/2167	19/23328	0.000161932	0.0063256	0.00497796	Adora2a/Ptgs1/Oxtr/Crh/Ghsr/Adora2b/Kcnb1/Oxt	8														GO:0005109	frizzled binding	8/2144	41/22669	0.0358504	0.259025	0.227673	Wnt5a/Wnt16/Wnt8b/Myoc/Wnt7b/Ror2/Bambi/Cthrc1	8
GO:0031016	pancreas development	21/2167	96/23328	0.000162214	0.0063256	0.00497796	Wnt5a/Iapp/Anxa1/Cdk6/Pax6/Met/Gck/Nkx2-2/Insm1/Bmp4/Hnf4a/Aldh1a2/Ccdc40/Smad2/Pax4/Nphp3/Vhl/Gipr/Bmp6/Gdf11/Ihh	21														GO:0016893	endonuclease activity, active with either ribo- or deoxyribonucleic acids and producing 5'-phosphomonoesters	8/2144	41/22669	0.0358504	0.259025	0.227673	Zgrf1/Dnase1/Ago3/Rpp40/Nod2/Dna2/Slx4/Ago2	8
GO:0046189	phenol-containing compound biosynthetic process	14/2167	51/23328	0.000162281	0.0063256	0.00497796	Gata3/Wnt5a/Dbh/Zeb2/Kl/Dct/Th/Slc7a11/Cdh3/Insm1/Tyrp1/Moxd1/Gch1/Tgfb2	14														GO:0005161	platelet-derived growth factor receptor binding	4/2144	14/22669	0.0369006	0.25949	0.228082	Il1r1/Lyn/Ern1/Pdgfa	4
GO:0007160	cell-matrix adhesion	37/2167	214/23328	0.000162522	0.0063256	0.00497796	Col13a1/Enpp2/Muc4/Hoxd3/Dmd/Src/Hoxa7/Cdk6/Grem1/Acer2/Otoa/Myoc/Efna5/Cask/BC024139/Rin2/Adamts9/S100a10/Utrn/Postn/Fga/Trpm7/Frem1/Apod/Fermt1/Actn2/Sned1/Emilin1/Itgav/Itga2/Vcl/Smad3/Mia/Nf1/Col16a1/Coro1c/Itga1	37														GO:0005344	oxygen carrier activity	4/2144	14/22669	0.0369006	0.25949	0.228082	Hbq1a/Hba-a1/Hbb-bt/Hbq1b	4
GO:1900180	regulation of protein localization to nucleus	27/2167	139/23328	0.000175057	0.00676923	0.00532708	Tfrc/Trim40/Ufm1/Src/Cacnb4/Ins2/Ect2/Zpr1/Flna/Glis2/Cdk1/Lep/Apod/Bmp4/Hnf4a/Fermt1/Hsp90aa1/Ran/Otud7b/Nf1/Dtx3l/Htt/Chp2/Tgfb2/Cldn18/Cdk5rap3/Tnfrsf1a	27														GO:0016505	peptidase activator activity involved in apoptotic process	4/2144	14/22669	0.0369006	0.25949	0.228082	Casp8ap2/Nkx3-1/Rps27l/Ngf	4
GO:0015711	organic anion transport	67/2167	463/23328	0.000178921	0.00687401	0.00540954	Slc6a5/Slc4a5/Folr1/Slc26a9/Avp/Slc2a9/Xkr6/Anxa1/Mttp/Atp11a/Cacnb4/Irs2/Slc43a1/Abcc2/Pla2g1b/Drd2/Slc16a6/Slc38a8/Slc15a4/Slc22a8/Slc22a6/Atp10d/Slc7a11/Folr2/Slc6a19/Cpt1b/P2rx7/Plscr4/Adora2a/Slc6a20a/Slc26a8/Slc38a3/Slc1a2/Pitpnm2/Lep/Aqp9/Slco1a4/Slc38a10/Drd4/Abcb4/Atp8b2/Slc47a1/Pla2g2f/Atp8b3/Slc27a6/Slco2a1/Sfxn4/Pla2r1/Slc22a12/Pctp/Slc39a8/Pla2g4a/Bdnf/Sstr4/Kmo/Pitpnc1/Slc1a7/Slc7a1…	67														GO:0033549	MAP kinase phosphatase activity	4/2144	14/22669	0.0369006	0.25949	0.228082	Dusp4/Dusp6/Dusp9/Dusp7	4
GO:0002821	positive regulation of adaptive immune response	29/2167	154/23328	0.000180714	0.00689839	0.00542872	Gata3/Tfrc/C3/Il1r1/Ighg2b/Cd40/Ighg1/H2-Q10/Anxa1/Cd4/H2-Bl/H2-Q6/Fcgr1/Btk/H2-Q7/P2rx7/H2-Q4/Nod2/Rif1/Eif2ak4/Hpx/Msh2/Stat6/Pla2g4a/H2-D1/H2-K1/Paxip1/Hspa8/Ada	29														GO:0030547	receptor inhibitor activity	7/2144	34/22669	0.037104	0.25949	0.228082	Pcsk9/Dkk2/Gm20594/Angpt2/Adh7/Ly6a/Lypd1	7
GO:0090092	regulation of transmembrane receptor protein serine/threonine kinase signaling pathway	41/2167	247/23328	0.000185861	0.00704971	0.0055478	Lrg1/Wnt5a/Cd109/Folr1/Sostdc1/Notch1/Hspa5/Lefty1/Ovol2/Msx1/Grem1/Sfrp5/Lefty2/Spred2/Myocd/Zeb1/Trp53/Fgf9/Sox11/Gdf9/Bmp4/Peg10/Fermt1/Smad2/Bambi/Ing2/Sorl1/Magi2/Inhba/Fstl1/Emilin1/Smad3/Bmp6/Gdf11/Zbtb7a/Nrros/Notch2/Gdf5/Snx6/Acvr1/Tgfb2	41														GO:0008173	RNA methyltransferase activity	11/2144	65/22669	0.0403154	0.274215	0.241025	Mettl8/Henmt1/Trdmt1/Trmt11/Fdxacb1/Trmt44/Mettl16/Mettl15/Tyw3/Mrm1/Trmt10b	11
GO:0002824	positive regulation of adaptive immune response based on somatic recombination of immune receptors built from immunoglobulin superfamily domains	28/2167	147/23328	0.000189614	0.0070927	0.00558163	Gata3/Tfrc/C3/Il1r1/Ighg2b/Cd40/Ighg1/H2-Q10/Anxa1/Cd4/H2-Bl/H2-Q6/Fcgr1/Btk/H2-Q7/P2rx7/H2-Q4/Nod2/Rif1/Hpx/Msh2/Stat6/Pla2g4a/H2-D1/H2-K1/Paxip1/Hspa8/Ada	28														GO:0015370	solute:sodium symporter activity	12/2144	73/22669	0.0404212	0.274215	0.241025	Slc6a5/Slc4a5/Slc18a1/Slc5a5/Slc12a1/Slc6a4/Slc6a19/Slc6a20a/Slc1a2/Slc5a7/Slc18a2/Slc4a4	12
GO:2000177	regulation of neural precursor cell proliferation	24/2167	118/23328	0.000189916	0.0070927	0.00558163	Wnt5a/Pitx3/Ccr5/Lhx1/Notch1/Trim71/Drd2/Aspm/Dct/Pax6/Lyn/Slc6a4/Kdm2b/Lhx2/Flna/Vax1/Egf/Trp53/Six3/Insm1/Dmrta2/Bdnf/Nf1/Ptbp2	24														GO:0017022	myosin binding	12/2144	73/22669	0.0404212	0.274215	0.241025	Stxbp5/Dmd/Rab14/Myoc/Stxbp5l/Npc1l1/Trpm7/Myl9/Cxcr4/Nphs1/Iqgap3/Myo19	12
GO:0046849	bone remodeling	22/2167	104/23328	0.000191779	0.0070927	0.00558163	Tfrc/Lepr/Wnt16/Iapp/Src/P3h4/Grem1/Pdk4/Acp5/P2rx7/Ubash3b/Ppargc1b/Lrrk1/Lep/Cthrc1/Itgav/Spp1/Nf1/Ihh/Notch2/Cldn18/Mc4r	22														GO:0030971	receptor tyrosine kinase binding	12/2144	73/22669	0.0404212	0.274215	0.241025	Flt3l/Myoc/Zpr1/Trp53/Pitpnm2/Angpt2/Sh2b3/Ptpn1/Cbl/Arhgef16/Lrp4/Irs1	12
GO:0036499	PERK-mediated unfolded protein response	6/2167	11/23328	0.000195332	0.0070927	0.00558163	Tmed2/Nck2/Tmem33/Ptpn1/Atf4/Bok	6														GO:0001664	G protein-coupled receptor binding	39/2144	310/22669	0.0404662	0.274215	0.241025	Wnt5a/C3/Arrdc3/Wnt16/Clic6/Ccl27b/Avp/Ccl21a/Cxcl9/Ppp1r1b/Wnt8b/Npb/Drd1/Cklf/Fcgr1/Ccl17/Myoc/Esr1/Npw/Adora2a/Wnt7b/Hspa1a/Ror2/Flna/Penk/Gnal/Ccl9/Rtp3/Bambi/Cthrc1/Gnat1/Crh/Magi2/Ccl6/Ccl24/Hspa8/Cxcl12/Gna13/Oxt	39
GO:0072431	signal transduction involved in mitotic G1 DNA damage checkpoint	6/2167	11/23328	0.000195332	0.0070927	0.00558163	Pml/Mdm2/Cdkn1a/Rbm38/Trp53/Rpl26	6														GO:0008047	enzyme activator activity	55/2144	460/22669	0.0417678	0.276951	0.243429	Ranbp3l/Rgs9/Tbc1d8/Arhgap42/Gtf2h4/Stxbp5/Myo9a/Cdkn1a/Rgcc/Stard8/Grem1/Gprc5c/Sipa1l3/Wnk1/Casp8ap2/Arhgap39/Ralgapb/Arhgap27/Ect2/Nkx3-1/Stxbp5l/Rin2/Arhgap8/Usp6nl/Asap2/Tbc1d24/Rps27l/Irgm2/Iqgap2/Dnajb4/Arhgdib/Slx4/Apoh/Tbc1d1/Srgap3/Lamtor3/Iqgap3/Vcp/Plaa/Pim1/Rasa4/Gmip/Arhgap22/Agfg1/Dnajb1/Arhgef15/Nf1/Ccnt1/Dtx3l/Srgap1/Ngf/Elmod1/Erbb3/Pcolce2/Noxo1	55
GO:0140467	integrated stress response signaling	6/2167	11/23328	0.000195332	0.0070927	0.00558163	Tmed2/Nck2/Tmem33/Ptpn1/Atf4/Bok	6														GO:0004725	protein tyrosine phosphatase activity	15/2144	98/22669	0.0419412	0.276951	0.243429	Ptpn4/Dusp4/Ptprv/Ssh1/Ptpn18/Cdc25a/Ptpn7/Ubash3b/Dusp6/Dusp13/Dusp9/Ptpn1/Ptprq/Ptp4a2/Dusp7	15
GO:1902400	intracellular signal transduction involved in G1 DNA damage checkpoint	6/2167	11/23328	0.000195332	0.0070927	0.00558163	Pml/Mdm2/Cdkn1a/Rbm38/Trp53/Rpl26	6														GO:0005096	GTPase activator activity	31/2144	238/22669	0.0422036	0.276951	0.243429	Ranbp3l/Rgs9/Tbc1d8/Arhgap42/Stxbp5/Myo9a/Stard8/Sipa1l3/Arhgap39/Ralgapb/Arhgap27/Ect2/Stxbp5l/Rin2/Arhgap8/Usp6nl/Asap2/Tbc1d24/Iqgap2/Arhgdib/Tbc1d1/Srgap3/Iqgap3/Rasa4/Gmip/Arhgap22/Agfg1/Arhgef15/Nf1/Srgap1/Elmod1	31
GO:0043407	negative regulation of MAP kinase activity	17/2167	71/23328	0.00021243	0.00766677	0.00603341	Dusp4/Sfrp5/Lyn/Spred2/Dusp6/Bmp4/Trp73/Spry4/Dusp9/Sh2b3/Ptpn1/Sorl1/Stk38/Nf1/Paqr3/Cdk5rap3/Dusp7	17														GO:0016887	ATPase activity	49/2144	404/22669	0.0423561	0.276951	0.243429	Entpd1/Dnah7b/Myo7a/Msh4/Tor3a/Hspa5/Kif16b/Top2b/Atp2a1/Anxa1/Helq/Ttf2/Atp13a4/Rad50/Zranb3/Kif14/Myo1h/Dnah9/Pms1/Kif18b/Dnah3/Ddx52/Myh9/Hspa1a/Myo1b/Kif20a/Dna2/Abcb4/Dnhd1/Smchd1/Chd2/Dnah17/Hsp90aa1/Hspa1b/Vcp/Msh2/Atp13a3/Kif6/Kif15/Dnah6/Hfm1/Abca4/Kif27/Chd1l/Tap1/Hspa8/Top2a/Dync2h1/Myo19	49
GO:0090287	regulation of cellular response to growth factor stimulus	45/2167	281/23328	0.000216042	0.00775019	0.00609905	Gata3/Lrg1/Wnt5a/Cd109/Folr1/Sostdc1/Notch1/Hspa5/Slit2/Dmd/Msx1/Cd59a/Grem1/Sfrp5/Spred2/Myocd/Cask/Xdh/Ofd1/Tmem108/Zeb1/Trp53/Fgf9/Sox11/Bmp4/Peg10/Fermt1/Spry4/Runx2/Ptpn1/Smad2/Bambi/Ing2/Sorl1/Fstl1/Emilin1/Smad3/Zbtb7a/Nrros/Ngf/Notch2/Gdf5/Snx6/Adgra2/Tmem204	45														GO:0042975	peroxisome proliferator activated receptor binding	5/2144	21/22669	0.0424651	0.276951	0.243429	Mdm2/Ncoa3/Ikbkg/Hmga1/Asxl3	5
GO:0006458	'de novo' protein folding	11/2167	35/23328	0.000220008	0.0077985	0.00613707	Hspa5/Dnajb5/Hsph1/H2-DMb1/Hspa1a/Dnajb13/Dnajb4/Hspa1b/Ptges3/Dnajb1/Hspa8	11														GO:0016860	intramolecular oxidoreductase activity	9/2144	50/22669	0.0429107	0.276951	0.243429	Eci3/Erp44/Dct/Creld2/Pdia4/Pdia6/Gnpda1/Cyp2s1/Ptges3	9
GO:0051084	'de novo' posttranslational protein folding	11/2167	35/23328	0.000220008	0.0077985	0.00613707	Hspa5/Dnajb5/Hsph1/H2-DMb1/Hspa1a/Dnajb13/Dnajb4/Hspa1b/Ptges3/Dnajb1/Hspa8	11														GO:0019894	kinesin binding	9/2144	50/22669	0.0429107	0.276951	0.243429	Prc1/Ap1ar/Kif18b/Actb/Fam83d/Pifo/Magi2/Plekhm2/Ap1g1	9
GO:0009799	specification of symmetry	27/2167	141/23328	0.000223561	0.00787754	0.00619927	T/Wnt5a/Folr1/Sostdc1/Notch1/Foxj1/Lefty1/Dnaic2/Ovol2/Grem1/Drc1/Ofd1/Tmed2/1700007K13Rik/Bmp4/Aldh1a2/Ccdc40/Lbx1/Smad2/Nphp3/Smad3/Kdm2a/Ihh/Notch2/Acvr1/Pitx2/Dync2h1	27														GO:0050839	cell adhesion molecule binding	36/2144	284/22669	0.0431998	0.276951	0.243429	Col4a3/Sell/Esm1/Dsp/Cd47/Adam18/Src/Tjp3/Tcam1/Thbs4/Slc14a2/Lyn/Fap/Nexn/Cdh3/Myh9/Utrn/Postn/Fga/Icam2/Kirrel2/Dscaml1/Fermt1/Cdh7/Nphs1/Emilin1/Itgav/Itga2/Spp1/Arvcf/Tenm4/Col16a1/Tln1/Cxcl12/Acvr1/Itga1	36
GO:0007162	negative regulation of cell adhesion	46/2167	290/23328	0.000231258	0.00810084	0.006375	Col1a1/Enpp2/Runx3/Trpv4/Muc4/Notch1/Foxj1/Anxa1/Src/Rgcc/Hoxa7/Lef1/Acer2/Wnk1/Myoc/Ap1ar/Efna5/Cask/Ubash3b/Ido1/Il20rb/Adora2a/Postn/Tnfrsf21/Plxna1/Apod/Bmp4/Dscaml1/Angpt2/Plxna4/Pla2g2f/Sh2b3/Swap70/Pde5a/Cebpb/Nat8/Adtrp/Bmp6/Lag3/Nf1/Ihh/Spn/Cxcl12/Alox12/Erbb3/Coro1c	46														GO:0001223	transcription coactivator binding	6/2144	28/22669	0.0436623	0.276951	0.243429	Six1/Nr4a3/Esr1/Smad3/Tfam/Creb1	6
GO:0007626	locomotory behavior	42/2167	258/23328	0.000240852	0.00829558	0.00652824	Pitx3/Lepr/Arrdc3/Dbh/Aldh1a3/Avp/Dmbx1/Tshr/Ppp1r1b/Cacnb4/Drd2/Drd1/Cacna1b/Rasd2/Th/Lmx1a/Gng7/Adgrl3/Ido1/Cln6/Oprk1/Adora2a/Chrnb4/Penk/Usp2/Pbx3/Chat/Pde1b/Zfhx3/Drd4/Strn/Fezf2/Crh/Ntf5/Htra2/Epha4/Ghsr/Slc18a2/Htt/Ngf/Cxcl12/Adcy5	42														GO:0005158	insulin receptor binding	6/2144	28/22669	0.0436623	0.276951	0.243429	Src/Irs2/Ins2/Ccdc88a/Ptpn1/Irs1	6
GO:0048738	cardiac muscle tissue development	42/2167	258/23328	0.000240852	0.00829558	0.00652824	T/Wnt5a/Fgf3/Dsp/Notch1/Rarb/Tnni3/Grem1/Erbb4/Met/Heg1/Ttn/Myocd/Epor/Myl2/Adamts9/Nrap/Fgfr2/Cdk1/Fgf9/Bmp4/Sgcz/Trp73/Hspg2/Aldh1a2/Kdm6b/Tbx18/Actn2/Pim1/Pln/Yap1/Ryr2/Wt1/Akap13/Tenm4/Tnni1/Creb1/Maml1/Acvr1/Pitx2/Tgfb2/Erbb3	42														GO:0043027	cysteine-type endopeptidase inhibitor activity involved in apoptotic process	6/2144	28/22669	0.0436623	0.276951	0.243429	Birc7/Avp/Lef1/Rps6ka3/Vil1/Birc3	6
GO:0071900	regulation of protein serine/threonine kinase activity	64/2167	442/23328	0.000242483	0.00829558	0.00652824	Wnt5a/Zeb2/Sbk2/Cd40/Dusp4/Src/Cdkn1a/Rgcc/Trib1/Met/Heg1/Sfrp5/Lyn/Ins2/Gadd45b/Ccnd1/Ccnf/Spred2/Mst1r/Myocd/P2rx7/Pik3r5/Lpar3/Ern1/Dusp6/Rb1/Wnt7b/Ror2/Actb/Egf/Pdgfa/Ksr1/Adra2b/Irgm2/Bmp4/Trp73/Nod2/Drd4/F2r/Synpo2/Spry4/Dusp9/Sh2b3/Ptpn1/Lamtor3/Iqgap3/Irak1/Sorl1/Ghr/Pde5a/Pim1/Ephb2/Stk38/Epha4/Ccnjl/Map2k3/Akap13/Nf1/Prkag3/Htt/Paqr3/Itga1/Cdk5rap3/Dusp7	64														GO:0016410	N-acyltransferase activity	16/2144	107/22669	0.043949	0.277158	0.243611	Brca2/Esco2/Mettl8/Ing3/Kansl3/Aanat/Ncoa3/Smarce1/Pla2g4e/Taf9/Naa25/Naa16/Naa30/Nat8/Nat2/Cers3	16
GO:0044773	mitotic DNA damage checkpoint	15/2167	59/23328	0.000243818	0.00829558	0.00652824	Rint1/Pml/Mdm2/D7Ertd443e/Cdkn1a/Ccnd1/Rbm38/Chek2/Trp53/Cdk1/Rps27l/Rpl26/Tipin/Msh2/Cdk5rap3	15														GO:0020037	heme binding	22/2144	159/22669	0.0449414	0.281788	0.247681	Cyp7a1/Cyp51/Hbq1a/Hba-a1/Hba-a2/Tpo/Hbb-bt/Cyp26a1/Src/Cyp2a5/Cyp2j12/Ido1/Ido2/Pxdn/Hbq1b/Ptgs1/Stc2/Cybb/Nos1/Cyp2s1/Hpx/Cyp27a1	22
GO:0001933	negative regulation of protein phosphorylation	62/2167	425/23328	0.000245081	0.00829558	0.00652824	Cd109/Sh3rf2/Slit2/Dmd/Dusp4/Cdkn1a/Trib1/Grem1/Drd2/Drd1/Pax6/Met/Heg1/Sfrp5/Lyn/Ddit4/Gadd45b/Vps25/Spred2/Myocd/P2rx7/Ubash3b/Xdh/Hsph1/Prr5l/Adora2a/Dusp6/Rb1/Pbk/Actb/Tmed2/Lrrk1/Insm1/Bmp4/Prdm15/Trp73/Atf3/Kirrel2/Pkn1/Hnf4a/Nos1/Spry4/Rps6ka6/Dusp9/Ppef2/Nck2/Sh2b3/Ptpn1/Sorl1/Cbl/Emilin1/Ephb2/Stk38/Shb/Per1/Nf1/Ptprq/Foxm1/Coro1c/Paqr3/Cdk5rap3/Dusp7	62														GO:0005262	calcium channel activity	17/2144	116/22669	0.0456312	0.284478	0.250045	Trpv4/Pkd2l1/Pkd1l2/Cacnb4/Slc24a1/Cacna1b/Cacng1/Slc24a4/Trpm7/Cacna1f/Trpm5/Cacna1i/Itgav/Cachd1/Cacng6/Ryr2/Cacnb2	17
GO:0090130	tissue migration	47/2167	299/23328	0.000246356	0.00829558	0.00652824	Gata3/T/Wnt5a/Enpp2/Zeb2/Aqp1/Cd40/Egr3/Notch1/Slit2/Anxa1/Src/Rgcc/Grem1/Loxl2/Met/Rhoj/Fap/Rin2/Adamts9/Myh9/Anxa3/Rreb1/Vil1/Mcc/Bmp4/Atoh8/Apoh/Pkn1/Fermt1/Angpt2/Hdac7/Dnaja4/Stc1/Iqsec1/Itgav/Map2k3/Itga2/Vhl/Adtrp/Paxip1/Nf1/Adora2b/Alox12/Tgfb2/Adgra2/Coro1c	47														GO:0015923	mannosidase activity	4/2144	15/22669	0.0466564	0.289216	0.25421	Manba/Man2a2/Edem2/Man2a1	4
GO:0044819	mitotic G1/S transition checkpoint	8/2167	20/23328	0.000247962	0.00829558	0.00652824	Pml/Mdm2/Cdkn1a/Ccnd1/Rbm38/Trp53/Rps27l/Rpl26	8														GO:0001653	peptide receptor activity	21/2144	151/22669	0.0469945	0.289667	0.254606	Ccr5/Agtrap/Tshr/Cckar/Npsr1/Vipr2/Oprk1/Ccr1/Ccr10/Rxfp2/Galr2/Oxtr/F2r/Glp2r/Cxcr4/Ntsr2/Sstr4/Gipr/Avpr2/Calcrl/Mc4r	21
GO:0072079	nephron tubule formation	8/2167	20/23328	0.000247962	0.00829558	0.00652824	Gata3/Six1/Pax8/Grem1/Hs2st1/Sox8/Six4/Irx2	8														GO:0005126	cytokine receptor binding	39/2144	314/22669	0.0477344	0.292575	0.257162	Gata3/Prl/Lrg1/Gh/Nucb2/Ccl27b/Lefty1/Ccl21a/Cd300lf/Cxcl9/Grem1/Prlr/Cklf/Lyn/Lefty2/Ccl17/Spred2/Efna5/Ntrk1/Traf3/Ccdc88a/Ccl9/Pgf/Angpt2/Tnfsf9/Sh2b3/Smad2/Ntf5/Irak1/Ccl6/Bdnf/Smad3/Ccl24/Grb2/Ngf/Cxcl12/Snx6/Ctf1/Tgfb2	39
GO:0014909	smooth muscle cell migration	20/2167	92/23328	0.000251164	0.00835578	0.00657562	Dock7/Mdm2/Nr4a3/Slit2/Src/Trib1/Arpc5/Ssh1/Myocd/Pdgfa/Postn/Fga/Hdac4/Fgf9/Plxna1/Plat/Drd4/Sorl1/Itga2/Arpc2	20														GO:0005154	epidermal growth factor receptor binding	7/2144	36/22669	0.0488791	0.297917	0.261857	Pigr/Btc/Erbb4/Ccdc88a/Egf/Cbl/Grb2	7
GO:0031570	DNA integrity checkpoint	23/2167	113/23328	0.000252962	0.00836883	0.00658589	Rint1/Rad1/Pml/Mdm2/Top2b/D7Ertd443e/Cdkn1a/Ccnd1/Atr/Rbm38/Chek2/Trp53/Cdk1/Rps27l/Rpl26/Dna2/Tipin/Eif2ak4/Msh2/Atrip/Nae1/Top2a/Cdk5rap3	23														GO:0004497	monooxygenase activity	21/2144	152/22669	0.0498653	0.302239	0.265656	Cyp7a1/Cyp51/Dbh/Pah/Akr1c14/Cyp26a1/Cyp2a5/Th/Cyp2j12/Mtrr/Cmah/Fmo1/Tyrp1/Msmo1/Nos1/Ch25h/Moxd1/Cyp2s1/Mical3/Kmo/Cyp27a1	21
GO:0061213	positive regulation of mesonephros development	9/2167	25/23328	0.000260444	0.00856876	0.00674323	Gata3/Six1/Lhx1/Pax8/Grem1/Sox8/Six4/Bmp4/Wt1	9
GO:0030177	positive regulation of Wnt signaling pathway	26/2167	135/23328	0.000263386	0.00857085	0.00674487	Wnt5a/Col1a1/Zeb2/Fam53b/Lgr6/Src/Plekha4/Aspm/Wnk1/Lmx1a/Cdh3/Dkk2/Caprin2/Ror2/Tbl1xr1/Fgfr2/Egf/Lrrk1/Fgf9/Prdm15/Bambi/Vcp/Yap1/Smad3/Adgra2/Tnks	26
GO:0072331	signal transduction by p53 class mediator	26/2167	135/23328	0.000263386	0.00857085	0.00674487	Brca2/Eda2r/Pml/Mdm2/Cep63/E2f7/Cdkn1a/Msx1/Acer2/Ddit4/Atr/Spred2/Rbm38/Chek2/Trp53/Rps27l/Rpl26/Trp73/Rps6ka6/Bcl3/Msh2/Pla2r1/Shisa5/Bok/Foxm1/Cdk5rap3	26
GO:0071158	positive regulation of cell cycle arrest	11/2167	36/23328	0.000290416	0.00939906	0.00739664	Pml/Mdm2/Cdkn1a/Rgcc/Fap/Uhrf2/Rbm38/Trp53/Rpl26/Insm1/Trp73	11
GO:0045445	myoblast differentiation	20/2167	93/23328	0.000292433	0.00941319	0.00740775	T/Ranbp3l/Smyd1/Sostdc1/Flt3l/Notch1/Cxcl9/Grem1/Ccl17/Myocd/Sox8/Rb1/Bmp4/Zfhx3/Ccl9/Capn3/Boc/Prickle1/Pitx1/Maml1	20
GO:0001822	kidney development	49/2167	318/23328	0.000297431	0.00952259	0.00749385	Gata3/Wnt5a/Clcnka/Six1/Col4a3/Aqp1/Lhx1/Notch1/Rarb/Pax8/Slit2/Cys1/Grem1/Slc12a1/Erbb4/Hs2st1/Pcsk9/Nkx3-1/Sox8/Wnt7b/Fgfr2/Pdgfa/Glis2/Six4/Fras1/Fat4/Bmp4/Irx2/Pgf/Angpt2/Gsta3/Cxcr4/Smad2/Epha4/Yap1/Bdnf/Nphp3/Pkhd1/Wt1/Smad3/Bmp6/Lrp4/Gdf11/Nf1/Heyl/Notch2/Tgfb2/Klhl3/Dync2h1	49
GO:0050900	leukocyte migration	54/2167	360/23328	0.000300098	0.00955659	0.00752061	Gata3/Wnt5a/Il1r1/S100a8/Dbh/Trpv4/S100a9/Sell/Aire/Foxj1/Il17ra/Cd47/Ccl21a/Slit2/Anxa1/Cxcl9/Hoxa7/Grem1/Cmklr1/Thbs4/Cklf/Wnk1/Lyn/Ccl17/Pde4b/Gpr183/Hrh1/Ccr1/Ror2/Trp53/Lep/Apod/Rarres2/Nod2/Plvap/Ccl9/Pgf/Spns2/Swap70/Ch25h/Wdr1/Emilin1/Lbp/Ccl6/Itga2/Spp1/Ccl24/Adtrp/Spn/Cxcl12/Mmp28/Ada/Dapk2/Itga1	54
GO:0001894	tissue homeostasis	42/2167	261/23328	0.000309884	0.00977561	0.00769296	Tfrc/Muc2/Muc4/Iapp/Flt3l/Poc1b/Notch1/Rpe65/Rho/Src/Tjp3/Erbb4/Pdk4/Lca5/Acp5/Cdh3/P2rx7/Ubash3b/Il20rb/Rb1/Ptgs1/Iqcb1/Ppargc1b/Lrrk1/Nod2/F2r/Wnk3/Cdhr1/Adgrf5/Itgav/Slc39a8/Pla2g4a/Yap1/Nphp3/Spp1/Vhl/Abca4/Nf1/Ihh/Vps54/Cldn18/Mc4r	42
GO:0051954	positive regulation of amine transport	14/2167	54/23328	0.000312483	0.00977561	0.00769296	Slc18a1/Avp/Drd2/P2rx7/Oprk1/Adora2a/Slc38a3/Oxtr/Kmo/Adora2b/Dpysl2/Cxcl12/Kcnb1/Oxt	14
GO:0021978	telencephalon regionalization	7/2167	16/23328	0.000317745	0.00977561	0.00769296	Otx2/Pax6/Lhx2/Six3/Bmp4/Dmrta2/Gsx2	7
GO:2000647	negative regulation of stem cell proliferation	7/2167	16/23328	0.000317745	0.00977561	0.00769296	Ovol2/Kdf1/Vax1/Trp53/Fermt1/Bdnf/Nf1	7
GO:0071383	cellular response to steroid hormone stimulus	29/2167	159/23328	0.000317862	0.00977561	0.00769296	Gh/Sgk1/Aqp1/Ufm1/Safb/Anxa1/Src/Ncoa3/Ddit4/Nr3c2/Nkx3-1/Esr1/Ncor2/Kdm5d/Skp2/Ppargc1b/Bmp4/Ufl1/Zmiz1/Trim63/Ptges3/Yap1/Bdnf/Sstr4/Per1/Akap13/Zbtb7a/Heyl/Fkbp4	29
GO:0106106	cold-induced thermogenesis	27/2167	144/23328	0.000318711	0.00977561	0.00769296	Lepr/Arrdc3/Dbh/Dock7/Notch1/Lcn2/Ybx2/Tshr/Gpr3/Cmklr1/Prlr/Rb1/Ebf2/Ppargc1b/Lep/Oxtr/Cxcr4/Kdm6b/Adamts5/Stat6/Pctp/Atf4/Zfp516/Cebpb/Esrrg/Tle3/Oxt	27
GO:0120161	regulation of cold-induced thermogenesis	27/2167	144/23328	0.000318711	0.00977561	0.00769296	Lepr/Arrdc3/Dbh/Dock7/Notch1/Lcn2/Ybx2/Tshr/Gpr3/Cmklr1/Prlr/Rb1/Ebf2/Ppargc1b/Lep/Oxtr/Cxcr4/Kdm6b/Adamts5/Stat6/Pctp/Atf4/Zfp516/Cebpb/Esrrg/Tle3/Oxt	27
GO:0003158	endothelium development	24/2167	122/23328	0.000321281	0.00977561	0.00769296	Hoxb5/Col15a1/Etv2/Notch1/Dmd/Tjp3/Met/Heg1/Xdh/Wnt7b/Zeb1/Bmp4/Atoh8/Col22a1/Cxcr4/Kdm6b/Stc1/Col18a1/Vcl/Vhl/Bmp6/Alox12/Acvr1/Tnfrsf1a	24
GO:1900542	regulation of purine nucleotide metabolic process	18/2167	80/23328	0.00032175	0.00977561	0.00769296	Entpd1/Zbtb20/Rd3/Pdk1/Pdk4/Ins2/Ddit4/Gck/P2rx7/Cbfa2t3/Hdac4/Nos1/Vcp/Sphk2/Ak4/Adora2b/Zbtb7a/Slc4a4	18
GO:1905314	semi-lunar valve development	10/2167	31/23328	0.000334222	0.010103	0.00795061	Gata3/Notch1/Slit2/Rb1/Bmp4/Emilin1/Heyl/Notch2/Tgfb2/Tnfrsf1a	10
GO:0050729	positive regulation of inflammatory response	28/2167	152/23328	0.000337736	0.0101577	0.00799362	Wnt5a/C3/Ccr5/S100a8/Ighg2b/Trpv4/S100a9/Ighg1/Il17ra/Cd47/Fcgr1/Clec7a/Btk/Kpna6/Ido1/Nod2/F12/Pde5a/Lbp/Pla2g4a/Cebpb/Itga2/Il17d/Ccl24/Gbp5/Cebpa/Adora2b/Tnfrsf1a	28
GO:0070252	actin-mediated cell contraction	20/2167	94/23328	0.000339506	0.0101596	0.00799513	Kcne2/Kcnq1/Dsp/Scn4b/Acta2/Pde4b/Flna/Casq2/Vil1/Frmd6/Myh2/Nos1/Dsc2/Stc1/Pln/Ryr2/Kcnj2/Kcne1l/Rnf207/Cacnb2	20
GO:0010631	epithelial cell migration	46/2167	295/23328	0.0003423	0.010192	0.00802062	Gata3/Wnt5a/Enpp2/Zeb2/Aqp1/Cd40/Egr3/Notch1/Slit2/Anxa1/Src/Rgcc/Grem1/Loxl2/Met/Rhoj/Fap/Rin2/Adamts9/Myh9/Anxa3/Rreb1/Vil1/Mcc/Bmp4/Atoh8/Apoh/Pkn1/Fermt1/Angpt2/Hdac7/Dnaja4/Stc1/Iqsec1/Itgav/Map2k3/Itga2/Vhl/Adtrp/Paxip1/Nf1/Adora2b/Alox12/Tgfb2/Adgra2/Coro1c	46
GO:0007631	feeding behavior	25/2167	130/23328	0.000350546	0.0103856	0.00817297	Lepr/Iapp/Nr4a3/Tcf15/Dmbx1/Cckar/Drd2/Npb/Drd1/Th/Ins2/Npsr1/Npw/Oprk1/Adora2a/Lep/Oxtr/Eif2ak4/Derl2/Ghsr/Bdnf/Phf21a/Ubr3/Mc4r/Oxt	25
GO:0016331	morphogenesis of embryonic epithelium	32/2167	183/23328	0.000353435	0.0104193	0.00819954	Gata3/T/Wnt5a/Folr1/Zeb2/Six1/Aldh1a3/Trim71/Pax8/Ovol2/Kdf1/Grem1/Sfrp5/Hs2st1/Kdm2b/Lhx2/Sox8/Wnt7b/Fgfr2/Six4/Tmed2/Sox11/Pcdh8/Bmp4/Irx2/Aldh1a2/Tbx18/Cthrc1/Prickle1/Kdm2a/Htt/Tgfb2	32
GO:1903532	positive regulation of secretion by cell	57/2167	388/23328	0.000356623	0.0104615	0.00823276	Frmd4a/Lepr/Aacs/Nucb2/Slc18a1/Stxbp5/Avp/Clec4n/Src/Rgcc/Gapdh/Cckar/Irs2/Drd2/Cacna1b/Ptbp1/Pax6/Ins2/Slc6a4/Ttn/Nkx3-1/Cask/Gck/P2rx7/Stxbp5l/Oprk1/Adora2a/Fga/Sox11/Oxtr/Foxl2/Cacna1i/Crh/Sorl1/Sytl4/Pla2g4a/Kmo/Sphk2/Spp1/Stxbp2/Gipr/Clec5a/Bmp6/Irs1/Adora2b/Myom1/Sec24a/Dpysl2/Ap1g1/Cxcl12/Creb1/Gpr68/Kcnb1/Kcnn4/Tgfb2/Rasl10b/Oxt	57
GO:0060065	uterus development	9/2167	26/23328	0.00036567	0.0106743	0.00840023	Gata3/Wnt5a/Lhx1/Src/Myocd/Esr1/Foxl2/Hoxa9/Tgfb2	9
GO:0006140	regulation of nucleotide metabolic process	18/2167	81/23328	0.000378257	0.0109526	0.00861918	Entpd1/Zbtb20/Rd3/Pdk1/Pdk4/Ins2/Ddit4/Gck/P2rx7/Cbfa2t3/Hdac4/Nos1/Vcp/Sphk2/Ak4/Adora2b/Zbtb7a/Slc4a4	18
GO:0002053	positive regulation of mesenchymal cell proliferation	11/2167	37/23328	0.00037888	0.0109526	0.00861918	Wnt5a/Six1/Irs2/Fgfr2/Pdgfa/Fgf9/Mycn/Tbx18/Prrx2/Irs1/Ihh	11
GO:0051090	regulation of DNA-binding transcription factor activity	60/2167	415/23328	0.000387599	0.0111505	0.00877492	T/Tfrc/Wnt5a/Eda2r/Faf1/Trim40/Cd40/Card11/Foxj1/Taf3/Rgcc/Cys1/Trib1/Bhlhe40/Grem1/Cmklr1/Fanca/Ncoa3/Sfrp5/Ins2/Ikbkg/Adcy1/Myocd/Ntrk1/Nkx3-1/Esr1/Trim30a/Traf3/Flna/Anxa3/Foxs1/Ppargc1b/Glis2/Hdac4/Tceal7/Ddr2/Nod2/Ufl1/Trim25/Hnf4a/Capn3/Mid2/Eif2ak4/Ifrd1/Prkch/4930447C04Rik/Irak1/Pim1/Dap/Bdnf/Rnf25/Ror1/Trim14/Pkhd1/Zbtb7a/Heyl/Ngf/Kdm5a/Trim41/Cdk5rap3	60
GO:0007093	mitotic cell cycle checkpoint	25/2167	131/23328	0.000395639	0.011251	0.00885405	Rint1/Usp44/Pml/Mdm2/Zwilch/Top2b/D7Ertd443e/Cdkn1a/Ccnd1/Rbm38/Chek2/Pcid2/Ttk/Trp53/Cdk1/Rps27l/Rpl26/Tipin/Msh2/Nabp1/Trip13/Nae1/Kntc1/Top2a/Cdk5rap3	25
GO:0042755	eating behavior	13/2167	49/23328	0.000397725	0.011251	0.00885405	Lepr/Iapp/Tcf15/Cckar/Drd1/Th/Npsr1/Oprk1/Adora2a/Lep/Oxtr/Ghsr/Oxt	13
GO:0042771	intrinsic apoptotic signaling pathway in response to DNA damage by p53 class mediator	12/2167	43/23328	0.000398054	0.011251	0.00885405	Brca2/Pml/Cdkn1a/Ddit4/Chek2/Trp53/Rps27l/Rpl26/Trp73/Bcl3/Msh2/Shisa5	12
GO:0090132	epithelium migration	46/2167	297/23328	0.000398707	0.011251	0.00885405	Gata3/Wnt5a/Enpp2/Zeb2/Aqp1/Cd40/Egr3/Notch1/Slit2/Anxa1/Src/Rgcc/Grem1/Loxl2/Met/Rhoj/Fap/Rin2/Adamts9/Myh9/Anxa3/Rreb1/Vil1/Mcc/Bmp4/Atoh8/Apoh/Pkn1/Fermt1/Angpt2/Hdac7/Dnaja4/Stc1/Iqsec1/Itgav/Map2k3/Itga2/Vhl/Adtrp/Paxip1/Nf1/Adora2b/Alox12/Tgfb2/Adgra2/Coro1c	46
GO:0061041	regulation of wound healing	27/2167	146/23328	0.00040054	0.011251	0.00885405	Cd109/S100a9/Anxa1/Acta2/Lyn/Clec7a/Cask/Ubash3b/Myh9/Pdgfa/Duox2/Rreb1/Vil1/Fga/Txk/F12/Apoh/F2r/Cxcr4/Sh2b3/Duox1/Ephb2/Sytl4/Pla2g4a/Smad3/Adtrp/Alox12	27
GO:0070997	neuron death	60/2167	416/23328	0.000412801	0.011541	0.00908223	Gata3/Wnt5a/Pitx3/Gh/Pm20d1/Usp53/Ccr5/Six1/Nr4a3/Gapdh/Ddit4/Ssh1/Slc7a11/En2/Pcsk9/Epor/Ntrk1/Kif14/Esr1/Kdm2b/Tmtc4/Hsph1/Adora2a/Rb1/Zpr1/Adnp/Alkbh1/Trp53/Six4/Nqo1/Hdac4/Tbc1d24/Tnfrsf21/Trp73/F2r/Nos1/Nmnat1/Hdac7/Msh2/Ntf5/Sorl1/Cbl/Ghr/Atf4/Bdnf/Kmo/Cebpb/Nf1/Bok/Nae1/Htt/Ngf/Creb1/Gdf5/Kcnb1/Snx6/Tgfb2/Erbb3/Itga1/Tnfrsf1a	60
GO:0051402	neuron apoptotic process	46/2167	298/23328	0.000429916	0.0119633	0.00941458	Gata3/Pitx3/Usp53/Six1/Nr4a3/Gapdh/En2/Pcsk9/Epor/Ntrk1/Kif14/Esr1/Kdm2b/Tmtc4/Hsph1/Adora2a/Rb1/Zpr1/Adnp/Alkbh1/Trp53/Six4/Nqo1/Hdac4/Tnfrsf21/Trp73/F2r/Nos1/Nmnat1/Msh2/Ntf5/Atf4/Bdnf/Cebpb/Nf1/Bok/Nae1/Htt/Ngf/Gdf5/Kcnb1/Snx6/Tgfb2/Erbb3/Itga1/Tnfrsf1a	46
GO:0060306	regulation of membrane repolarization	10/2167	32/23328	0.000445976	0.0123525	0.00972085	Kcne2/Kcnq1/Scn4b/Akap9/Flna/Casq2/Wdr1/Kcnj2/Kcne1l/Rnf207	10
GO:0042060	wound healing	52/2167	349/23328	0.000451228	0.0124401	0.00978981	Entpd1/Wnt5a/C3/F5/Col1a1/Cd109/Aqp1/S100a9/Dsp/F8/Anxa1/Dcbld2/Cdkn1a/Acta2/Lyn/Ins2/Slc7a11/Clec7a/Cask/Ubash3b/BC024139/Myh9/Flna/Pdgfa/Nbeal2/Duox2/Rreb1/Vil1/Fga/Myh2/Txk/F12/Apoh/Hnf4a/F2r/Cxcr4/Sh2b3/Duox1/Ephb2/Sytl4/Pla2g4a/Yap1/Smad3/Adtrp/F13a1/Nf1/Adamts13/Procr/Notch2/Alox12/Tgfb2/Gna13	52
GO:1904064	positive regulation of cation transmembrane transport	30/2167	170/23328	0.000453451	0.0124438	0.00979269	Kcne2/Rgs9/Iapp/Kcnq1/Arc/Dmd/Cacnb4/Drd1/Wnk1/Akap9/Cracr2a/Npsr1/Oprk1/Flna/Galr2/Bmp4/Drd4/F2r/Nos1/Capn3/Ehd3/Wnk3/Actn2/Ephb2/Ryr2/Kcnj2/Kcne1l/Rnf207/Htt/Cacnb2	30
GO:1903034	regulation of response to wounding	32/2167	186/23328	0.000474884	0.0129135	0.0101623	Cd109/S100a9/Anxa1/Acta2/Lyn/Clec7a/Cask/Ubash3b/Siglecg/Myh9/Flna/Pdgfa/Duox2/Rreb1/Vil1/Fga/Ocm/Txk/F12/Apoh/F2r/Cxcr4/Sh2b3/Duox1/Ephb2/Sytl4/Pla2g4a/Epha4/Smad3/Adtrp/Alox12/Klk8	32
GO:0009855	determination of bilateral symmetry	26/2167	140/23328	0.000474904	0.0129135	0.0101623	T/Wnt5a/Folr1/Sostdc1/Notch1/Foxj1/Lefty1/Dnaic2/Ovol2/Grem1/Drc1/Ofd1/Tmed2/1700007K13Rik/Aldh1a2/Ccdc40/Lbx1/Smad2/Nphp3/Smad3/Kdm2a/Ihh/Notch2/Acvr1/Pitx2/Dync2h1	26
GO:0001953	negative regulation of cell-matrix adhesion	11/2167	38/23328	0.000488886	0.0132333	0.010414	Enpp2/Muc4/Src/Hoxa7/Acer2/Myoc/Cask/Postn/Apod/Nf1/Coro1c	11
GO:0043588	skin development	43/2167	275/23328	0.000494158	0.0133154	0.0104787	Wnt5a/Arrdc3/Col1a1/Cd109/Foxe1/Runx3/Sostdc1/Wnt16/Irf6/Dsp/Notch1/Tcf15/Ovol2/Fosl2/Anxa1/Tgm3/Hoxa7/Col5a2/Kdf1/Tfap2c/Pax6/Ncoa3/Met/Cdh3/Lhx2/Ptgs1/Fgfr2/Pdgfa/Fras1/Fermt1/Alox12b/Prkch/Ptges3/Inhba/Yap1/Lor/Itga2/Lrp4/Nf1/Edar/Alox12/Tgfb2/Cers3	43
GO:0042415	norepinephrine metabolic process	7/2167	17/23328	0.000496961	0.0133306	0.0104906	Gata3/Dbh/Kl/Th/Insm1/Moxd1/Rnf180	7
GO:0006919	activation of cysteine-type endopeptidase activity involved in apoptotic process	17/2167	76/23328	0.000501664	0.0133878	0.0105356	S100a8/Col4a3/S100a9/Pml/Acer2/Casp8ap2/Nlrp1a/Nkx3-1/Xdh/Rps27l/F2r/Bid/Vcp/Dap/Smad3/Bok/Ngf	17
GO:0002068	glandular epithelial cell development	9/2167	27/23328	0.000503587	0.0133878	0.0105356	Wnt5a/Rarb/Cdk6/Pax6/Nkx2-2/Insm1/Bmp4/Hnf4a/Bmp6	9
GO:0015844	monoamine transport	21/2167	104/23328	0.000514878	0.0136271	0.0107239	Entpd1/Slc18a1/Drd2/Drd1/Slc6a4/Gck/Syt15/Oprk1/Adora2a/Ptgs1/Actb/Slc29a4/Oxtr/Nos1/Crh/Ghsr/Adora2b/Slc18a2/Cxcl12/Kcnb1/Oxt	21
GO:0045661	regulation of myoblast differentiation	15/2167	63/23328	0.000523551	0.0136779	0.0107639	Ranbp3l/Smyd1/Sostdc1/Flt3l/Notch1/Cxcl9/Ccl17/Myocd/Sox8/Bmp4/Zfhx3/Ccl9/Capn3/Boc/Prickle1	15
GO:0070509	calcium ion import	19/2167	90/23328	0.0005239	0.0136779	0.0107639	Trpv4/Iapp/Atp2a1/Cacna1b/Slc30a1/Cask/Gck/Hrh1/Egf/Cacna1f/Cxcr4/Wnk3/Cacna1i/Crh/Stc1/Pln/Sphk2/Cxcl12/Cacnb2	19
GO:0001889	liver development	24/2167	126/23328	0.000526713	0.0136779	0.0107639	Aacs/Notch1/Anxa1/E2f7/Icmt/Upb1/Met/Ccnd1/Pcsk9/Meg3/Bmp4/Hnf4a/Ccdc40/Mki67/Man2a1/Nphp3/Cebpb/Smad3/Cebpa/Nf1/Notch2/Foxm1/Ada/Cdk5rap3	24
GO:0071621	granulocyte chemotaxis	24/2167	126/23328	0.000526713	0.0136779	0.0107639	S100a8/Trpv4/S100a9/Sell/Il17ra/Ccl21a/Slit2/Anxa1/Cxcl9/Cmklr1/Thbs4/Cklf/Ccl17/Pde4b/Hrh1/Rarres2/Nod2/Ccl9/Lbp/Ccl6/Spp1/Ccl24/Dapk2/Itga1	24
GO:0051602	response to electrical stimulus	8/2167	22/23328	0.000531509	0.0136779	0.0107639	Rpe65/Ntrk1/P2rx7/Actb/Trim63/Gnat1/Nrf1/Cdk2	8
GO:0060602	branch elongation of an epithelium	8/2167	22/23328	0.000531509	0.0136779	0.0107639	Wnt5a/Six1/Tfap2c/Esr1/Fgfr2/Six4/Bmp4/Yap1	8
GO:0033673	negative regulation of kinase activity	37/2167	227/23328	0.00053328	0.0136779	0.0107639	Dusp4/Cdkn1a/Trib1/Irs2/Drd1/Wnk1/Heg1/Sfrp5/Lyn/Gadd45b/Vps25/Spred2/Myocd/Ubash3b/Adora2a/Dusp6/Rb1/Actb/Bmp4/Trp73/Pkn1/Spry4/Dusp9/Sh2b3/Ptpn1/Sorl1/Cbl/Ephb2/Stk38/Shb/Nf1/Midn/Ptprq/Coro1c/Paqr3/Cdk5rap3/Dusp7	37
GO:0097529	myeloid leukocyte migration	36/2167	219/23328	0.000535172	0.0136779	0.0107639	Il1r1/S100a8/Trpv4/S100a9/Sell/Il17ra/Cd47/Ccl21a/Slit2/Anxa1/Cxcl9/Grem1/Cmklr1/Thbs4/Cklf/Lyn/Ccl17/Pde4b/Hrh1/Ccr1/Ror2/Rarres2/Nod2/Ccl9/Pgf/Swap70/Wdr1/Emilin1/Lbp/Ccl6/Spp1/Ccl24/Cxcl12/Mmp28/Dapk2/Itga1	36
GO:0001952	regulation of cell-matrix adhesion	23/2167	119/23328	0.000550283	0.014004	0.0110205	Enpp2/Muc4/Dmd/Src/Hoxa7/Cdk6/Grem1/Acer2/Myoc/Efna5/Cask/BC024139/Rin2/S100a10/Utrn/Postn/Apod/Fermt1/Vcl/Smad3/Nf1/Col16a1/Coro1c	23
GO:0003143	embryonic heart tube morphogenesis	16/2167	70/23328	0.000563259	0.0142128	0.0111848	Wnt5a/Folr1/Notch1/Ovol2/Tmed2/Aldh1a2/Ccdc40/Lbx1/Yap1/Nphp3/Ryr2/Smad3/Kdm2a/Ihh/Notch2/Acvr1	16
GO:0007405	neuroblast proliferation	16/2167	70/23328	0.000563259	0.0142128	0.0111848	Gh/Dock7/Notch1/Lef1/Drd2/Aspm/Dct/Pax6/Vax1/Fgfr2/Trp53/Six3/Dmrta2/Bdnf/Sox5/Nf1	16
GO:0002067	glandular epithelial cell differentiation	14/2167	57/23328	0.000568545	0.0142256	0.0111949	Wnt5a/Notch1/Rarb/Cdk6/Pax6/Nkx2-2/Fgfr2/Foxp4/Insm1/Bmp4/Hnf4a/Vhl/Bmp6/Wdr77	14
GO:0003170	heart valve development	14/2167	57/23328	0.000568545	0.0142256	0.0111949	Gata3/Mdm2/Notch1/Slit2/Rb1/Adamts9/Bmp4/Emilin1/Heyl/Notch2/Acvr1/Pitx2/Tgfb2/Tnfrsf1a	14
GO:0007519	skeletal muscle tissue development	33/2167	196/23328	0.000580845	0.0144725	0.0113892	Six1/Smyd1/Svil/Mettl8/Notch1/Lmod3/Dmd/Popdc3/Met/Myocd/Meg3/Sox8/Egr2/Rb1/Tsc22d3/Vax1/Six4/Hdac4/Usp2/Sox11/Atf3/Capn3/Dmrta2/Foxl2/Nphs1/Klhl40/Sap30/Nf1/Heyl/Pitx1/Pax7/Hivep3/Pitx2	33
GO:0033598	mammary gland epithelial cell proliferation	10/2167	33/23328	0.000587062	0.0145339	0.0114375	Gata3/Wnt5a/Brca2/Tfap2c/Ccnd1/Esr1/Rreb1/Iqgap3/Stat6/Cebpb	10
GO:0001708	cell fate specification	21/2167	105/23328	0.000588189	0.0145339	0.0114375	T/Wnt5a/Dhh/Otx2/Six1/Atoh1/Etv2/Dbx1/Notch1/Tead4/Isl2/Pax6/Myl2/Nkx2-2/Lbx1/Dmrta2/Tbx18/Ihh/Tenm4/Gsx2/Apc2	21
GO:0048706	embryonic skeletal system development	26/2167	142/23328	0.000594424	0.0146272	0.011511	T/Wnt5a/Hoxb5/Col1a1/Six1/Lhx1/Hoxd3/Hoxa7/Fgfr2/Zeb1/Six4/Fgf9/Sox11/Hoxa1/Bmp4/Dscaml1/Hspg2/Mycn/Runx2/Smad2/Smad3/Prrx2/Ihh/Hoxa9/Pax7/Tgfb2	26
GO:0006606	protein import into nucleus	29/2167	165/23328	0.000598363	0.0146462	0.0115259	Nup62cl/Nup153/Fam53b/Ufm1/Pml/Cdkn1a/Drd1/Ect2/Kpna6/Rpain/Zpr1/Flna/Trp53/Cdk1/Six3/Lep/Fgf9/Apod/Bmp4/Hnf4a/Fermt1/Kpna7/Hsp90aa1/Prickle1/Ran/Nf1/Hspa8/Chp2/Tnfrsf1a	29
GO:0072080	nephron tubule development	20/2167	98/23328	0.000600115	0.0146462	0.0115259	Gata3/Six1/Aqp1/Lhx1/Notch1/Pax8/Grem1/Hs2st1/Sox8/Wnt7b/Six4/Fat4/Bmp4/Irx2/Pgf/Yap1/Wt1/Heyl/Notch2/Klhl3	20
GO:0043409	negative regulation of MAPK cascade	30/2167	173/23328	0.000612904	0.0148973	0.0117235	Sh3rf2/Dmd/Dusp4/Sfrp5/Lyn/Spred2/P2rx7/Hsph1/Dusp6/Pbk/Bmp4/Prdm15/Trp73/Atf3/Spry4/Rps6ka6/Dusp9/Ppef2/Sh2b3/Ptpn1/Sorl1/Emilin1/Ephb2/Stk38/Per1/Nf1/Foxm1/Paqr3/Cdk5rap3/Dusp7	30
GO:0001659	temperature homeostasis	31/2167	181/23328	0.000623976	0.0150493	0.0118431	Lepr/Arrdc3/Ccr5/Dbh/Dock7/Notch1/Lcn2/Ybx2/Tshr/Cckar/Gpr3/Cmklr1/Drd2/Drd1/Prlr/Rb1/Ebf2/Ppargc1b/Lep/Oxtr/Cxcr4/Kdm6b/Adamts5/Stat6/Pctp/Atf4/Zfp516/Cebpb/Esrrg/Tle3/Oxt	31
GO:0030858	positive regulation of epithelial cell differentiation	15/2167	64/23328	0.00062589	0.0150493	0.0118431	Zeb2/Atoh1/Lhx1/Etv2/Notch1/Foxj1/Pax8/Ovol2/Kdf1/Pax6/Ncoa3/Bmp4/Atoh8/Prkch/Bmp6	15
GO:1902743	regulation of lamellipodium organization	12/2167	45/23328	0.00062674	0.0150493	0.0118431	Enpp2/Aqp1/Slit2/Src/Rreb1/Vil1/Hdac4/Avil/Fscn1/Hsp90aa1/Coro1c/Arpc2	12
GO:0002822	regulation of adaptive immune response based on somatic recombination of immune receptors built from immunoglobulin superfamily domains	33/2167	197/23328	0.000636736	0.015228	0.0119837	Gata3/Tfrc/C3/Il1r1/Ighg2b/Muc4/Cd40/Ighg1/Foxj1/H2-Q10/Anxa1/Cd4/H2-Bl/H2-Q6/Fcgr1/Btk/H2-Q7/P2rx7/H2-Q4/Il20rb/Nod2/Pkn1/Rif1/Hpx/Msh2/Stat6/Pla2g4a/H2-D1/H2-K1/Paxip1/Spn/Hspa8/Ada	33
GO:0030111	regulation of Wnt signaling pathway	46/2167	304/23328	0.000667376	0.0158969	0.0125101	Wnt5a/Col1a1/Folr1/Zeb2/Sostdc1/Fam53b/Notch1/Rbms3/Lgr6/Src/Tle6/Lef1/Plekha4/Shisa6/Grem1/Aspm/Wnk1/Sfrp5/Lmx1a/Cdh3/Dkk2/Caprin2/Ror2/Tbl1xr1/Fgfr2/Egf/Lrrk1/Six3/Fgf9/Mcc/Tax1bp3/Prdm15/Fermt1/Tbx18/Bambi/Cthrc1/Vcp/Prickle1/Yap1/Nphp3/Smad3/Lrp4/Apc2/Tle3/Adgra2/Tnks	46
GO:0048596	embryonic camera-type eye morphogenesis	9/2167	28/23328	0.000681424	0.016039	0.012622	Foxf2/Aldh1a3/Pax6/Th/Kdm2b/Zeb1/Six3/Sox11/Ihh	9
GO:0061217	regulation of mesonephros development	9/2167	28/23328	0.000681424	0.016039	0.012622	Gata3/Six1/Lhx1/Pax8/Grem1/Sox8/Six4/Bmp4/Wt1	9
GO:2000178	negative regulation of neural precursor cell proliferation	9/2167	28/23328	0.000681424	0.016039	0.012622	Wnt5a/Ccr5/Pax6/Slc6a4/Kdm2b/Vax1/Trp53/Bdnf/Nf1	9
GO:0072332	intrinsic apoptotic signaling pathway by p53 class mediator	17/2167	78/23328	0.000688829	0.016129	0.0126928	Brca2/Eda2r/Pml/Mdm2/Cep63/Cdkn1a/Msx1/Ddit4/Chek2/Trp53/Rps27l/Rpl26/Trp73/Bcl3/Msh2/Shisa5/Bok	17
GO:0060348	bone development	36/2167	222/23328	0.000692942	0.016129	0.0126928	T/Col13a1/Col1a1/Ranbp3l/Trpv4/Rarb/Src/Msx1/Pex7/Grem1/Myoc/Acp5/Fgfr2/Pdgfa/Nbeal2/Trp53/Lrrk1/Lep/Fat4/Matn1/Frem1/Bmp4/Slc38a10/Hspg2/Spns2/Runx2/Sh2b3/Stc1/Bmp6/Slc9b2/Akap13/Ihh/Notch2/Gpr68/Pitx2/Cldn18	36
GO:0060538	skeletal muscle organ development	34/2167	206/23328	0.00069832	0.016129	0.0126928	Six1/Smyd1/Svil/Mettl8/Notch1/Lmod3/Dmd/Popdc3/Met/Myocd/Meg3/Sox8/Egr2/Rb1/Tsc22d3/Vax1/Six4/Hdac4/Usp2/Sox11/Atf3/Capn3/Dmrta2/Foxl2/Nphs1/Klhl40/Sap30/Wt1/Nf1/Heyl/Pitx1/Pax7/Hivep3/Pitx2	34
GO:0014910	regulation of smooth muscle cell migration	18/2167	85/23328	0.000698789	0.016129	0.0126928	Dock7/Mdm2/Nr4a3/Slit2/Src/Trib1/Ssh1/Myocd/Pdgfa/Postn/Fga/Hdac4/Fgf9/Plxna1/Drd4/Sorl1/Itga2/Arpc2	18
GO:0051937	catecholamine transport	18/2167	85/23328	0.000698789	0.016129	0.0126928	Entpd1/Slc18a1/Drd2/Drd1/Gck/Syt15/Oprk1/Adora2a/Ptgs1/Actb/Slc29a4/Oxtr/Crh/Ghsr/Adora2b/Cxcl12/Kcnb1/Oxt	18
GO:0009266	response to temperature stimulus	28/2167	159/23328	0.000713393	0.0164025	0.0129081	Il1r1/Asic3/Trpv4/Scara5/Rho/Ucp3/Cirbp/Cckar/Ier5/Pde4b/Ntrk1/Hspa1a/Zfp709/Tmem135/Nos1/Cxcr4/Eif2ak4/Hsp90aa1/Hspa1b/Vcp/Dnaja4/Metrnl/Irak1/Htra2/Zfp516/Nf1/Eif2b3/Cxcl12	28
GO:0045933	positive regulation of muscle contraction	13/2167	52/23328	0.000739128	0.0168715	0.0132771	Kcnq1/Atp2a1/Myocd/Smtn/Ptgs1/Oxtr/Adra2b/F2r/Ghsr/Itga2/Rnf207/Ada/Oxt	13
GO:0002708	positive regulation of lymphocyte mediated immunity	26/2167	144/23328	0.000739456	0.0168715	0.0132771	Gata3/Tfrc/C3/Il1r1/Ighg2b/Cd40/Ighg1/H2-Q10/H2-Bl/H2-Q6/Fcgr1/Btk/H2-Q7/P2rx7/H2-Q4/Nod2/Rif1/Hpx/Msh2/Stat6/H2-D1/H2-K1/Paxip1/Lag3/Ap1g1/Hspa8	26
GO:0002883	regulation of hypersensitivity	7/2167	18/23328	0.000748267	0.0168853	0.013288	C3/Ighg2b/Ighg1/Fcgr1/Btk/Il20rb/Spn	7
GO:0042711	maternal behavior	7/2167	18/23328	0.000748267	0.0168853	0.013288	Prl/Dbh/Avp/Drd1/Oprk1/Oxtr/Oxt	7
GO:0061008	hepaticobiliary system development	24/2167	129/23328	0.000748568	0.0168853	0.013288	Aacs/Notch1/Anxa1/E2f7/Icmt/Upb1/Met/Ccnd1/Pcsk9/Meg3/Bmp4/Hnf4a/Ccdc40/Mki67/Man2a1/Nphp3/Cebpb/Smad3/Cebpa/Nf1/Notch2/Foxm1/Ada/Cdk5rap3	24
GO:0000082	G1/S transition of mitotic cell cycle	31/2167	183/23328	0.00075439	0.0169524	0.0133408	Pml/Mdm2/Trim71/Anxa1/E2f7/Cdkn1a/Tjp3/Rgcc/Cacnb4/Ccnd1/Cdc25a/Kif14/Rbl2/Rb1/Phf8/Rbm38/Usp37/Zpr1/Skp2/Trp53/Rps27l/Rpl26/Lsm11/Ube2e2/Bid/Iqgap3/Inhba/Pole/Cdk2/Acvr1/Rbl1	31
GO:0030518	intracellular steroid hormone receptor signaling pathway	21/2167	107/23328	0.000762324	0.0170062	0.0133831	Gh/Ufm1/Safb/Src/Ncoa3/Nr3c2/Nkx3-1/Esr1/Ncor2/Kdm5d/Skp2/Ppargc1b/Ufl1/Zmiz1/Ptges3/Yap1/Bdnf/Per1/Zbtb7a/Heyl/Fkbp4	21
GO:0006469	negative regulation of protein kinase activity	34/2167	207/23328	0.000762497	0.0170062	0.0133831	Dusp4/Cdkn1a/Trib1/Drd1/Heg1/Sfrp5/Lyn/Gadd45b/Vps25/Spred2/Myocd/Ubash3b/Adora2a/Dusp6/Rb1/Actb/Bmp4/Trp73/Pkn1/Spry4/Dusp9/Sh2b3/Ptpn1/Sorl1/Cbl/Ephb2/Stk38/Shb/Nf1/Ptprq/Coro1c/Paqr3/Cdk5rap3/Dusp7	34
GO:0043616	keratinocyte proliferation	12/2167	46/23328	0.000777114	0.0172676	0.0135888	Cd109/Wnt16/Irf6/Ovol2/Kdf1/Cdh3/Cask/Fgfr2/Fermt1/Yap1/Notch2/Klk8	12
GO:0050795	regulation of behavior	20/2167	100/23328	0.000785557	0.0172888	0.0136055	Lepr/Arrdc3/Nr4a3/Drd2/Drd1/Ins2/Npsr1/Oprk1/Adora2a/Penk/Hdac4/Hoxa1/Zfhx3/Eif2ak4/Crh/Ghsr/Cntnap4/Mbd5/Ada/Mc4r	20
GO:0006984	ER-nucleus signaling pathway	11/2167	40/23328	0.000789683	0.0172888	0.0136055	Hspa5/Ins2/Lpcat3/Trp53/Tmed2/Nck2/Tmem33/Bid/Ptpn1/Atf4/Bok	11
GO:0031076	embryonic camera-type eye development	11/2167	40/23328	0.000789683	0.0172888	0.0136055	Foxf2/Aldh1a3/Pax6/Th/Kdm2b/Zeb1/Six3/Sox11/Aldh1a2/Ihh/Pitx2	11
GO:1902692	regulation of neuroblast proliferation	11/2167	40/23328	0.000789683	0.0172888	0.0136055	Notch1/Drd2/Aspm/Dct/Pax6/Vax1/Trp53/Six3/Dmrta2/Bdnf/Nf1	11
GO:0022407	regulation of cell-cell adhesion	60/2167	427/23328	0.000804496	0.0175486	0.01381	Gata3/Tfrc/Wnt5a/Sirpb1a/Ccr5/Runx3/Trpv4/Muc4/Egr3/Card11/Notch1/Foxj1/Piezo1/Nr4a3/Cd47/Anxa1/Cd4/Src/Rgcc/Lef1/Wnk1/Lyn/Efna5/Cd59b/Ubash3b/Hsph1/Ido1/Il20rb/Dhps/Adora2a/Fga/Lep/Tnfrsf21/Pcdh8/Ephb3/Bmp4/Il2rg/Zap70/Zmiz1/Pla2g2f/Celsr2/Tnfsf9/Nck2/Sh2b3/Tbx18/Swap70/Hsp90aa1/Irak1/Magi2/Pde5a/Shb/Cebpb/Adtrp/Bmp6/Lag3/Ihh/Spn/Cxcl12/Ada/Alox12	60
GO:0071156	regulation of cell cycle arrest	14/2167	59/23328	0.000823855	0.0179053	0.0140907	Pml/Mdm2/Cdkn1a/Rgcc/Ccnd1/Fap/Uhrf2/Rbm38/Chek2/Trp53/Rpl26/Insm1/Trp73/Foxm1	14
GO:0034976	response to endoplasmic reticulum stress	39/2167	249/23328	0.000850145	0.0184095	0.0144874	Ankzf1/Ufm1/Pml/Hspa5/Atp2a1/Sdf2l1/Erp44/Thbs4/Ins2/Ikbkg/Ccnd1/Lpcat3/Tmtc4/Ern1/Trp53/Pdia4/Tmed2/Stc2/Pdia6/Ufl1/Atf3/Trim25/Nck2/Tmem33/Bid/Ptpn1/Eif2ak4/Vcp/Edem2/Derl2/Atf4/Cebpb/Calr4/Bok/Nrros/Canx/Usp13/Sel1l/Cdk5rap3	39
GO:0050433	regulation of catecholamine secretion	15/2167	66/23328	0.00088226	0.0189581	0.0149191	Entpd1/Slc18a1/Drd2/Gck/Syt15/Oprk1/Adora2a/Ptgs1/Oxtr/Crh/Ghsr/Adora2b/Cxcl12/Kcnb1/Oxt	15
GO:0070371	ERK1 and ERK2 cascade	48/2167	325/23328	0.000886762	0.0189581	0.0149191	C3/Trpv4/Iapp/Notch1/Avp/Ccl21a/Dmd/Cd4/Dusp4/Src/Acta2/Drd2/Erbb4/Lyn/Npsr1/Ccl17/Spred2/Epor/Esr1/Gpr183/Dusp6/Ccr1/Fgfr2/Fam83d/Egf/Pdgfa/Fga/Oxtr/Bmp4/Nod2/Atf3/Ccl9/F2r/Spry4/Rps6ka6/Dusp9/Ptpn1/Ntsr2/Iqgap3/Emilin1/Ephb2/Ccl6/Itgav/Sstr4/Pkhd1/Ccl24/Ngf/Notch2	48
GO:0051170	import into nucleus	29/2167	169/23328	0.000889323	0.0189581	0.0149191	Nup62cl/Nup153/Fam53b/Ufm1/Pml/Cdkn1a/Drd1/Ect2/Kpna6/Rpain/Zpr1/Flna/Trp53/Cdk1/Six3/Lep/Fgf9/Apod/Bmp4/Hnf4a/Fermt1/Kpna7/Hsp90aa1/Prickle1/Ran/Nf1/Hspa8/Chp2/Tnfrsf1a	29
GO:0048762	mesenchymal cell differentiation	36/2167	225/23328	0.000890384	0.0189581	0.0149191	Gata3/Wnt5a/Col1a1/Folr1/Zeb2/Ranbp3l/Wnt16/Notch1/Ovol2/Cyp26a1/Msx1/Rgcc/Lef1/Grem1/Loxl2/Erbb4/Pax6/Spred2/Myocd/Sox8/Flna/Fgfr2/Fam83d/Sox11/Bmp4/Sema6c/Aldh1a2/Smad2/Bambi/Smad3/Kbtbd8/Heyl/Acvr1/Pitx2/Tgfb2/Coro1c	36
GO:0002714	positive regulation of B cell mediated immunity	13/2167	53/23328	0.000897168	0.0189581	0.0149191	Tfrc/C3/Ighg2b/Cd40/Ighg1/Fcgr1/Btk/Nod2/Rif1/Hpx/Msh2/Stat6/Paxip1	13
GO:0002891	positive regulation of immunoglobulin mediated immune response	13/2167	53/23328	0.000897168	0.0189581	0.0149191	Tfrc/C3/Ighg2b/Cd40/Ighg1/Fcgr1/Btk/Nod2/Rif1/Hpx/Msh2/Stat6/Paxip1	13
GO:0035148	tube formation	30/2167	177/23328	0.000900979	0.0189581	0.0149191	Gata3/T/Wnt5a/Fgf3/Folr1/Zeb2/Six1/Notch1/Trim71/Pax8/Ovol2/Grem1/Sfrp5/Hs2st1/Kdm2b/Lhx2/Sox8/Fgfr2/Six4/Tmed2/Sox11/Hoxa1/Bmp4/Atoh8/Irx2/Cthrc1/Prickle1/Kdm2a/Edar/Tgfb2	30
GO:0071353	cellular response to interleukin-4	9/2167	29/23328	0.000907335	0.0189581	0.0149191	Gata3/Pml/Hspa5/Cd300lf/Lef1/Rps2/Stat6/Alad/Nfil3	9
GO:0099622	cardiac muscle cell membrane repolarization	9/2167	29/23328	0.000907335	0.0189581	0.0149191	Kcne2/Kcnq1/Scn4b/Akap9/Flna/Wdr1/Kcnj2/Kcne1l/Rnf207	9
GO:0048754	branching morphogenesis of an epithelial tube	31/2167	185/23328	0.000908108	0.0189581	0.0149191	Wnt5a/Six1/Lhx1/Pml/Notch1/Pax8/Slit2/Src/Lef1/Tfap2c/Grem1/Ncoa3/Met/Nkx3-1/Esr1/Sox8/Fgfr2/Egf/Six4/Fat4/Bmp4/Pgf/Mycn/Cxcr4/Yap1/Wt1/Ihh/Cxcl12/Acvr1/Pitx2/Gna13	31
GO:0044843	cell cycle G1/S phase transition	33/2167	201/23328	0.000910497	0.0189581	0.0149191	Pml/Mdm2/Trim71/Cirbp/Anxa1/E2f7/Cdkn1a/Tjp3/Rgcc/Cacnb4/Ccnd1/Cdc25a/Kif14/Rbl2/Rb1/Phf8/Rbm38/Usp37/Zpr1/Skp2/Fam83d/Trp53/Rps27l/Rpl26/Lsm11/Ube2e2/Bid/Iqgap3/Inhba/Pole/Cdk2/Acvr1/Rbl1	33
GO:1901214	regulation of neuron death	54/2167	377/23328	0.000916958	0.0190261	0.0149727	Gata3/Wnt5a/Pitx3/Gh/Pm20d1/Six1/Nr4a3/Ddit4/Ssh1/Slc7a11/En2/Pcsk9/Epor/Ntrk1/Kif14/Esr1/Kdm2b/Hsph1/Adora2a/Zpr1/Adnp/Alkbh1/Trp53/Six4/Nqo1/Hdac4/Tbc1d24/Trp73/F2r/Nos1/Nmnat1/Hdac7/Msh2/Ntf5/Sorl1/Cbl/Ghr/Atf4/Bdnf/Kmo/Cebpb/Nf1/Bok/Nae1/Htt/Ngf/Creb1/Gdf5/Kcnb1/Snx6/Tgfb2/Erbb3/Itga1/Tnfrsf1a	54
GO:0034103	regulation of tissue remodeling	18/2167	87/23328	0.000932094	0.0192626	0.0151588	Tfrc/Lepr/Iapp/Pml/Grem1/Thbs4/Pdk4/P2rx7/Ubash3b/Trp53/Ppargc1b/Lep/Ddr2/Itgav/Spp1/Nf1/Cldn18/Mc4r	18
GO:0051952	regulation of amine transport	22/2167	116/23328	0.000935147	0.0192626	0.0151588	Entpd1/Slc18a1/Avp/Slc43a1/Drd2/Gck/P2rx7/Syt15/Oprk1/Adora2a/Ptgs1/Slc38a3/Lep/Oxtr/Crh/Ghsr/Kmo/Adora2b/Dpysl2/Cxcl12/Kcnb1/Oxt	22
GO:0007368	determination of left/right symmetry	24/2167	131/23328	0.000938061	0.0192626	0.0151588	T/Wnt5a/Folr1/Notch1/Foxj1/Lefty1/Dnaic2/Ovol2/Drc1/Ofd1/Tmed2/1700007K13Rik/Aldh1a2/Ccdc40/Lbx1/Smad2/Nphp3/Smad3/Kdm2a/Ihh/Notch2/Acvr1/Pitx2/Dync2h1	24
GO:0006814	sodium ion transport	37/2167	234/23328	0.000952411	0.0194392	0.0152978	Slc6a5/Sgk1/Asic3/Hecw2/Pkd2l1/Scn4b/Dmd/Slc6a16/Slc24a1/Scn4a/Slc5a5/Drd2/Slc12a1/Slc38a8/Wnk1/Slc6a4/Pcsk9/Slc6a19/Slc24a4/Slc6a20a/Slc38a3/Atp1a4/Slc5a7/Slc38a10/Drd4/Nos1/Scn9a/Wnk3/Scn10a/Slc9b1/Scn3a/Per1/Scn11a/Slc9b2/Chp2/Klhl3/Slc4a4	37
GO:0003179	heart valve morphogenesis	12/2167	47/23328	0.000956456	0.0194392	0.0152978	Gata3/Mdm2/Notch1/Slit2/Rb1/Adamts9/Bmp4/Emilin1/Heyl/Notch2/Acvr1/Tgfb2	12
GO:0010718	positive regulation of epithelial to mesenchymal transition	12/2167	47/23328	0.000956456	0.0194392	0.0152978	Col1a1/Notch1/Rgcc/Lef1/Loxl2/Myocd/Bmp4/Smad2/Bambi/Smad3/Acvr1/Tgfb2	12
GO:1904062	regulation of cation transmembrane transport	52/2167	361/23328	0.000992741	0.0198505	0.0156214	Pm20d1/Kcne2/Rgs9/Hecw2/Iapp/Kcnq1/Scn4b/Arc/Dmd/Shisa6/Cacnb4/Slc43a1/Drd2/Drd1/Cacng1/Slc30a1/Wnk1/Akap9/Lyn/Cracr2a/Npsr1/Pde4b/Pcsk9/Ubash3b/Oprk1/Flna/Casq2/Galr2/Shisa9/Cacna1f/Bmp4/Drd4/F2r/Nos1/Capn3/Ehd3/Wnk3/Actn2/Crh/Ephb2/Pln/Cacng6/Sphk2/Ryr2/Kcnj2/Kcne1l/Rnf207/Htt/Ngf/Ahnak/Tgfb2/Cacnb2	52
GO:0010882	regulation of cardiac muscle contraction by calcium ion signaling	6/2167	14/23328	0.000993357	0.0198505	0.0156214	Tnni3/Dmd/Casq2/Hdac4/Pln/Ryr2	6
GO:0036498	IRE1-mediated unfolded protein response	6/2167	14/23328	0.000993357	0.0198505	0.0156214	Hspa5/Ern1/Pdia6/Ufl1/Tmem33/Ptpn1	6
GO:0046058	cAMP metabolic process	6/2167	14/23328	0.000993357	0.0198505	0.0156214	Cacnb4/Adcy1/Adcy2/Adcy9/Adcy10/Adcy5	6
GO:0071850	mitotic cell cycle arrest	6/2167	14/23328	0.000993357	0.0198505	0.0156214	Cdkn1a/Rgcc/Fap/Nkx3-1/Trp53/Magi2	6
GO:0001704	formation of primary germ layer	20/2167	102/23328	0.00101834	0.0202817	0.0159607	T/Wnt5a/Lhx1/Etv2/Kif16b/Nr4a3/Dusp4/Col5a2/Lef1/Bmp4/Atoh8/Mixl1/Kdm6b/Smad2/Elf5/Inhba/Itgav/Smad3/Htt/Acvr1	20
GO:0099623	regulation of cardiac muscle cell membrane repolarization	8/2167	24/23328	0.00103275	0.0204743	0.0161124	Kcne2/Kcnq1/Scn4b/Akap9/Flna/Wdr1/Kcne1l/Rnf207	8
GO:0006940	regulation of smooth muscle contraction	15/2167	67/23328	0.00104063	0.0204743	0.0161124	Arhgap42/Tnni3/Myocd/Ptgs1/Chrnb4/Oxtr/Adra2b/F2r/Ghsr/Itga2/Adora2b/Calcrl/Ada/Oxt/Cald1	15
GO:0086003	cardiac muscle cell contraction	15/2167	67/23328	0.00104063	0.0204743	0.0161124	Kcne2/Kcnq1/Dsp/Scn4b/Pde4b/Flna/Casq2/Dsc2/Stc1/Pln/Ryr2/Kcnj2/Kcne1l/Rnf207/Cacnb2	15
GO:0007292	female gamete generation	27/2167	155/23328	0.00104177	0.0204743	0.0161124	Immp2l/Brca2/Pabpc1l/Msh4/Src/Ybx2/Figla/Aspm/Mcmdc2/Magoh/Rxfp2/Ttk/Lep/Plat/Gdf9/Zmiz1/4930447C04Rik/Inhba/Pde5a/Pla2g4a/Shb/Trip13/Hfm1/Zglp1/Ihh/Top2a/Wdr77	27
GO:1903169	regulation of calcium ion transmembrane transport	28/2167	163/23328	0.00106217	0.0207176	0.0163038	Kcne2/Rgs9/Iapp/Dmd/Cacnb4/Drd2/Drd1/Cacng1/Lyn/Cracr2a/Npsr1/Pde4b/Ubash3b/Casq2/Cacna1f/Bmp4/Drd4/F2r/Capn3/Ehd3/Pln/Cacng6/Ryr2/Htt/Ngf/Ahnak/Tgfb2/Cacnb2	28
GO:0030595	leukocyte chemotaxis	35/2167	219/23328	0.00106234	0.0207176	0.0163038	Wnt5a/S100a8/Trpv4/S100a9/Sell/Il17ra/Ccl21a/Slit2/Anxa1/Cxcl9/Grem1/Cmklr1/Thbs4/Cklf/Wnk1/Lyn/Ccl17/Pde4b/Gpr183/Hrh1/Ccr1/Rarres2/Nod2/Ccl9/Pgf/Swap70/Ch25h/Lbp/Ccl6/Spp1/Ccl24/Cxcl12/Mmp28/Dapk2/Itga1	35
GO:0035914	skeletal muscle cell differentiation	18/2167	88/23328	0.00107177	0.0207176	0.0163038	Six1/Smyd1/Notch1/Myocd/Sox8/Egr2/Rb1/Vax1/Six4/Sox11/Atf3/Capn3/Dmrta2/Klhl40/Sap30/Heyl/Pax7/Hivep3	18
GO:0061077	chaperone-mediated protein folding	13/2167	54/23328	0.00108256	0.0207176	0.0163038	Hspa5/Dnajb5/Hsph1/H2-DMb1/Hspa1a/Pdia4/Dnajb13/Dnajb4/Hspa1b/Ptges3/Dnajb1/Fkbp4/Hspa8	13
GO:1900271	regulation of long-term synaptic potentiation	13/2167	54/23328	0.00108256	0.0207176	0.0163038	Arc/Mme/Drd2/Drd1/Adcy1/Cpeb3/Adora2a/Nos1/Eif2ak4/Ephb2/Epha4/Nf1/Creb1	13
GO:2000241	regulation of reproductive process	32/2167	195/23328	0.00108754	0.0207176	0.0163038	Wnt5a/Cfap69/Rad1/Notch1/Src/Msx1/Gpr3/Aspm/Ccdc87/Cdc25a/Eaf2/Nkx3-1/Esr1/Ttk/Hdac4/Oxtr/Plat/Gdf9/Bmp4/Drd4/Arhgdib/Ago2/Zfp57/Lfng/Inhba/Pde5a/Shb/Trip13/Wt1/Wdr77/Ada/Oxt	32
GO:0034767	positive regulation of ion transmembrane transport	31/2167	187/23328	0.00108852	0.0207176	0.0163038	Kcne2/Rgs9/Iapp/Kcnq1/Arc/Dmd/Cacnb4/Drd1/Wnk1/Akap9/Cracr2a/Npsr1/P2rx7/Oprk1/Flna/Galr2/Bmp4/Drd4/F2r/Nos1/Capn3/Ehd3/Wnk3/Actn2/Ephb2/Ryr2/Kcnj2/Kcne1l/Rnf207/Htt/Cacnb2	31
GO:0002524	hypersensitivity	7/2167	19/23328	0.0010903	0.0207176	0.0163038	C3/Ighg2b/Ighg1/Fcgr1/Btk/Il20rb/Spn	7
GO:0009074	aromatic amino acid family catabolic process	7/2167	19/23328	0.0010903	0.0207176	0.0163038	Pah/Hal/Ido1/Ido2/Afmid/Kmo/Qdpr	7
GO:0060746	parental behavior	7/2167	19/23328	0.0010903	0.0207176	0.0163038	Prl/Dbh/Avp/Drd1/Oprk1/Oxtr/Oxt	7
GO:0002791	regulation of peptide secretion	57/2167	406/23328	0.00109241	0.0207176	0.0163038	Frmd4a/Lepr/Cyp51/S100a8/Aacs/Cd40/S100a9/Nucb2/Kcnq1/Stxbp5/Pax8/Anxa1/Clec4n/Src/Rgcc/Gapdh/Cckar/Irs2/Drd2/Ptbp1/Tlr1/Pax6/Lyn/Ins2/Efna5/Ttn/Cask/Gck/P2rx7/Siglecg/Stxbp5l/Adora2a/Egf/Fga/Lep/Drd4/Hnf4a/F2r/Nos1/Crh/Sorl1/Sytl4/Ghsr/Gipr/Clec5a/Adtrp/Slc9b2/Irs1/Myom1/Midn/Sec24a/Gpr68/Kcnb1/Kcnn4/Adcy5/Tgfb2/Rasl10b	57
GO:0060326	cell chemotaxis	45/2167	303/23328	0.00112308	0.021186	0.0166724	Wnt5a/Ccr5/S100a8/Enpp2/Trpv4/S100a9/Sell/Egr3/Notch1/Il17ra/Ccl21a/Slit2/Anxa1/Cxcl9/Lef1/Grem1/Cmklr1/Thbs4/Cklf/Wnk1/Met/Lyn/Ccl17/Pde4b/Gpr183/Hrh1/Ccr1/Ccr10/Rarres2/Nod2/Ccl9/Pgf/Cxcr4/Swap70/Ch25h/Lbp/Ccl6/Spp1/Arhgef16/Ccl24/Bin2/Cxcl12/Mmp28/Dapk2/Itga1	45
GO:0050680	negative regulation of epithelial cell proliferation	26/2167	148/23328	0.00112423	0.021186	0.0166724	Gata3/Prl/Wnt5a/Brca2/Cd109/Runx3/Col4a3/Rgcc/Kdf1/Cdk6/Pax6/Eaf2/Nkx3-1/Cask/Xdh/Rb1/Fgfr2/Mcc/Gkn3/Bmp4/Atoh8/Apoh/Nf1/Wdr77/Gdf5/Tgfb2	26
GO:0002573	myeloid leukocyte differentiation	35/2167	220/23328	0.00115288	0.0216384	0.0170284	Gata3/Tfrc/Cd109/Lbr/Cd300lf/Cd4/Src/Hoxa7/Lef1/Cdk6/Trib1/Lyn/Ubash3b/Gpr183/Rb1/Cbfa2t3/Ccr1/Ror2/Ppargc1b/Lrrk1/Tmem178/Bmp4/Tspan2/Tnfsf9/Cebpb/Slc9b2/Cebpa/Nf1/Zbtb7a/Nrros/Notch2/Creb1/Gpr68/Cldn18/Klf10	35
GO:0048705	skeletal system morphogenesis	39/2167	253/23328	0.0011555	0.0216384	0.0170284	T/Hoxb5/Col13a1/Col1a1/Six1/Trpv4/Lhx1/Rarb/Tcf15/Hoxd3/Msx1/Hoxa7/Pex7/Grem1/Acp5/P2rx7/Ror2/Fgfr2/Zeb1/Ppargc1b/Six4/Matn1/Sox11/Frem1/Hoxa1/Bmp4/Dscaml1/Hspg2/Mycn/Runx2/Smad2/Stc1/Sox5/Smad3/Bmp6/Prrx2/Ihh/Hoxa9/Tgfb2	39
GO:0060379	cardiac muscle cell myoblast differentiation	5/2167	10/23328	0.00116354	0.0216528	0.0170398	T/Notch1/Grem1/Myocd/Prickle1	5
GO:0061626	pharyngeal arch artery morphogenesis	5/2167	10/23328	0.00116354	0.0216528	0.0170398	Folr1/Bmp4/Adgrf5/Adgrf4/Tgfb2	5
GO:1903115	regulation of actin filament-based movement	12/2167	48/23328	0.00116892	0.0216786	0.0170601	Dsp/Acta2/Pde4b/Flna/Casq2/Nos1/Dsc2/Stc1/Pln/Ryr2/Kcnj2/Rnf207	12
GO:0043523	regulation of neuron apoptotic process	41/2167	270/23328	0.00118206	0.0216786	0.0170601	Gata3/Pitx3/Six1/Nr4a3/En2/Pcsk9/Epor/Ntrk1/Kif14/Esr1/Kdm2b/Hsph1/Adora2a/Zpr1/Adnp/Alkbh1/Trp53/Six4/Nqo1/Hdac4/Trp73/F2r/Nos1/Nmnat1/Msh2/Ntf5/Atf4/Bdnf/Cebpb/Nf1/Bok/Nae1/Htt/Ngf/Gdf5/Kcnb1/Snx6/Tgfb2/Erbb3/Itga1/Tnfrsf1a	41
GO:0002706	regulation of lymphocyte mediated immunity	32/2167	196/23328	0.0011864	0.0216786	0.0170601	Gata3/Tfrc/C3/Il1r1/Ighg2b/Muc4/Cd40/Ighg1/Foxj1/H2-Q10/H2-Bl/H2-Q6/Fcgr1/Btk/H2-Q7/P2rx7/H2-Q4/Il20rb/Lep/Nod2/Rif1/Hpx/Msh2/Stat6/H2-D1/H2-K1/Paxip1/Lag3/Tap1/Ap1g1/Spn/Hspa8	32
GO:0048771	tissue remodeling	32/2167	196/23328	0.0011864	0.0216786	0.0170601	Tfrc/Lepr/Dbh/Wnt16/Iapp/Pml/Mdm2/Src/P3h4/Grem1/Thbs4/Pdk4/Acp5/P2rx7/Ubash3b/Flna/Trp53/Ppargc1b/Lrrk1/Lep/Ddr2/F2r/Angpt2/Cthrc1/Itgav/Spp1/Nf1/Ihh/Notch2/Tgfb2/Cldn18/Mc4r	32
GO:0000075	cell cycle checkpoint	30/2167	180/23328	0.00118868	0.0216786	0.0170601	Rint1/Usp44/Rad1/Pml/Mdm2/Zwilch/Top2b/D7Ertd443e/Cdkn1a/Ccnd1/Atr/Rbm38/Chek2/Pcid2/Ttk/Trp53/Cdk1/Rps27l/Rpl26/Dna2/Tipin/Eif2ak4/Msh2/Nabp1/Trip13/Atrip/Nae1/Kntc1/Top2a/Cdk5rap3	30
GO:0003309	type B pancreatic cell differentiation	9/2167	30/23328	0.00119041	0.0216786	0.0170601	Wnt5a/Cdk6/Pax6/Nkx2-2/Insm1/Bmp4/Hnf4a/Vhl/Bmp6	9
GO:0048521	negative regulation of behavior	9/2167	30/23328	0.00119041	0.0216786	0.0170601	Lepr/Arrdc3/Drd2/Drd1/Ins2/Npsr1/Ghsr/Ada/Mc4r	9
GO:0050432	catecholamine secretion	15/2167	68/23328	0.00122231	0.0221916	0.0174637	Entpd1/Slc18a1/Drd2/Gck/Syt15/Oprk1/Adora2a/Ptgs1/Oxtr/Crh/Ghsr/Adora2b/Cxcl12/Kcnb1/Oxt	15
GO:0001709	cell fate determination	11/2167	42/23328	0.00122976	0.0221916	0.0174638	Gata3/Otx2/Atoh1/Pax6/Ebf2/Nkx2-2/Bmp4/Lbx1/Fezf2/Ntf5/Notch2	11
GO:0042417	dopamine metabolic process	11/2167	42/23328	0.00122976	0.0221916	0.0174638	Tomt/Dbh/Drd2/Drd1/Th/Comt/Pde1b/Drd4/Moxd1/Gch1/Tgfb2	11
GO:0007613	memory	26/2167	149/23328	0.00124393	0.0222763	0.0175305	Sgk1/Dbh/Arc/Ppp1r1b/Drd2/Drd1/Th/Lmx1a/Slc6a4/Adcy1/Cpeb3/Hrh1/Ptgs1/Adnp/Comt/Trpm7/Oxtr/Chat/Drd4/Eif2ak4/Ntf5/Pde5a/Bdnf/Ngf/Creb1/Klk8	26
GO:0060541	respiratory system development	39/2167	254/23328	0.00124544	0.0222763	0.0175305	Wnt5a/Gh/Six1/Aldh1a3/Gpsm2/Notch1/Foxj1/Pou2f1/Lef1/Heg1/Slc7a11/Myocd/Meg3/Ncor2/Wnt7b/Fgfr2/Pdgfa/Six4/Foxp4/Fgf9/Sox11/Bmp4/Gng8/Aldh1a2/Ccdc40/Mycn/Hopx/Smchd1/Smad2/Ptges3/Crh/Man2a1/Yap1/Nphp3/Wt1/Cebpa/Creb1/Ada/Pitx2	39
GO:0008045	motor neuron axon guidance	10/2167	36/23328	0.00124568	0.0222763	0.0175305	Lhx1/Slit2/Egr2/Hoxa1/Alcam/Slit1/Plxna4/Cxcr4/Epha4/Cxcl12	10
GO:0002819	regulation of adaptive immune response	34/2167	213/23328	0.0012678	0.0226041	0.0177884	Gata3/Tfrc/C3/Il1r1/Ighg2b/Muc4/Cd40/Ighg1/Foxj1/H2-Q10/Anxa1/Cd4/H2-Bl/H2-Q6/Fcgr1/Btk/H2-Q7/P2rx7/H2-Q4/Il20rb/Nod2/Pkn1/Rif1/Eif2ak4/Hpx/Msh2/Stat6/Pla2g4a/H2-D1/H2-K1/Paxip1/Spn/Hspa8/Ada	34
GO:0018108	peptidyl-tyrosine phosphorylation	47/2167	322/23328	0.00128002	0.0227538	0.0179062	Gh/Enpp2/Cd40/Btc/Srms/Cd4/Src/Grem1/Thbs4/Prlr/Erbb4/Itk/Lyn/Ins2/Fcgr1/Vps25/Btk/Efna5/Ntrk1/Hsph1/Adnp/Fgfr2/Ttk/Egf/Pdgfa/Trp53/Lrrk1/Lep/Txk/Ddr2/Nod2/Hnf4a/Zap70/Sh2b3/Ptpn1/Hpx/Cbl/Ghr/Ephb2/Epha4/Ehd4/Bmp6/Lrp4/Ctf1/Acvr1/Erbb3/Tnfrsf1a	47
GO:0086001	cardiac muscle cell action potential	13/2167	55/23328	0.00129885	0.0229071	0.0180268	Kcne2/Kcnq1/Dsp/Scn4b/Dmd/Flna/Scn10a/Dsc2/Ryr2/Kcnj2/Kcne1l/Rnf207/Cacnb2	13
GO:0001657	ureteric bud development	20/2167	104/23328	0.00130788	0.0229071	0.0180268	Gata3/Six1/Lhx1/Rarb/Pax8/Slit2/Grem1/Hs2st1/Sox8/Fgfr2/Six4/Fat4/Bmp4/Pgf/Gsta3/Smad2/Bdnf/Wt1/Smad3/Gdf11	20
GO:0061326	renal tubule development	20/2167	104/23328	0.00130788	0.0229071	0.0180268	Gata3/Six1/Aqp1/Lhx1/Notch1/Pax8/Grem1/Hs2st1/Sox8/Wnt7b/Six4/Fat4/Bmp4/Irx2/Pgf/Yap1/Wt1/Heyl/Notch2/Klhl3	20
GO:0072163	mesonephric epithelium development	20/2167	104/23328	0.00130788	0.0229071	0.0180268	Gata3/Six1/Lhx1/Rarb/Pax8/Slit2/Grem1/Hs2st1/Sox8/Fgfr2/Six4/Fat4/Bmp4/Pgf/Gsta3/Smad2/Bdnf/Wt1/Smad3/Gdf11	20
GO:0072164	mesonephric tubule development	20/2167	104/23328	0.00130788	0.0229071	0.0180268	Gata3/Six1/Lhx1/Rarb/Pax8/Slit2/Grem1/Hs2st1/Sox8/Fgfr2/Six4/Fat4/Bmp4/Pgf/Gsta3/Smad2/Bdnf/Wt1/Smad3/Gdf11	20
GO:1901991	negative regulation of mitotic cell cycle phase transition	25/2167	142/23328	0.00134201	0.023436	0.0184431	Rint1/Usp44/Pml/Mdm2/D7Ertd443e/E2f7/Cdkn1a/Rgcc/Cacnb4/Ccnd1/Rbl2/Rb1/Rbm38/Pcid2/Ttk/Trp53/Cdk1/Rps27l/Rpl26/Aven/Miip/Trip13/Nae1/Rbl1/Cdk5rap3	25
GO:0001570	vasculogenesis	19/2167	97/23328	0.00136158	0.0236391	0.0186029	T/Notch1/Tnni3/Heg1/Myocd/Epor/Xdh/Rin2/Wnt7b/Fgfr2/Fgf9/Zmiz1/Hdac7/Yap1/Egfl7/Wt1/Paxip1/Foxm1/Pitx2	19
GO:0120162	positive regulation of cold-induced thermogenesis	19/2167	97/23328	0.00136158	0.0236391	0.0186029	Lepr/Dbh/Lcn2/Ybx2/Tshr/Gpr3/Cmklr1/Prlr/Ebf2/Ppargc1b/Lep/Oxtr/Cxcr4/Kdm6b/Stat6/Zfp516/Cebpb/Esrrg/Oxt	19
GO:0002065	columnar/cuboidal epithelial cell differentiation	26/2167	150/23328	0.00137447	0.0237936	0.0187245	Tomt/Wnt5a/Myo7a/Atoh1/Notch1/Rarb/Src/Lef1/Cdk6/Pax6/Nkx2-2/Fgfr2/Yipf6/Foxp4/Sox11/Insm1/Bmp4/Hnf4a/Mycn/Yap1/Myo3b/Cebpb/Vhl/Kdm2a/Bmp6/Wdr77	26
GO:0031018	endocrine pancreas development	14/2167	62/23328	0.00138367	0.0238142	0.0187407	Wnt5a/Iapp/Anxa1/Cdk6/Pax6/Gck/Nkx2-2/Insm1/Bmp4/Hnf4a/Pax4/Vhl/Gipr/Bmp6	14
GO:0046850	regulation of bone remodeling	14/2167	62/23328	0.00138367	0.0238142	0.0187407	Tfrc/Lepr/Iapp/Grem1/Pdk4/P2rx7/Ubash3b/Ppargc1b/Lep/Itgav/Spp1/Nf1/Cldn18/Mc4r	14
GO:0042430	indole-containing compound metabolic process	8/2167	25/23328	0.00139619	0.0239606	0.0188559	Aanat/Ido1/Ido2/Afmid/Pde1b/Rnf180/Gch1/Kmo	8
GO:0007548	sex differentiation	46/2167	315/23328	0.00141764	0.0242587	0.0190905	Gata3/Wnt5a/Dhh/Immp2l/Brca2/Arid4b/Mir124-2hg/Lhb/Foxf2/Msh4/Lhx1/Src/Aspm/Akap9/Fanca/Ncoa3/Ccnd1/Ntrk1/Nkx3-1/Esr1/Sox8/Ror2/Flna/Rxfp2/Six4/Six3/Lep/Fgf9/Gdf9/Bmp4/Hnf4a/Dmrta2/Foxl2/Lfng/Msh2/Ing2/Inhba/Itgav/Pla2g4a/Cebpb/Wt1/Amhr2/Bmp6/Fkbp4/Hoxa9/Tgfb2	46
GO:0002532	production of molecular mediator involved in inflammatory response	17/2167	83/23328	0.00143444	0.0244759	0.0192614	Il17ra/Il1r2/Chid1/Lyn/Ins2/Clec7a/Btk/Kpna6/Ido1/Lep/Snap23/Apod/Nod2/Lbp/Per1/Il17d/Gbp5	17
GO:0008543	fibroblast growth factor receptor signaling pathway	16/2167	76/23328	0.00144464	0.0245796	0.019343	Gata3/Wnt5a/Fgf3/Kl/Kif16b/Trim71/Rab14/Fgf5/Ofd1/Fgfr2/Fgf9/Fat4/Spry4/Runx2/Grb2/Fgf17	16
GO:0007409	axonogenesis	65/2167	482/23328	0.00146004	0.0247708	0.0194935	Gata3/Wnt5a/Otx2/Ccr5/Zeb2/Runx3/Atoh1/Lhx1/Dock7/Stxbp5/Notch1/Top2b/Nr4a3/Slit2/Isl2/Cckar/Drd2/Pax6/Nptx1/Lmx1a/Unc5c/Efna5/Adcy1/Nexn/Ntrk1/Lhx2/Lpar3/Egr2/Wnt7b/Actb/Vax1/Adnp/Fgfr2/Ust/Plxna1/Cacna1f/Ocm/Ephb3/Hoxa1/Alcam/Nefm/Dscaml1/Sema6c/Slit1/Plxna4/Cxcr4/Dpysl5/Ifrd1/Hsp90aa1/Fezf2/Boc/Zswim4/Ephb2/Matn2/Epha4/Bdnf/Vcl/Lrp4/Celsr3/Unc5a/Dpysl2/Ngf/Cxcl12/Creb1/Tgfb2	65
GO:0035725	sodium ion transmembrane transport	25/2167	143/23328	0.00148576	0.0251356	0.0197806	Slc6a5/Asic3/Hecw2/Pkd2l1/Scn4b/Dmd/Slc6a16/Slc24a1/Scn4a/Slc12a1/Wnk1/Slc6a4/Pcsk9/Slc6a19/Slc24a4/Slc6a20a/Atp1a4/Drd4/Nos1/Scn9a/Wnk3/Scn10a/Scn3a/Scn11a/Slc4a4	25
GO:0001503	ossification	55/2167	394/23328	0.00150518	0.0251431	0.0197865	Prl/Wnt5a/Dhh/Col13a1/Col1a1/Runx3/Ranbp3l/Kl/Notch1/Cdk6/Pex7/Grem1/Gdpd2/Icmt/Myoc/Acp5/Nell1/P2rx7/Sox8/Egr2/Wnt7b/Ccr1/Fgfr2/Duox2/Ppargc1b/Hdac4/Lep/Fgf9/Fat4/Matn1/Sox11/Bmp4/Ddr2/Hspg2/Hdac7/Cebpd/Runx2/Cthrc1/Stc1/Atf4/Atraid/Cebpb/Spp1/Clec5a/Kremen2/Smad3/Bmp6/Lrp4/Cebpa/Nf1/Ihh/Bcor/Acvr1/Klf10/Oxt	55
GO:0030522	intracellular receptor signaling pathway	33/2167	207/23328	0.00151338	0.0251431	0.0197865	Gh/Aldh1a3/Ufm1/Rxrg/Pml/Rarb/Safb/Cyp26a1/Src/Ncoa3/Nr3c2/Nkx3-1/Esr1/Ncor2/Kdm5d/Skp2/Ppargc1b/Lep/Irgm2/Nod2/Ufl1/Aldh1a2/Zmiz1/Zc3hav1/Ptges3/Pim1/Yap1/Bdnf/Per1/Zbtb7a/Heyl/Fkbp4/Esrrg	33
GO:1901381	positive regulation of potassium ion transmembrane transport	11/2167	43/23328	0.00151566	0.0251431	0.0197865	Kcnq1/Wnk1/Akap9/Oprk1/Flna/Galr2/Wnk3/Actn2/Kcnj2/Kcne1l/Rnf207	11
GO:1902742	apoptotic process involved in development	11/2167	43/23328	0.00151566	0.0251431	0.0197865	Pml/Notch1/Pax8/Xkr6/Lef1/Wnt7b/Zpr1/Six3/Wt1/Tgfb2/Tnfrsf1a	11
GO:0048070	regulation of developmental pigmentation	6/2167	15/23328	0.00152606	0.0251431	0.0197865	Zeb2/Adamts9/Vps33a/Spns2/Ihh/Bloc1s5	6
GO:0001963	synaptic transmission, dopaminergic	9/2167	31/23328	0.00154067	0.0251431	0.0197865	Drd2/Drd1/Rasd2/Th/Slc6a4/Adora2a/Drd4/Crh/Cntnap4	9
GO:0044062	regulation of excretion	9/2167	31/23328	0.00154067	0.0251431	0.0197865	Avp/Drd2/Npsr1/Adora2a/Comt/Nphs1/Stc1/Avpr2/Oxt	9
GO:0070670	response to interleukin-4	9/2167	31/23328	0.00154067	0.0251431	0.0197865	Gata3/Pml/Hspa5/Cd300lf/Lef1/Rps2/Stat6/Alad/Nfil3	9
GO:0006349	regulation of gene expression by genetic imprinting	7/2167	20/23328	0.00154386	0.0251431	0.0197865	Arid4b/Pcgf3/Kcnq1/Airn/Zfp57/Ctcf/Xist	7
GO:0060307	regulation of ventricular cardiac muscle cell membrane repolarization	7/2167	20/23328	0.00154386	0.0251431	0.0197865	Kcne2/Kcnq1/Scn4b/Akap9/Wdr1/Kcne1l/Rnf207	7
GO:0060395	SMAD protein signal transduction	19/2167	98/23328	0.00154472	0.0251431	0.0197865	T/Lefty1/Ovol2/Lefty2/Meg3/Ror2/Gdf9/Bmp4/Atoh8/Hnf4a/Zmiz1/Smad2/Magi2/Inhba/Smad3/Bmp6/Gdf11/Gdf5/Tgfb2	19
GO:0030199	collagen fibril organization	13/2167	56/23328	0.0015499	0.0251431	0.0197865	Col13a1/Col1a1/Col5a2/P3h4/Grem1/Loxl2/Pxdn/Rb1/P4ha1/Ddr2/Emilin1/Nf1/Tgfb2	13
GO:0050873	brown fat cell differentiation	13/2167	56/23328	0.0015499	0.0251431	0.0197865	Lrg1/Lamb3/Six1/Trpv4/Ebf2/Rreb1/Lep/Rarres2/Metrnl/Pim1/Zfp516/Cebpb/Cebpa	13
GO:0071715	icosanoid transport	13/2167	56/23328	0.0015499	0.0251431	0.0197865	Anxa1/Abcc2/Pla2g1b/Drd2/P2rx7/Lep/Drd4/Pla2g2f/Slco2a1/Pla2r1/Pla2g4a/Sstr4/Oxt	13
GO:1901571	fatty acid derivative transport	13/2167	56/23328	0.0015499	0.0251431	0.0197865	Anxa1/Abcc2/Pla2g1b/Drd2/P2rx7/Lep/Drd4/Pla2g2f/Slco2a1/Pla2r1/Pla2g4a/Sstr4/Oxt	13
GO:0018212	peptidyl-tyrosine modification	47/2167	325/23328	0.00155376	0.0251431	0.0197865	Gh/Enpp2/Cd40/Btc/Srms/Cd4/Src/Grem1/Thbs4/Prlr/Erbb4/Itk/Lyn/Ins2/Fcgr1/Vps25/Btk/Efna5/Ntrk1/Hsph1/Adnp/Fgfr2/Ttk/Egf/Pdgfa/Trp53/Lrrk1/Lep/Txk/Ddr2/Nod2/Hnf4a/Zap70/Sh2b3/Ptpn1/Hpx/Cbl/Ghr/Ephb2/Epha4/Ehd4/Bmp6/Lrp4/Ctf1/Acvr1/Erbb3/Tnfrsf1a	47
GO:0031589	cell-substrate adhesion	50/2167	351/23328	0.00156146	0.0251992	0.0198306	Lamb3/Col13a1/Col1a1/Enpp2/Muc4/Notch1/Hoxd3/Dmd/Src/Hoxa7/Cdk6/Grem1/Acer2/Otoa/Myoc/Ap1ar/Efna5/Kif14/Cask/BC024139/Rin2/Adamts9/Col26a1/Flna/S100a10/Utrn/Postn/Rreb1/Fga/Trpm7/Frem1/Apod/Ephb3/Fermt1/Angpt2/Actn2/Akip1/Sned1/Emilin1/Itgav/Itga2/Vcl/Spp1/Smad3/Mia/Nf1/Col16a1/Coro1c/Itga1/Arpc2	50
GO:0009072	aromatic amino acid family metabolic process	10/2167	37/23328	0.00156672	0.0252156	0.0198436	Pah/Dct/Th/Hal/Ido1/Ido2/Afmid/Tyrp1/Kmo/Qdpr	10
GO:0002088	lens development in camera-type eye	18/2167	91/23328	0.00160231	0.0255829	0.0201326	Gata3/Pitx3/Zeb2/Lctl/Birc7/Pou2f1/Fat1/Pax6/Spred2/Fgfr2/Six3/Sox11/Crybb3/Bmp4/Cryga/Atf4/Smad3/Cryba2	18
GO:1903524	positive regulation of blood circulation	18/2167	91/23328	0.00160231	0.0255829	0.0201326	Dbh/Kcnq1/Avp/Smtnl2/Smtn/Hrh1/Ptgs1/Adra1d/Fga/Oxtr/F2r/Pde5a/Gch1/Ryr2/Avpr2/Rnf207/Ada/Tgfb2	18
GO:0051928	positive regulation of calcium ion transport	24/2167	136/23328	0.00160242	0.0255829	0.0201326	Kcne2/Iapp/Cd4/Cacnb4/Drd1/Cracr2a/Npsr1/Cask/P2rx7/Lpar3/Ccr1/Bmp4/F2r/Capn3/Ehd3/Cxcr4/Wnk3/Crh/Stc1/Sphk2/Ryr2/Htt/Cxcl12/Cacnb2	24
GO:0001763	morphogenesis of a branching structure	37/2167	241/23328	0.00163703	0.0260656	0.0205125	Wnt5a/Col13a1/Six1/Lhx1/Pml/Notch1/Pax8/Slit2/Src/Lef1/Tfap2c/Grem1/Drd2/Ncoa3/Met/Rere/Nkx3-1/Esr1/Sox8/Fgfr2/Egf/Pdgfa/Six4/Fat4/Plxna1/Bmp4/Pgf/Mycn/Cxcr4/Yap1/Wt1/Grb2/Ihh/Cxcl12/Acvr1/Pitx2/Gna13	37
GO:0050679	positive regulation of epithelial cell proliferation	33/2167	208/23328	0.00164191	0.0260735	0.0205187	Prl/Lrg1/Wnt5a/Egr3/Notch1/Nr4a3/Thbs4/Erbb4/Ccnd1/Cdc25a/Cdh3/Esr1/Vash2/Fgfr2/Rreb1/Fgf9/Sox11/Bmp4/Nod2/Pgf/Tbx18/Iqgap3/Ghsr/Yap1/Egfl7/Vhl/Ccl24/Bmp6/Nf1/Ihh/Adora2b/Notch2/Cxcl12	33
GO:0001578	microtubule bundle formation	20/2167	106/23328	0.00166485	0.0263675	0.02075	Cfap69/Cfap44/Foxj1/Dnaic2/Prc1/Drc1/Ofd1/Dnajb13/Kif20a/Nckap5l/Nav1/Tekt2/Ccdc40/Wdr78/Dnah17/Nckap5/Ak7/Armc2/Tppp3/Mtcl1	20
GO:0045860	positive regulation of protein kinase activity	60/2167	440/23328	0.00167021	0.0263822	0.0207616	Wnt5a/Zeb2/Sbk2/Cd40/Btc/Cd4/Src/Cdkn1a/Rgcc/Grem1/Drd2/Prlr/Tlr1/Met/Ins2/Fcgr1/Gadd45b/Ikbkg/Ccnd1/Ect2/Mst1r/Kif14/P2rx7/Pik3r5/Lpar3/Ern1/Hsph1/Wnt7b/Ccdc88a/Ror2/Adnp/Stradb/Egf/Pdgfa/Lep/Ksr1/Adra2b/Irgm2/Bmp4/Trp73/Ddr2/Nod2/Drd4/Hnf4a/F2r/Ptpn1/Lamtor3/Iqgap3/Hsp90aa1/Irak1/Ghr/Pde5a/Pim1/Epha4/Map2k3/Akap13/Tgfb2/Erbb3/Cops8/Itga1	60
GO:0051302	regulation of cell division	27/2167	160/23328	0.00168981	0.0266212	0.0209497	Fgf3/Brca2/Btc/E2f7/Kdf1/Prc1/Drd2/Aspm/Thbs4/Pax6/Ncoa3/Ect2/Kif14/Nkx3-1/Fgf5/Kif18b/Rbl2/Fgfr2/Pdgfa/Fgf9/Kif20a/Prdm15/Pgf/Efhc1/Tgfb2/Rbl1/Myo19	27
GO:0007369	gastrulation	29/2167	176/23328	0.00170029	0.0267156	0.021024	T/Wnt5a/Otx2/Lhx1/Etv2/Kif16b/Lefty1/Nr4a3/Dusp4/Col5a2/Lef1/Wnk1/Trp53/Bmp4/Atoh8/Mixl1/Hnf4a/Kdm6b/Tgif2/Smad2/Elf5/Inhba/Itgav/Nphp3/Smad3/Nat8/Tenm4/Htt/Acvr1	29
GO:0032147	activation of protein kinase activity	37/2167	242/23328	0.00176347	0.0276355	0.0217479	Wnt5a/Sbk2/Src/Drd2/Prlr/Tlr1/Met/Ins2/Gadd45b/Ikbkg/Ect2/Kif14/P2rx7/Lpar3/Ern1/Wnt7b/Ccdc88a/Adnp/Stradb/Egf/Lep/Ksr1/Adra2b/Bmp4/Trp73/Drd4/Hnf4a/F2r/Ptpn1/Lamtor3/Iqgap3/Irak1/Ghr/Map2k3/Tgfb2/Cops8/Itga1	37
GO:0019748	secondary metabolic process	13/2167	57/23328	0.00183985	0.02868	0.0225698	Wnt5a/Cbr4/Zeb2/Akr1c14/Abcc2/Cyp2a5/Dct/Slc7a11/Cdh3/Fmo1/Tyrp1/Gsta3/Vhl	13
GO:0140115	export across plasma membrane	13/2167	57/23328	0.00183985	0.02868	0.0225698	Kcne2/Rgs9/Kcnq1/Slc35g1/Abcc2/Slc29a4/Atp1a4/Oscp1/Slc22a18/Kcne1l/Kcnb1/Kcnn4/Slc4a4	13
GO:0086002	cardiac muscle cell action potential involved in contraction	11/2167	44/23328	0.0018537	0.02868	0.0225698	Kcne2/Kcnq1/Dsp/Scn4b/Flna/Dsc2/Ryr2/Kcnj2/Kcne1l/Rnf207/Cacnb2	11
GO:0009713	catechol-containing compound biosynthetic process	8/2167	26/23328	0.0018542	0.02868	0.0225698	Gata3/Dbh/Kl/Th/Insm1/Moxd1/Gch1/Tgfb2	8
GO:0042423	catecholamine biosynthetic process	8/2167	26/23328	0.0018542	0.02868	0.0225698	Gata3/Dbh/Kl/Th/Insm1/Moxd1/Gch1/Tgfb2	8
GO:0001823	mesonephros development	20/2167	107/23328	0.00187233	0.0288853	0.0227314	Gata3/Six1/Lhx1/Rarb/Pax8/Slit2/Grem1/Hs2st1/Sox8/Fgfr2/Six4/Fat4/Bmp4/Pgf/Gsta3/Smad2/Bdnf/Wt1/Smad3/Gdf11	20
GO:0048545	response to steroid hormone	34/2167	218/23328	0.00189091	0.0290965	0.0228976	Gh/Sgk1/Aqp1/Ufm1/Safb/Anxa1/Src/Ncoa3/Ddit4/Nr3c2/Nkx3-1/Esr1/Ncor2/Kdm5d/Skp2/Ppargc1b/Oxtr/Bmp4/Ufl1/Zmiz1/Trim63/Ptges3/Yap1/Bdnf/Sstr4/Per1/Spp1/Pappa/Akap13/Zbtb7a/Heyl/Fkbp4/Tgfb2/Oxt	34
GO:0015849	organic acid transport	48/2167	337/23328	0.00191718	0.029424	0.0231554	Slc6a5/Folr1/Avp/Anxa1/Cacnb4/Irs2/Slc43a1/Abcc2/Pla2g1b/Drd2/Slc16a6/Slc38a8/Slc15a4/Slc22a6/Slc7a11/Folr2/Slc6a19/Cpt1b/P2rx7/Adora2a/Slc6a20a/Slc26a8/Slc38a3/Slc1a2/Slc29a4/Lep/Aqp9/Slco1a4/Slc38a10/Drd4/Abcb4/Slc47a1/Pla2g2f/Slc27a6/Slco2a1/Sfxn4/Pla2r1/Pla2g4a/Bdnf/Sstr4/Kmo/Slc1a7/Slc7a14/Slc16a8/Nf1/Dpysl2/Slc27a2/Oxt	48
GO:0019229	regulation of vasoconstriction	16/2167	78/23328	0.00192207	0.029424	0.0231554	Dbh/Arhgap42/Avp/Smtnl2/Drd1/Hrh1/Ptgs1/Adra1d/Fga/Lep/Oxtr/Adra2b/F2r/Nos1/Pde5a/Avpr2	16
GO:0009914	hormone transport	52/2167	372/23328	0.00193079	0.0294817	0.0232007	Ttr/Gata3/Lepr/Trpv4/Aacs/Aqp1/Nucb2/Kcnq1/Pax8/Anxa1/Cckar/Irs2/Abcc2/Drd2/Ptbp1/Pax6/Lyn/Btk/Efna5/Nkx3-1/Cask/Gck/Stxbp5l/Oprk1/Fga/Lep/Sox11/Snap23/Gdf9/Hnf4a/Nos1/Foxl2/Smad2/Exoc3l/Crh/Inhba/Sytl4/Ghsr/Spp1/Gipr/Bmp6/Slc9b2/Irs1/Midn/Slc18a2/Htt/Creb1/Gpr68/Kcnb1/Adcy5/Rasl10b/Mc4r	52
GO:0045601	regulation of endothelial cell differentiation	10/2167	38/23328	0.00195165	0.0295512	0.0232555	Etv2/Notch1/Xdh/Zeb1/Bmp4/Atoh8/Vcl/Vhl/Bmp6/Tnfrsf1a	10
GO:0009411	response to UV	24/2167	138/23328	0.00196364	0.0295512	0.0232555	Brca2/Aqp1/Tmem161a/Pml/Cirbp/D7Ertd443e/Cdkn1a/Mme/Ccnd1/Atr/Ercc8/Cdc25a/Zranb3/Rpain/Pbk/Trp53/1700007K13Rik/Rpl26/Rev1/Tipin/Eif2ak4/Bcl3/Msh2/Xpa	24
GO:0006171	cAMP biosynthetic process	5/2167	11/23328	0.00197039	0.0295512	0.0232555	Adcy1/Adcy2/Adcy9/Adcy10/Adcy5	5
GO:0038180	nerve growth factor signaling pathway	5/2167	11/23328	0.00197039	0.0295512	0.0232555	Ntrk1/Ntf5/Magi2/Bdnf/Ngf	5
GO:0072172	mesonephric tubule formation	5/2167	11/23328	0.00197039	0.0295512	0.0232555	Gata3/Six1/Grem1/Hs2st1/Six4	5
GO:0072182	regulation of nephron tubule epithelial cell differentiation	5/2167	11/23328	0.00197039	0.0295512	0.0232555	Gata3/Lhx1/Pax8/Fat4/Yap1	5
GO:0086103	G protein-coupled receptor signaling pathway involved in heart process	5/2167	11/23328	0.00197039	0.0295512	0.0232555	Src/Pde4b/Nos1/Pln/Akap13	5
GO:0030216	keratinocyte differentiation	21/2167	115/23328	0.00197504	0.0295512	0.0232555	Cd109/Wnt16/Irf6/Dsp/Notch1/Ovol2/Fosl2/Anxa1/Tgm3/Hoxa7/Kdf1/Tfap2c/Pax6/Ncoa3/Cdh3/Ptgs1/Prkch/Yap1/Lor/Tgfb2/Cers3	21
GO:0035637	multicellular organismal signaling	25/2167	146/23328	0.00199904	0.0298353	0.023479	Kcne2/Kcnq1/Dsp/Avp/Scn4b/Cacnb4/Scn4a/Drd1/Otoa/Chrnb4/Flna/Ehd3/Scn9a/Scn10a/Dsc2/Cacna1i/Pln/Ghsr/Scn3a/Itga2/Ryr2/Kcnj2/Scn11a/Kcne1l/Cacnb2	25
GO:0009798	axis specification	18/2167	93/23328	0.00206736	0.0307778	0.0242207	Wnt5a/Otx2/Mns1/Lhx1/Notch1/Lefty1/Pax6/Tmed2/Six3/Bmp4/Tbx18/Smad2/Stc1/Wt1/Wdr77/Bcor/Notch2/Pitx2	18
GO:0015672	monovalent inorganic cation transport	65/2167	489/23328	0.00208508	0.0309625	0.0243661	Kcnj15/Slc6a5/Sgk1/Kcng3/Pm20d1/Kcne2/Asic3/Aqp1/Hecw2/Pkd2l1/Kcnq1/Scn4b/Kcnj13/Dmd/Slc6a16/Cckar/Slc24a1/Scn4a/Slc5a5/Drd2/Slc12a1/Slc38a8/Wnk1/Akap9/Slc6a4/Otop2/Pcsk9/Slc6a19/Gck/Atp6v0e/Slc24a4/Oprk1/Slc6a20a/Kcnj6/Flna/Kcna3/Slc38a3/Tmem175/Casq2/Galr2/Atp1a4/Slc5a7/Slc38a10/Drd4/Nos1/Scn9a/Wnk3/Actn2/Scn10a/Atf4/Slc9b1/Scn3a/Sphk2/Per1/Kcnj2/Scn11a/Slc9b2/Kcne1l/Rnf207/Kcnb1/Kcnn4/Cdk2/Chp…	65
GO:0008406	gonad development	36/2167	236/23328	0.00209872	0.0309625	0.0243661	Gata3/Wnt5a/Dhh/Immp2l/Brca2/Arid4b/Lhb/Msh4/Src/Aspm/Akap9/Fanca/Ccnd1/Ntrk1/Nkx3-1/Esr1/Sox8/Flna/Rxfp2/Six4/Six3/Lep/Fgf9/Gdf9/Bmp4/Foxl2/Lfng/Msh2/Ing2/Inhba/Itgav/Pla2g4a/Cebpb/Wt1/Hoxa9/Tgfb2	36
GO:0048704	embryonic skeletal system morphogenesis	20/2167	108/23328	0.00210128	0.0309625	0.0243661	Hoxb5/Six1/Lhx1/Hoxd3/Hoxa7/Fgfr2/Zeb1/Six4/Sox11/Hoxa1/Bmp4/Dscaml1/Hspg2/Mycn/Runx2/Smad2/Smad3/Prrx2/Hoxa9/Tgfb2	20
GO:1901652	response to peptide	55/2167	400/23328	0.0021131	0.0309625	0.0243661	Gh/Sgk1/Trpv4/Kl/Nucb2/Agtrap/Pld1/Apoc3/Mdm2/Notch1/Rpe65/Nr4a3/Serpina3n/Srsf5/Atp2a1/Anxa1/Aanat/Src/Baiap2l1/Tshr/Irs2/Cacna1b/Pdk4/Ins2/Cpeb2/Pcsk9/Nlrp1a/Gck/Oprk1/Soga1/Egr2/Serpina3f/Trp53/Lep/Rarres2/Nod2/Nos1/Ptpn1/Actn2/Stat6/Sorl1/Serpina3m/Ghr/Epha4/Ghsr/Grb2/Irs1/Adora2b/Eif2b3/Mbd5/Creb1/Snx6/Trim41/Cdk2/Mc4r	55
GO:0003177	pulmonary valve development	7/2167	21/23328	0.00213176	0.0309625	0.0243661	Notch1/Slit2/Bmp4/Heyl/Notch2/Tgfb2/Tnfrsf1a	7
GO:0007190	activation of adenylate cyclase activity	7/2167	21/23328	0.00213176	0.0309625	0.0243661	Tshr/Drd1/Vipr2/Adcy1/Rxfp2/Adcy2/Gnal	7
GO:0007625	grooming behavior	7/2167	21/23328	0.00213176	0.0309625	0.0243661	Avp/Drd2/Drd1/Cntnap4/Htt/Mc4r/Oxt	7
GO:0031290	retinal ganglion cell axon guidance	7/2167	21/23328	0.00213176	0.0309625	0.0243661	Slit2/Isl2/Efna5/Ocm/Ephb3/Slit1/Ephb2	7
GO:0033605	positive regulation of catecholamine secretion	7/2167	21/23328	0.00213176	0.0309625	0.0243661	Slc18a1/Oprk1/Oxtr/Adora2b/Cxcl12/Kcnb1/Oxt	7
GO:0035089	establishment of apical/basal cell polarity	7/2167	21/23328	0.00213176	0.0309625	0.0243661	Wnt5a/Foxj1/Myo9a/Tcf15/Fat1/Fscn1/Syne4	7
GO:0032103	positive regulation of response to external stimulus	57/2167	418/23328	0.00214544	0.031031	0.02442	Wnt5a/C3/Cd180/Ccr5/S100a8/Ighg2b/Trpv4/S100a9/Sell/Ighg1/Il17ra/Cd47/Ccl21a/Slit2/Cmklr1/Thbs4/Wnk1/Met/Fcgr1/Clec7a/Btk/Kpna6/Ly96/Polr3f/Ido1/Ccr1/Flna/Irgm2/Rarres2/Ocm/Txk/Nod2/F12/Apoh/Pgf/Cxcr4/Swap70/Zc3hav1/Hpx/Pde5a/Lbp/Pla2g4a/Ghsr/Cebpb/Itga2/Il17d/Smad3/Ccl24/Gbp5/Bmp6/Lag3/Cebpa/Adora2b/Ap1g1/Cxcl12/Dapk2/Tnfrsf1a	57
GO:0035050	embryonic heart tube development	17/2167	86/23328	0.0021469	0.031031	0.02442	Wnt5a/Folr1/Notch1/Ovol2/Tmed2/Pifo/Aldh1a2/Ccdc40/Lbx1/Yap1/Nphp3/Ryr2/Smad3/Kdm2a/Ihh/Notch2/Acvr1	17
GO:0050731	positive regulation of peptidyl-tyrosine phosphorylation	31/2167	195/23328	0.00215826	0.0311198	0.0244898	Gh/Enpp2/Cd40/Btc/Cd4/Src/Grem1/Thbs4/Erbb4/Lyn/Ins2/Fcgr1/Efna5/Hsph1/Adnp/Egf/Trp53/Lrrk1/Lep/Nod2/Ptpn1/Hpx/Ghr/Epha4/Ehd4/Bmp6/Lrp4/Ctf1/Acvr1/Erbb3/Tnfrsf1a	31
GO:0002792	negative regulation of peptide secretion	21/2167	116/23328	0.00220492	0.0317157	0.0249588	Frmd4a/Cyp51/Nucb2/Kcnq1/Anxa1/Rgcc/Drd2/Ins2/Siglecg/Stxbp5l/Lep/Drd4/F2r/Nos1/Crh/Sytl4/Ghsr/Adtrp/Irs1/Midn/Kcnb1	21
GO:0097530	granulocyte migration	26/2167	155/23328	0.00221906	0.0318421	0.0250583	Il1r1/S100a8/Trpv4/S100a9/Sell/Il17ra/Ccl21a/Slit2/Anxa1/Cxcl9/Cmklr1/Thbs4/Cklf/Ccl17/Pde4b/Hrh1/Rarres2/Nod2/Ccl9/Wdr1/Lbp/Ccl6/Spp1/Ccl24/Dapk2/Itga1	26
GO:0018119	peptidyl-cysteine S-nitrosylation	6/2167	16/23328	0.00225105	0.0318703	0.0250805	S100a8/S100a9/Dmd/Gapdh/Tbc1d24/Nos1	6
GO:0035590	purinergic nucleotide receptor signaling pathway	6/2167	16/23328	0.00225105	0.0318703	0.0250805	P2rx7/Adora2a/Gnat1/Adora2b/Adcy5/Ada	6
GO:0043584	nose development	6/2167	16/23328	0.00225105	0.0318703	0.0250805	Six1/Aldh1a3/Pou2f1/Six4/Gng8/Smchd1	6
GO:0055057	neuroblast division	6/2167	16/23328	0.00225105	0.0318703	0.0250805	Dock7/Lef1/Aspm/Dct/Fgfr2/Sox5	6
GO:1903729	regulation of plasma membrane organization	6/2167	16/23328	0.00225105	0.0318703	0.0250805	S100a9/Myh9/Sytl4/Plekhm2/Nox1/Tgfb2	6
GO:0043542	endothelial cell migration	33/2167	212/23328	0.00225512	0.0318703	0.0250805	Gata3/Wnt5a/Cd40/Egr3/Notch1/Slit2/Anxa1/Rgcc/Grem1/Loxl2/Met/Rhoj/Fap/Rin2/Adamts9/Myh9/Anxa3/Bmp4/Atoh8/Apoh/Angpt2/Hdac7/Dnaja4/Stc1/Itgav/Map2k3/Vhl/Adtrp/Paxip1/Nf1/Adora2b/Alox12/Adgra2	33
GO:0048863	stem cell differentiation	36/2167	237/23328	0.00225848	0.0318703	0.0250805	T/Folr1/Zeb2/Notch1/Ovol2/Cyp26a1/Msx1/Hoxa7/Cdk6/Grem1/Erbb4/Pax6/Ncoa3/Myocd/Esr1/Sox8/Wnt7b/Fgfr2/Trp53/Six3/Sox11/Bmp4/Ufl1/Sema6c/Aldh1a2/Chd2/Runx2/Ntf5/Prickle1/Yap1/Sox5/Kbtbd8/Acvr1/Pitx2/Tgfb2/Coro1c	36
GO:0009408	response to heat	18/2167	94/23328	0.00233941	0.0329343	0.0259178	Il1r1/Asic3/Trpv4/Scara5/Cckar/Ier5/Pde4b/Hspa1a/Zfp709/Nos1/Hsp90aa1/Hspa1b/Vcp/Dnaja4/Irak1/Htra2/Nf1/Eif2b3	18
GO:0010948	negative regulation of cell cycle process	34/2167	221/23328	0.00237972	0.0334227	0.0263022	Rint1/Usp44/Rad1/Pml/Mdm2/D7Ertd443e/E2f7/Cdkn1a/Rgcc/Cacnb4/Ccnd1/Ccnf/Pttg1/Esr1/Rbl2/Rb1/Rbm38/Fgfr2/Chek2/Pcid2/Ttk/Trp53/Cdk1/Rps27l/Rpl26/Bmp4/Aven/Miip/Trip13/Znhit1/Nae1/Tnks/Rbl1/Cdk5rap3	34
GO:1901605	alpha-amino acid metabolic process	29/2167	180/23328	0.00240337	0.0334763	0.0263443	Ctps2/Pah/Gpt2/Fpgs/Tha1/Dct/Icmt/Noxred1/Th/Slc7a11/Hal/Ido1/Ido2/Mtrr/Comt/Afmid/Tyrp1/Hnf4a/Nos1/Ggt1/Pycr1/Atf4/Slc39a8/Kmo/Aspg/Psph/Htt/Adhfe1/Qdpr	29
GO:0021983	pituitary gland development	10/2167	39/23328	0.00240934	0.0334763	0.0263443	Wnt5a/Drd2/Pax6/Gsx1/Duox2/Six3/Bmp4/Pitx1/Creb1/Pitx2	10
GO:0035850	epithelial cell differentiation involved in kidney development	10/2167	39/23328	0.00240934	0.0334763	0.0263443	Gata3/Lhx1/Notch1/Pax8/Grem1/Fat4/Bmp4/Yap1/Wt1/Notch2	10
GO:1901385	regulation of voltage-gated calcium channel activity	10/2167	39/23328	0.00240934	0.0334763	0.0263443	Kcne2/Dmd/Cacnb4/Drd2/Pde4b/Cacna1f/Drd4/Ehd3/Ahnak/Cacnb2	10
GO:0009611	response to wounding	65/2167	492/23328	0.00241798	0.0334763	0.0263443	Entpd1/Wnt5a/C3/F5/Col1a1/Cd109/Folr1/Aqp1/S100a9/Dsp/F8/Srsf5/Anxa1/Dcbld2/Cdkn1a/Acta2/Lyn/Ins2/Slc7a11/Clec7a/Cask/Neat1/Ubash3b/Siglecg/BC024139/Myh9/Flna/Mir17hg/Pdgfa/Nbeal2/Duox2/Rreb1/Vil1/Fga/Slc1a2/Myh2/Ocm/Txk/F12/Apoh/Hnf4a/F2r/Nmnat1/Cxcr4/3300005D01Rik/Snhg17/Sh2b3/Duox1/Ephb2/Sytl4/Matn2/Pla2g4a/Epha4/Yap1/Smad3/Adtrp/F13a1/Nf1/Adamts13/Procr/Notch2/Alox12/Tgfb2/Gna13/Klk8	65
GO:0003338	metanephros morphogenesis	8/2167	27/23328	0.00242288	0.0334763	0.0263443	Lhx1/Pax8/Grem1/Sox8/Wnt7b/Fras1/Bmp4/Wt1	8
GO:0090103	cochlea morphogenesis	8/2167	27/23328	0.00242288	0.0334763	0.0263443	Wnt5a/Six1/Tshr/Zeb1/Hoxa1/Tbx18/Cthrc1/Myo3b	8
GO:0043433	negative regulation of DNA-binding transcription factor activity	27/2167	164/23328	0.0024334	0.0335437	0.0263974	T/Faf1/Trim40/Foxj1/Taf3/Cys1/Trib1/Bhlhe40/Cmklr1/Sfrp5/Esr1/Traf3/Flna/Foxs1/Glis2/Hdac4/Tceal7/Nod2/Ufl1/Hnf4a/Eif2ak4/Irak1/Pim1/Dap/Pkhd1/Heyl/Cdk5rap3	27
GO:0071901	negative regulation of protein serine/threonine kinase activity	21/2167	117/23328	0.002457	0.0337908	0.0265919	Dusp4/Cdkn1a/Heg1/Sfrp5/Lyn/Spred2/Myocd/Dusp6/Rb1/Bmp4/Trp73/Spry4/Dusp9/Sh2b3/Ptpn1/Sorl1/Stk38/Nf1/Paqr3/Cdk5rap3/Dusp7	21
GO:0046942	carboxylic acid transport	47/2167	333/23328	0.00254854	0.034969	0.027519	Slc6a5/Folr1/Avp/Anxa1/Cacnb4/Irs2/Slc43a1/Abcc2/Pla2g1b/Drd2/Slc16a6/Slc38a8/Slc15a4/Slc22a6/Slc7a11/Folr2/Slc6a19/Cpt1b/P2rx7/Adora2a/Slc6a20a/Slc26a8/Slc38a3/Slc1a2/Lep/Aqp9/Slco1a4/Slc38a10/Drd4/Abcb4/Slc47a1/Pla2g2f/Slc27a6/Slco2a1/Sfxn4/Pla2r1/Pla2g4a/Bdnf/Sstr4/Kmo/Slc1a7/Slc7a14/Slc16a8/Nf1/Dpysl2/Slc27a2/Oxt	47
GO:0007588	excretion	13/2167	59/23328	0.00255444	0.0349694	0.0275193	Avp/Drd2/Slc12a1/Npsr1/Nr3c2/Adora2a/Chrnb4/Adra1d/Comt/Nphs1/Stc1/Avpr2/Oxt	13
GO:0061138	morphogenesis of a branching epithelium	34/2167	222/23328	0.00256516	0.0350356	0.0275714	Wnt5a/Six1/Lhx1/Pml/Notch1/Pax8/Slit2/Src/Lef1/Tfap2c/Grem1/Ncoa3/Met/Nkx3-1/Esr1/Sox8/Fgfr2/Egf/Pdgfa/Six4/Fat4/Plxna1/Bmp4/Pgf/Mycn/Cxcr4/Yap1/Wt1/Grb2/Ihh/Cxcl12/Acvr1/Pitx2/Gna13	34
GO:0001764	neuron migration	30/2167	189/23328	0.00257859	0.035062	0.0275922	Gata3/Il1r1/Atoh1/Lhx1/Top2b/Cckar/Pex7/Drd2/Drd1/Aspm/Erbb4/Pax6/Met/Ddit4/Adgrl3/Flna/Vax1/Alkbh1/Tbc1d24/Nav1/Zmiz1/Cxcr4/Celsr2/Hsp90aa1/Fezf2/Plaa/Matn2/Celsr3/Cxcl12/Pitx2	30
GO:0014068	positive regulation of phosphatidylinositol 3-kinase signaling	15/2167	73/23328	0.00257887	0.035062	0.0275922	Wnt16/Rgl2/Erbb4/Ins2/Myoc/Ntrk1/Nkx3-1/Prr5l/Ror2/Pdgfa/Lep/F2r/Cbl/Ror1/Tgfb2	15
GO:0010810	regulation of cell-substrate adhesion	33/2167	214/23328	0.00262948	0.035602	0.0280172	Col1a1/Enpp2/Muc4/Notch1/Dmd/Src/Hoxa7/Cdk6/Grem1/Acer2/Myoc/Ap1ar/Efna5/Cask/BC024139/Rin2/Col26a1/Flna/S100a10/Utrn/Postn/Rreb1/Apod/Fermt1/Angpt2/Emilin1/Vcl/Spp1/Smad3/Nf1/Col16a1/Coro1c/Arpc2	33
GO:2000106	regulation of leukocyte apoptotic process	20/2167	110/23328	0.00263054	0.035602	0.0280172	Wnt5a/Ccr5/Birc7/Nr4a3/Anxa1/Irs2/Lyn/Slc7a11/P2rx7/Ido1/Tsc22d3/Trp53/Bmp4/Nod2/Ghsr/Vhl/Siglec1/Cxcl12/Ada/Tgfb2	20
GO:0060249	anatomical structure homeostasis	57/2167	422/23328	0.00265496	0.0358511	0.0282132	Tfrc/Brca2/Muc2/Muc4/Fggy/Iapp/Flt3l/Poc1b/Pml/Notch1/Rpe65/Rho/Dmd/Src/Tjp3/Erbb4/Pdk4/Cct4/Lca5/Atr/Acp5/Rad50/Cdh3/P2rx7/Ubash3b/Il20rb/Rb1/Ptgs1/Hspa1a/Iqcb1/Ppargc1b/Lrrk1/Nod2/Dna2/Slx4/Rif1/F2r/Wnk3/Hsp90aa1/Ptges3/Cdhr1/Adgrf5/Itgav/Slc39a8/Pla2g4a/Yap1/Nphp3/Pot1b/Spp1/Vhl/Abca4/Nf1/Ihh/Vps54/Cldn18/Tnks/Mc4r	57
GO:0070372	regulation of ERK1 and ERK2 cascade	44/2167	308/23328	0.00272066	0.0366551	0.0288459	C3/Trpv4/Iapp/Notch1/Ccl21a/Dmd/Cd4/Dusp4/Src/Acta2/Drd2/Erbb4/Lyn/Npsr1/Ccl17/Spred2/Epor/Esr1/Gpr183/Dusp6/Ccr1/Fgfr2/Fam83d/Egf/Pdgfa/Fga/Bmp4/Nod2/Atf3/Ccl9/F2r/Spry4/Rps6ka6/Dusp9/Ptpn1/Ntsr2/Emilin1/Ephb2/Ccl6/Sstr4/Pkhd1/Ccl24/Ngf/Notch2	44
GO:1900182	positive regulation of protein localization to nucleus	17/2167	88/23328	0.00276998	0.0372353	0.0293025	Tfrc/Src/Cacnb4/Ins2/Ect2/Zpr1/Flna/Glis2/Cdk1/Lep/Hsp90aa1/Ran/Dtx3l/Chp2/Tgfb2/Cdk5rap3/Tnfrsf1a	17
GO:0030099	myeloid cell differentiation	56/2167	414/23328	0.00278716	0.0373818	0.0294178	Gata3/Tfrc/Cd109/Etv2/Lbr/Pml/Hba-a1/Hba-a2/Cd300lf/Cd4/Src/Hoxa7/Lef1/Cdk6/Trib1/Meis2/Lyn/Ubash3b/Gpr183/Rb1/Cbfa2t3/Myh9/Ccr1/Ror2/Nbeal2/Vps33a/Ppargc1b/Lrrk1/Lep/Tmem178/Bmp4/Ufl1/Tspan2/Tnfsf9/Sh2b3/Dnase2a/Wdr61/Wdr1/Inhba/Adgrf5/Mturn/Cebpb/Clec5a/Slc9b2/Cebpa/Nf1/Zbtb7a/Nrros/Adgrf4/Hoxa9/Notch2/Creb1/Gpr68/Cldn18/Klf10/Cdk5rap3	56
GO:0045137	development of primary sexual characteristics	36/2167	240/23328	0.00280224	0.0374997	0.0295106	Gata3/Wnt5a/Dhh/Immp2l/Brca2/Arid4b/Lhb/Msh4/Src/Aspm/Akap9/Fanca/Ccnd1/Ntrk1/Nkx3-1/Esr1/Sox8/Flna/Rxfp2/Six4/Six3/Lep/Fgf9/Gdf9/Bmp4/Foxl2/Lfng/Msh2/Ing2/Inhba/Itgav/Pla2g4a/Cebpb/Wt1/Hoxa9/Tgfb2	36
GO:0003323	type B pancreatic cell development	7/2167	22/23328	0.00287855	0.0378634	0.0297968	Wnt5a/Cdk6/Nkx2-2/Insm1/Bmp4/Hnf4a/Bmp6	7
GO:0045683	negative regulation of epidermis development	7/2167	22/23328	0.00287855	0.0378634	0.0297968	Notch1/Ovol2/Hoxa7/Cdh3/Fermt1/Inhba/Tgfb2	7
GO:0048339	paraxial mesoderm development	7/2167	22/23328	0.00287855	0.0378634	0.0297968	Wnt5a/Tcf15/Lef1/Smad2/Yap1/Smad3/Htt	7
GO:0099625	ventricular cardiac muscle cell membrane repolarization	7/2167	22/23328	0.00287855	0.0378634	0.0297968	Kcne2/Kcnq1/Scn4b/Akap9/Wdr1/Kcne1l/Rnf207	7
GO:1900101	regulation of endoplasmic reticulum unfolded protein response	7/2167	22/23328	0.00287855	0.0378634	0.0297968	Ern1/Pdia6/Ufl1/Nck2/Tmem33/Ptpn1/Bok	7
GO:1903055	positive regulation of extracellular matrix organization	7/2167	22/23328	0.00287855	0.0378634	0.0297968	Rgcc/Rb1/Ddr2/Fscn1/Emilin1/Smad3/Tgfb2	7
GO:0045682	regulation of epidermis development	16/2167	81/23328	0.00288029	0.0378634	0.0297968	Wnt5a/Cd109/Atoh1/Notch1/Ovol2/Hoxa7/Kdf1/Tfap2c/Ncoa3/Cdh3/Bmp4/Fermt1/Mycn/Prkch/Inhba/Tgfb2	16
GO:1904589	regulation of protein import	16/2167	81/23328	0.00288029	0.0378634	0.0297968	Tomt/Ufm1/Ect2/Zpr1/Flna/Cdk1/Lep/Apod/Bmp4/Hnf4a/Fermt1/Hsp90aa1/Ran/Nf1/Chp2/Tnfrsf1a	16
GO:0030850	prostate gland development	12/2167	53/23328	0.00289944	0.0380312	0.0299289	Wnt5a/Notch1/Anxa1/Prlr/Eaf2/Nkx3-1/Esr1/Fgfr2/Bmp4/Plag1/Fkbp4/Wdr77	12
GO:0072009	nephron epithelium development	20/2167	111/23328	0.00293456	0.0384072	0.0302247	Gata3/Six1/Aqp1/Lhx1/Notch1/Pax8/Grem1/Hs2st1/Sox8/Wnt7b/Six4/Fat4/Bmp4/Irx2/Pgf/Yap1/Wt1/Heyl/Notch2/Klhl3	20
GO:0086004	regulation of cardiac muscle cell contraction	10/2167	40/23328	0.00294923	0.0384382	0.0302492	Dsp/Pde4b/Flna/Casq2/Dsc2/Stc1/Pln/Ryr2/Kcnj2/Rnf207	10
GO:0071692	protein localization to extracellular region	63/2167	478/23328	0.00294984	0.0384382	0.0302492	Frmd4a/Lepr/Cyp51/Aacs/Cd40/Kcnq1/Stxbp5/Anxa1/Clec4n/Mttp/Src/Rgcc/Gapdh/Cckar/Irs2/Traf3ip2/Drd2/Ptbp1/Tlr1/Lyn/Ins2/Efna5/Ttn/Cask/Gck/P2rx7/Siglecg/Stxbp5l/Adora2a/Egf/Fga/Lmf1/Lep/Nod2/Drd4/Hnf4a/F2r/Nos1/Cbln4/Smad2/Crh/Sorl1/Sytl4/Ghsr/Sphk2/Gipr/Clec5a/Adtrp/Slc9b2/Irs1/Myom1/Midn/Sec24a/Nrros/Slc18a2/Htt/Gpr68/Kcnb1/Kcnn4/Adcy5/Sel1l/Tgfb2/Mc4r	63
GO:2000134	negative regulation of G1/S transition of mitotic cell cycle	13/2167	60/23328	0.0029888	0.0388609	0.0305818	Pml/Mdm2/E2f7/Cdkn1a/Cacnb4/Ccnd1/Rbl2/Rb1/Rbm38/Trp53/Rps27l/Rpl26/Rbl1	13
GO:0009306	protein secretion	62/2167	470/23328	0.00310335	0.0392065	0.0308538	Frmd4a/Lepr/Cyp51/Aacs/Cd40/Kcnq1/Stxbp5/Anxa1/Clec4n/Mttp/Src/Rgcc/Gapdh/Cckar/Irs2/Traf3ip2/Drd2/Ptbp1/Tlr1/Lyn/Ins2/Efna5/Ttn/Cask/Gck/P2rx7/Siglecg/Stxbp5l/Adora2a/Egf/Fga/Lmf1/Lep/Nod2/Drd4/Hnf4a/F2r/Nos1/Cbln4/Smad2/Crh/Sorl1/Sytl4/Ghsr/Sphk2/Gipr/Clec5a/Adtrp/Slc9b2/Irs1/Myom1/Midn/Sec24a/Slc18a2/Htt/Gpr68/Kcnb1/Kcnn4/Adcy5/Sel1l/Tgfb2/Mc4r	62
GO:0030808	regulation of nucleotide biosynthetic process	9/2167	34/23328	0.00310798	0.0392065	0.0308538	Entpd1/Rd3/Pdk1/Pdk4/Nos1/Vcp/Sphk2/Ak4/Adora2b	9
GO:0035883	enteroendocrine cell differentiation	9/2167	34/23328	0.00310798	0.0392065	0.0308538	Wnt5a/Cdk6/Pax6/Nkx2-2/Insm1/Bmp4/Hnf4a/Vhl/Bmp6	9
GO:0090162	establishment of epithelial cell polarity	9/2167	34/23328	0.00310798	0.0392065	0.0308538	Frmd4a/Wnt5a/Myo9a/Tcf15/Fat1/Sipa1l3/Fermt1/Syne4/Frmd4b	9
GO:1900371	regulation of purine nucleotide biosynthetic process	9/2167	34/23328	0.00310798	0.0392065	0.0308538	Entpd1/Rd3/Pdk1/Pdk4/Nos1/Vcp/Sphk2/Ak4/Adora2b	9
GO:2000108	positive regulation of leukocyte apoptotic process	9/2167	34/23328	0.00310798	0.0392065	0.0308538	Wnt5a/Nr4a3/Anxa1/Lyn/P2rx7/Ido1/Trp53/Siglec1/Tgfb2	9
GO:0016577	histone demethylation	8/2167	28/23328	0.00311947	0.0392065	0.0308538	Kdm2b/Kdm5d/Phf8/Kdm4d/Kdm6b/Kdm4b/Kdm2a/Kdm5a	8
GO:0070076	histone lysine demethylation	8/2167	28/23328	0.00311947	0.0392065	0.0308538	Kdm2b/Kdm5d/Phf8/Kdm4d/Kdm6b/Kdm4b/Kdm2a/Kdm5a	8
GO:0072395	signal transduction involved in cell cycle checkpoint	8/2167	28/23328	0.00311947	0.0392065	0.0308538	Rint1/Pml/Mdm2/Cdkn1a/Rbm38/Chek2/Trp53/Rpl26	8
GO:0072401	signal transduction involved in DNA integrity checkpoint	8/2167	28/23328	0.00311947	0.0392065	0.0308538	Rint1/Pml/Mdm2/Cdkn1a/Rbm38/Chek2/Trp53/Rpl26	8
GO:0072422	signal transduction involved in DNA damage checkpoint	8/2167	28/23328	0.00311947	0.0392065	0.0308538	Rint1/Pml/Mdm2/Cdkn1a/Rbm38/Chek2/Trp53/Rpl26	8
GO:0032490	detection of molecule of bacterial origin	5/2167	12/23328	0.00312072	0.0392065	0.0308538	Tlr1/Ly96/Nod2/Lbp/Itgav	5
GO:0043455	regulation of secondary metabolic process	5/2167	12/23328	0.00312072	0.0392065	0.0308538	Wnt5a/Zeb2/Slc7a11/Cdh3/Tyrp1	5
GO:0048021	regulation of melanin biosynthetic process	5/2167	12/23328	0.00312072	0.0392065	0.0308538	Wnt5a/Zeb2/Slc7a11/Cdh3/Tyrp1	5
GO:0086013	membrane repolarization during cardiac muscle cell action potential	5/2167	12/23328	0.00312072	0.0392065	0.0308538	Kcne2/Kcnq1/Flna/Kcnj2/Rnf207	5
GO:1900376	regulation of secondary metabolite biosynthetic process	5/2167	12/23328	0.00312072	0.0392065	0.0308538	Wnt5a/Zeb2/Slc7a11/Cdh3/Tyrp1	5
GO:0014031	mesenchymal cell development	17/2167	89/23328	0.00313386	0.0392673	0.0309016	Folr1/Zeb2/Notch1/Ovol2/Cyp26a1/Erbb4/Pax6/Sox8/Sox11/Bmp4/Sema6c/Aldh1a2/Kbtbd8/Heyl/Acvr1/Pitx2/Coro1c	17
GO:0045778	positive regulation of ossification	19/2167	104/23328	0.00313875	0.0392673	0.0309016	Wnt5a/Kl/Gdpd2/Nell1/P2rx7/Wnt7b/Sox11/Bmp4/Ddr2/Cebpd/Runx2/Cthrc1/Atraid/Cebpb/Smad3/Bmp6/Cebpa/Acvr1/Oxt	19
GO:0030326	embryonic limb morphogenesis	24/2167	143/23328	0.00318204	0.0393869	0.0309957	Wnt5a/Notch1/Rarb/Sp9/Msx1/Lef1/Grem1/Ror2/Fgf9/Fras1/Bmp4/Aldh1a2/Mycn/Runx2/Lrp4/Prrx2/Ihh/Pitx1/Hoxa9/Notch2/Gdf5/Pitx2/Tgfb2/Dync2h1	24
GO:0035113	embryonic appendage morphogenesis	24/2167	143/23328	0.00318204	0.0393869	0.0309957	Wnt5a/Notch1/Rarb/Sp9/Msx1/Lef1/Grem1/Ror2/Fgf9/Fras1/Bmp4/Aldh1a2/Mycn/Runx2/Lrp4/Prrx2/Ihh/Pitx1/Hoxa9/Notch2/Gdf5/Pitx2/Tgfb2/Dync2h1	24
GO:0001886	endothelial cell morphogenesis	6/2167	17/23328	0.00320783	0.0393869	0.0309957	Col15a1/Met/Heg1/Col22a1/Stc1/Col18a1	6
GO:0003184	pulmonary valve morphogenesis	6/2167	17/23328	0.00320783	0.0393869	0.0309957	Notch1/Slit2/Bmp4/Heyl/Notch2/Tgfb2	6
GO:0017014	protein nitrosylation	6/2167	17/23328	0.00320783	0.0393869	0.0309957	S100a8/S100a9/Dmd/Gapdh/Tbc1d24/Nos1	6
GO:0036035	osteoclast development	6/2167	17/23328	0.00320783	0.0393869	0.0309957	Src/Lrrk1/Slc9b2/Notch2/Gpr68/Cldn18	6
GO:0051014	actin filament severing	6/2167	17/23328	0.00320783	0.0393869	0.0309957	Svil/Vill/Myh9/Vil1/Fmnl1/Avil	6
GO:0072234	metanephric nephron tubule development	6/2167	17/23328	0.00320783	0.0393869	0.0309957	Aqp1/Pax8/Sox8/Wnt7b/Fat4/Yap1	6
GO:1904748	regulation of apoptotic process involved in development	6/2167	17/23328	0.00320783	0.0393869	0.0309957	Pml/Notch1/Pax8/Wt1/Tgfb2/Tnfrsf1a	6
GO:0042692	muscle cell differentiation	54/2167	399/23328	0.00323818	0.0396777	0.0312246	T/Krt8/Six1/Smyd1/Capn9/Flt3l/Mdm2/Notch1/Rarb/Fbxo40/Nek5/Lmod3/Dmd/Msx1/Cxcl9/Popdc3/Cacnb4/Grem1/Ptbp1/Met/Ins2/Ttn/Myocd/Myl2/Rb1/Myh9/Wnt7b/Rbm38/Nrap/Fgfr2/Zeb1/Casq2/Six4/Hdac4/Fgf9/Bmp4/Capn3/Hopx/Kdm6b/Nphs1/Tbx18/Actn2/Klhl40/Ifrd1/Wdr1/Sypl2/Bdnf/Wt1/Akap13/Cxcl12/Maml1/Acvr1/Pitx2/Tmem204	54
GO:0035592	establishment of protein localization to extracellular region	62/2167	471/23328	0.00325808	0.0398396	0.031352	Frmd4a/Lepr/Cyp51/Aacs/Cd40/Kcnq1/Stxbp5/Anxa1/Clec4n/Mttp/Src/Rgcc/Gapdh/Cckar/Irs2/Traf3ip2/Drd2/Ptbp1/Tlr1/Lyn/Ins2/Efna5/Ttn/Cask/Gck/P2rx7/Siglecg/Stxbp5l/Adora2a/Egf/Fga/Lmf1/Lep/Nod2/Drd4/Hnf4a/F2r/Nos1/Cbln4/Smad2/Crh/Sorl1/Sytl4/Ghsr/Sphk2/Gipr/Clec5a/Adtrp/Slc9b2/Irs1/Myom1/Midn/Sec24a/Slc18a2/Htt/Gpr68/Kcnb1/Kcnn4/Adcy5/Sel1l/Tgfb2/Mc4r	62
GO:1901019	regulation of calcium ion transmembrane transporter activity	16/2167	82/23328	0.00327633	0.0399806	0.0314629	Kcne2/Dmd/Cacnb4/Drd2/Cracr2a/Pde4b/Casq2/Cacna1f/Bmp4/Drd4/Ehd3/Pln/Ryr2/Htt/Ahnak/Cacnb2	16
GO:0017038	protein import	33/2167	217/23328	0.00329035	0.0400696	0.0315329	Tomt/Nup62cl/Nup153/Fam53b/Ufm1/Gpihbp1/Pml/Cdkn1a/Pex7/Drd1/Ect2/Kpna6/Rpain/Zpr1/Flna/Trp53/Cdk1/Six3/Lep/Fgf9/Apod/Bmp4/Hnf4a/Fermt1/Kpna7/Grpel2/Hsp90aa1/Prickle1/Ran/Nf1/Hspa8/Chp2/Tnfrsf1a	33
GO:0046879	hormone secretion	50/2167	364/23328	0.00333201	0.0404422	0.0318262	Gata3/Lepr/Trpv4/Aacs/Aqp1/Nucb2/Kcnq1/Pax8/Anxa1/Cckar/Irs2/Drd2/Ptbp1/Pax6/Lyn/Btk/Efna5/Nkx3-1/Cask/Gck/Stxbp5l/Oprk1/Fga/Lep/Sox11/Snap23/Gdf9/Hnf4a/Nos1/Foxl2/Smad2/Exoc3l/Crh/Inhba/Sytl4/Ghsr/Spp1/Gipr/Bmp6/Slc9b2/Irs1/Midn/Slc18a2/Htt/Creb1/Gpr68/Kcnb1/Adcy5/Rasl10b/Mc4r	50
GO:1901215	negative regulation of neuron death	37/2167	251/23328	0.00333715	0.0404422	0.0318262	Gh/Pm20d1/Six1/Nr4a3/Slc7a11/En2/Epor/Ntrk1/Kif14/Esr1/Kdm2b/Hsph1/Adora2a/Zpr1/Adnp/Alkbh1/Six4/Tbc1d24/Trp73/F2r/Nos1/Nmnat1/Hdac7/Msh2/Ntf5/Sorl1/Cbl/Ghr/Atf4/Bdnf/Cebpb/Bok/Ngf/Creb1/Gdf5/Snx6/Erbb3	37
GO:0002027	regulation of heart rate	18/2167	97/23328	0.00334132	0.0404422	0.0318262	Kcne2/Kcnq1/Mdm2/Dsp/Scn4b/Dmd/Drd2/Adra1d/Casq2/Scn10a/Dsc2/Gch1/Ryr2/Kcnj2/Kcne1l/Ada/Oxt/Cacnb2	18
GO:0042306	regulation of protein import into nucleus	15/2167	75/23328	0.00339121	0.0409628	0.0322359	Ufm1/Ect2/Zpr1/Flna/Cdk1/Lep/Apod/Bmp4/Hnf4a/Fermt1/Hsp90aa1/Ran/Nf1/Chp2/Tnfrsf1a	15
GO:0043087	regulation of GTPase activity	43/2167	303/23328	0.00341188	0.0410433	0.0322992	Wnt5a/Tbc1d8/Cd40/Arhgap42/Dock7/Foxj1/Myo9a/Ccl21a/Rasgrp2/Prom2/Wnk1/Ralgapb/Ccl17/Arhgap27/Ect2/Cpeb2/Efna5/Ntrk1/Plekhg4/S100a10/Usp6nl/Tmed2/Plxna1/Ephb3/Tax1bp3/Iqgap2/Ccl9/F2r/Tbc1d1/Plxna4/Iqsec1/Rasa4/Ccl6/Epha4/Gmip/Pot1b/Arhgap22/Arhgef16/Ccl24/Arhgef15/Nf1/Apc2/Coro1c	43
GO:0042063	gliogenesis	47/2167	338/23328	0.00341837	0.0410433	0.0322992	Pitx3/Lepr/Otx2/S100a8/Enpp2/Ncmap/S100a9/Notch1/Dmd/Anxa1/Lef1/Cdk6/Drd1/Pax6/Lyn/Myoc/Fgf5/Sox8/Gpr183/Adora2a/Egr2/Ror2/Nkx2-2/Sox11/Tnfrsf21/Bmp4/Trp73/Ufl1/Tspan2/Plag1/Mycn/Zmiz1/Cxcr4/Prkch/Wdr1/Matn2/Epha4/Sox5/Ror1/Nf1/Eif2b3/Nrros/Tenm4/Gsx2/Creb1/Tgfb2/Erbb3	47
GO:0055025	positive regulation of cardiac muscle tissue development	12/2167	54/23328	0.00341855	0.0410433	0.0322992	Notch1/Grem1/Erbb4/Myocd/Fgfr2/Cdk1/Fgf9/Bmp4/Pim1/Yap1/Creb1/Erbb3	12
GO:0043406	positive regulation of MAP kinase activity	34/2167	226/23328	0.00343619	0.0411068	0.0323492	Wnt5a/Zeb2/Sbk2/Cd40/Src/Met/Ins2/Gadd45b/Mst1r/P2rx7/Pik3r5/Lpar3/Ern1/Wnt7b/Ror2/Egf/Pdgfa/Ksr1/Adra2b/Bmp4/Trp73/Nod2/Drd4/F2r/Ptpn1/Lamtor3/Iqgap3/Irak1/Ghr/Pde5a/Epha4/Map2k3/Akap13/Itga1	34
GO:0002712	regulation of B cell mediated immunity	14/2167	68/23328	0.00346526	0.0411068	0.0323492	Tfrc/C3/Ighg2b/Cd40/Ighg1/Foxj1/Fcgr1/Btk/Nod2/Rif1/Hpx/Msh2/Stat6/Paxip1	14
GO:0002889	regulation of immunoglobulin mediated immune response	14/2167	68/23328	0.00346526	0.0411068	0.0323492	Tfrc/C3/Ighg2b/Cd40/Ighg1/Foxj1/Fcgr1/Btk/Nod2/Rif1/Hpx/Msh2/Stat6/Paxip1	14
GO:0033692	cellular polysaccharide biosynthetic process	14/2167	68/23328	0.00346526	0.0411068	0.0323492	Has1/Irs2/Ndst4/Ins2/Hs2st1/Gck/B3gnt6/Ppp1r3e/Ppp1r3b/B3gnt4/Ppp1r3c/Ptges3/Irs1/Prkag3	14
GO:0071868	cellular response to monoamine stimulus	14/2167	68/23328	0.00346526	0.0411068	0.0323492	Rgs9/Nr4a3/Drd2/Drd1/Pde4b/Flna/Htr5b/Drd4/Gnal/Nos1/Atf4/Ryr2/Htt/Adcy5	14
GO:0071870	cellular response to catecholamine stimulus	14/2167	68/23328	0.00346526	0.0411068	0.0323492	Rgs9/Nr4a3/Drd2/Drd1/Pde4b/Flna/Htr5b/Drd4/Gnal/Nos1/Atf4/Ryr2/Htt/Adcy5	14
GO:0001837	epithelial to mesenchymal transition	24/2167	144/23328	0.00348994	0.0413172	0.0325148	Gata3/Wnt5a/Col1a1/Wnt16/Notch1/Ovol2/Msx1/Rgcc/Lef1/Grem1/Loxl2/Spred2/Myocd/Flna/Fgfr2/Fam83d/Bmp4/Smad2/Bambi/Smad3/Kbtbd8/Heyl/Acvr1/Tgfb2	24
GO:0000077	DNA damage checkpoint	19/2167	105/23328	0.00350583	0.0414231	0.0325981	Rint1/Rad1/Pml/Mdm2/D7Ertd443e/Cdkn1a/Ccnd1/Atr/Rbm38/Chek2/Trp53/Cdk1/Rps27l/Rpl26/Tipin/Eif2ak4/Msh2/Atrip/Cdk5rap3	19
GO:0050708	regulation of protein secretion	50/2167	365/23328	0.00352135	0.0415241	0.0326776	Frmd4a/Lepr/Cyp51/Aacs/Cd40/Kcnq1/Stxbp5/Anxa1/Clec4n/Src/Rgcc/Gapdh/Irs2/Drd2/Ptbp1/Tlr1/Lyn/Ins2/Efna5/Ttn/Cask/Gck/P2rx7/Siglecg/Stxbp5l/Adora2a/Egf/Fga/Lep/Drd4/Hnf4a/F2r/Nos1/Crh/Sorl1/Sytl4/Ghsr/Gipr/Clec5a/Adtrp/Slc9b2/Irs1/Myom1/Midn/Sec24a/Gpr68/Kcnb1/Kcnn4/Adcy5/Tgfb2	50
GO:0086009	membrane repolarization	10/2167	41/23328	0.00358133	0.0420648	0.0331031	Kcne2/Kcnq1/Scn4b/Akap9/Flna/Casq2/Wdr1/Kcnj2/Kcne1l/Rnf207	10
GO:1905332	positive regulation of morphogenesis of an epithelium	10/2167	41/23328	0.00358133	0.0420648	0.0331031	Gata3/Six1/Lhx1/Pax8/Grem1/Sox8/Rreb1/Six4/Bmp4/Alox12	10
GO:0034248	regulation of cellular amide metabolic process	55/2167	410/23328	0.00360703	0.0422832	0.033275	Cnot8/Gga3/S100a9/Pld1/Igf2bp2/Pml/Padi6/Trim71/Cirbp/Grb7/Rbms3/Ybx2/Gapdh/Ptbp1/Pdk1/Pdk4/Samd4/Slc7a11/Cpeb2/Magoh/Fastkd2/Ago3/Cpeb3/Eif4ebp3/Mettl16/Caprin2/Mtg1/Alkbh1/Trp53/Tmed2/Rps27l/Rpl26/Lrrtm3/Nod2/Enc1/Nck2/Ago2/Eif2ak4/Bcl3/Rps6kb2/Sorl1/Epha4/Sphk2/Per1/Itga2/Eif5b/Hfm1/Wt1/Kbtbd8/Srp9/Ptbp2/Mknk1/Tia1/Rpl22/Rbm4b	55
GO:0002705	positive regulation of leukocyte mediated immunity	29/2167	185/23328	0.00361936	0.0423444	0.0333231	Gata3/Tfrc/C3/Il1r1/Ighg2b/Cd40/Ighg1/H2-Q10/H2-Bl/H2-Q6/Fcgr1/Btk/H2-Q7/P2rx7/H2-Q4/Nod2/Rif1/Hpx/Msh2/Stat6/Sphk2/Stxbp2/H2-D1/H2-K1/Paxip1/Lag3/Adora2b/Ap1g1/Hspa8	29
GO:0003014	renal system process	20/2167	113/23328	0.00363125	0.0424002	0.033367	Slc4a5/Aqp1/Kcnq1/Btc/Avp/Drd2/Slc22a6/Adora2a/Chrnb4/Adra1d/Comt/Bmp4/Pkn1/F2r/Stc1/Adgrf5/Avpr2/Adgrf4/Klhl3/Oxt	20
GO:2000027	regulation of animal organ morphogenesis	32/2167	210/23328	0.00364108	0.0424318	0.0333919	Gata3/Wnt5a/Fgf3/Six1/Lhx1/Pml/Notch1/Pax8/Msx1/Plekha4/Grem1/Met/Sfrp5/Sp6/Esr1/Sox8/Wnt7b/Ror2/Fgfr2/Pdgfa/Six4/Bmp4/Runx2/Cthrc1/Pim1/Bdnf/Wt1/Celsr3/Bhlhe23/Bcor/Acvr1/Tgfb2	32
GO:0001738	morphogenesis of a polarized epithelium	16/2167	83/23328	0.00371618	0.0432224	0.0340141	Wnt5a/Foxf2/Myo9a/Tcf15/Plekha4/Fat1/Erbb4/Sfrp5/Wnt7b/Ror2/Actb/Fat4/Syne4/Cthrc1/Wdr1/Celsr3	16
GO:0051480	regulation of cytosolic calcium ion concentration	51/2167	375/23328	0.00374368	0.0434573	0.034199	Wnt5a/Ccr5/Trpv4/Iapp/Slc35g1/Pml/Avp/Dmd/Cd4/Cckar/Gpr3/Cmklr1/Drd2/Drd1/Lyn/Npsr1/Gpr6/Epor/Gck/Esr1/P2rx7/Ubash3b/Lpar3/Ccr1/Ccr10/Adra1d/Casq2/Galr2/Oxtr/Tmem178/Cnga1/Bmp4/F2r/Nos1/Capn3/Cxcr4/Swap70/Cacna1i/Lpar6/Pln/Itgav/Ryr2/Gipr/Smad3/Bok/Htt/Ngf/Adcy5/Tgfb2/Gna13/Oxt	51
GO:0022898	regulation of transmembrane transporter activity	39/2167	270/23328	0.00377492	0.0437183	0.0344043	Pm20d1/Kcne2/Rgs9/Hecw2/Kcnq1/Scn4b/Arc/Dmd/Shisa6/Cacnb4/Drd2/Wnk1/Akap9/Ins2/Cracr2a/Pde4b/Pcsk9/Tcaf3/Actb/Casq2/Galr2/Shisa9/Cacna1f/Bmp4/Drd4/Ehd3/Wnk3/Actn2/Crh/Pim1/Ephb2/Pln/Sphk2/Ryr2/Kcne1l/Rnf207/Htt/Ahnak/Cacnb2	39
GO:0003176	aortic valve development	7/2167	23/23328	0.00381021	0.0437183	0.0344043	Gata3/Notch1/Slit2/Rb1/Bmp4/Emilin1/Tnfrsf1a	7
GO:0023019	signal transduction involved in regulation of gene expression	7/2167	23/23328	0.00381021	0.0437183	0.0344043	T/Msx1/Pax6/Fgf5/Hnf4a/Smad2/Smad3	7
GO:0045606	positive regulation of epidermal cell differentiation	7/2167	23/23328	0.00381021	0.0437183	0.0344043	Atoh1/Notch1/Ovol2/Kdf1/Ncoa3/Bmp4/Prkch	7
GO:0061162	establishment of monopolar cell polarity	7/2167	23/23328	0.00381021	0.0437183	0.0344043	Wnt5a/Foxj1/Myo9a/Tcf15/Fat1/Fscn1/Syne4	7
GO:0090190	positive regulation of branching involved in ureteric bud morphogenesis	7/2167	23/23328	0.00381021	0.0437183	0.0344043	Six1/Lhx1/Pax8/Grem1/Sox8/Six4/Bmp4	7
GO:0021846	cell proliferation in forebrain	9/2167	35/23328	0.00384447	0.0439421	0.0345804	Zeb2/Dock7/Dct/Pax6/Kif14/Ncor2/Wnt7b/Fgfr2/Six3	9
GO:0045987	positive regulation of smooth muscle contraction	9/2167	35/23328	0.00384447	0.0439421	0.0345804	Myocd/Ptgs1/Oxtr/Adra2b/F2r/Ghsr/Itga2/Ada/Oxt	9
GO:0045907	positive regulation of vasoconstriction	11/2167	48/23328	0.00386965	0.0439792	0.0346096	Dbh/Avp/Smtnl2/Hrh1/Ptgs1/Adra1d/Fga/Oxtr/F2r/Pde5a/Avpr2	11
GO:0090279	regulation of calcium ion import	11/2167	48/23328	0.00386965	0.0439792	0.0346096	Iapp/Slc30a1/Cask/Egf/Cxcr4/Wnk3/Crh/Stc1/Pln/Sphk2/Cxcl12	11
GO:0000271	polysaccharide biosynthetic process	15/2167	76/23328	0.00386987	0.0439792	0.0346096	Has1/Irs2/Ndst4/Ins2/Hs2st1/Gck/Egf/B3gnt6/Ppp1r3e/Ppp1r3b/B3gnt4/Ppp1r3c/Ptges3/Irs1/Prkag3	15
GO:0042133	neurotransmitter metabolic process	8/2167	29/23328	0.00396219	0.0448409	0.0352878	Tomt/Prima1/Dbh/Th/Comt/Chat/Slc5a7/Moxd1	8
GO:0044344	cellular response to fibroblast growth factor stimulus	17/2167	91/23328	0.00398077	0.0448409	0.0352878	Gata3/Wnt5a/Fgf3/Kl/Egr3/Kif16b/Trim71/Rab14/Fgf5/Ofd1/Fgfr2/Fgf9/Fat4/Spry4/Runx2/Grb2/Fgf17	17
GO:0061371	determination of heart left/right asymmetry	14/2167	69/23328	0.00398335	0.0448409	0.0352878	T/Wnt5a/Folr1/Notch1/Ovol2/Tmed2/Aldh1a2/Ccdc40/Lbx1/Nphp3/Smad3/Kdm2a/Ihh/Notch2	14
GO:0071867	response to monoamine	14/2167	69/23328	0.00398335	0.0448409	0.0352878	Rgs9/Nr4a3/Drd2/Drd1/Pde4b/Flna/Htr5b/Drd4/Gnal/Nos1/Atf4/Ryr2/Htt/Adcy5	14
GO:0071869	response to catecholamine	14/2167	69/23328	0.00398335	0.0448409	0.0352878	Rgs9/Nr4a3/Drd2/Drd1/Pde4b/Flna/Htr5b/Drd4/Gnal/Nos1/Atf4/Ryr2/Htt/Adcy5	14
GO:0002534	cytokine production involved in inflammatory response	12/2167	55/23328	0.0040101	0.0450569	0.0354577	Il17ra/Il1r2/Chid1/Clec7a/Kpna6/Ido1/Lep/Apod/Nod2/Per1/Il17d/Gbp5	12
GO:1905330	regulation of morphogenesis of an epithelium	20/2167	114/23328	0.00402815	0.0451745	0.0355503	Gata3/Wnt5a/Six1/Lhx1/Pax8/Plekha4/Grem1/Met/Sfrp5/Esr1/Sox8/Wnt7b/Ror2/Pdgfa/Rreb1/Six4/Bmp4/Cthrc1/Celsr3/Alox12	20
GO:0061337	cardiac conduction	13/2167	62/23328	0.00403805	0.0452004	0.0355706	Kcne2/Kcnq1/Dsp/Scn4b/Flna/Ehd3/Scn10a/Dsc2/Pln/Ryr2/Kcnj2/Kcne1l/Cacnb2	13
GO:0072175	epithelial tube formation	26/2167	162/23328	0.00411741	0.0460022	0.0362017	Gata3/T/Wnt5a/Fgf3/Folr1/Zeb2/Six1/Trim71/Pax8/Ovol2/Grem1/Sfrp5/Hs2st1/Kdm2b/Lhx2/Sox8/Fgfr2/Six4/Tmed2/Sox11/Bmp4/Irx2/Cthrc1/Prickle1/Kdm2a/Tgfb2	26
GO:0019233	sensory perception of pain	24/2167	146/23328	0.0041812	0.0464577	0.0365601	Asic3/Aqp1/Iapp/Mme/Cacna1b/Ntrk1/P2rx7/Oprk1/Ptgs1/Penk/Comt/Zfhx2/F2r/Nos1/Cxcr4/Scn9a/Scn10a/Ptges3/Scn3a/Itga2/Scn11a/Ngf/Cxcl12/Oxt	24
GO:0001508	action potential	23/2167	138/23328	0.00418353	0.0464577	0.0365601	Usp53/Kcne2/Kcnq1/Dsp/Scn4b/Dmd/Cacnb4/Scn4a/Drd1/Chrnb4/Flna/Scn9a/Scn10a/Dsc2/Cacna1i/Scn3a/Ryr2/Kcnj2/Scn11a/Kcne1l/Rnf207/Kcnb1/Cacnb2	23
GO:0071887	leukocyte apoptotic process	23/2167	138/23328	0.00418353	0.0464577	0.0365601	Wnt5a/Ccr5/Birc7/Nr4a3/Anxa1/Irs2/Traf3ip2/Lyn/Slc7a11/P2rx7/Ido1/Tsc22d3/Trp53/Tnfrsf21/Bmp4/Nod2/Pkn1/Ghsr/Vhl/Siglec1/Cxcl12/Ada/Tgfb2	23
GO:0030593	neutrophil chemotaxis	18/2167	99/23328	0.00418938	0.0464577	0.0365601	S100a8/S100a9/Sell/Ccl21a/Slit2/Cxcl9/Thbs4/Cklf/Ccl17/Pde4b/Nod2/Ccl9/Lbp/Ccl6/Spp1/Ccl24/Dapk2/Itga1	18
GO:0050766	positive regulation of phagocytosis	16/2167	84/23328	0.00420338	0.0465263	0.0366141	C3/Sirpb1a/Ighg2b/Ighg1/Cd47/Cd300lf/C2/Fcgr1/Clec7a/Cd209b/Nod2/Il2rg/Lbp/Itga2/Il2rb/Hspa8	16
GO:0051339	regulation of lyase activity	10/2167	42/23328	0.0043162	0.0476864	0.037527	Gpr87/Drd2/Rd3/Akap9/Gng7/Mtrr/Galr2/Nos1/Nf1/Adora2b	10
GO:0019221	cytokine-mediated signaling pathway	50/2167	369/23328	0.00437432	0.048239	0.0379619	Wnt5a/Lepr/Il1r1/Il11ra2/Krt8/Krt18/St18/Il17ra/Ccl21a/Cd300lf/Slit2/Cd4/Src/Cxcl9/Il1r2/Traf3ip2/Prlr/Wnk1/Ccl17/Il20rb/Traf3/Ccr1/Oas2/Trp53/Duox2/Palm3/Ifnlr1/Lep/Irgm2/Dcst1/Txk/Plvap/Il2rg/Ccl9/Csf2rb2/Cxcr4/Sh2b3/Duox1/Hpx/Stat6/Irak1/Ghr/Ccl6/Yap1/Il2rb/Ccl24/Cebpa/Cxcl12/Cldn18/Tnfrsf1a	50
GO:0045453	bone resorption	15/2167	77/23328	0.00440232	0.0483101	0.0380179	Tfrc/Iapp/Src/Pdk4/Acp5/P2rx7/Ubash3b/Ppargc1b/Lrrk1/Itgav/Spp1/Nf1/Ihh/Cldn18/Mc4r	15
GO:0010721	negative regulation of cell development	52/2167	387/23328	0.00440638	0.0483101	0.0380179	Wnt5a/Pitx3/Ccr5/Trpv4/Mdm2/Notch1/Slit2/Isl2/Aspm/Ptbp1/Erbb4/Pax6/Lmx1a/Slc6a4/Ap1ar/Efna5/Lhx2/Sox8/Lsm1/Wnt7b/Flna/Nkx2-2/Vax1/Trp53/Postn/Six3/Sox11/Bmp4/Trp73/Sema6c/Slit1/Lbx1/Mycn/Eif2ak4/Ifrd1/Fezf2/Sorl1/Ephb2/Epha4/Bdnf/Shb/Zhx2/H2-D1/H2-K1/Lrp4/Gdf11/Nf1/Bhlhe23/Cldn18/Coro1c/Paqr3/Klk8	52
GO:0010002	cardioblast differentiation	6/2167	18/23328	0.00443762	0.0483101	0.0380179	T/Notch1/Grem1/Myocd/Prickle1/Tgfb2	6
GO:0021756	striatum development	6/2167	18/23328	0.00443762	0.0483101	0.0380179	Aldh1a3/Rarb/Drd1/Slc7a11/Inhba/Htt	6
GO:0033604	negative regulation of catecholamine secretion	6/2167	18/23328	0.00443762	0.0483101	0.0380179	Entpd1/Drd2/Gck/Ptgs1/Crh/Ghsr	6
GO:0042026	protein refolding	6/2167	18/23328	0.00443762	0.0483101	0.0380179	Hspa5/Hspa1a/Hsp90aa1/Hspa1b/Dnaja4/Hspa8	6
GO:0086011	membrane repolarization during action potential	6/2167	18/23328	0.00443762	0.0483101	0.0380179	Kcne2/Kcnq1/Flna/Kcnj2/Kcne1l/Rnf207	6
GO:0042445	hormone metabolic process	30/2167	196/23328	0.00445903	0.0483101	0.0380179	Ttr/Gata3/Gh/Foxe1/Aldh1a3/Rpe65/Pax8/Tpo/Safb/Akr1c14/Cyp26a1/Aanat/Rdh9/Slc5a5/Esr1/Psg18/Kcnj6/Comt/Duox2/Lep/Stc2/Aldh1a2/Pcsk1/Adh7/Cyp2s1/Ghr/Spp1/Gnb3/Bmp6/Htt	30
GO:0090100	positive regulation of transmembrane receptor protein serine/threonine kinase signaling pathway	20/2167	115/23328	0.00446038	0.0483101	0.0380179	Lrg1/Notch1/Lefty1/Msx1/Lefty2/Myocd/Fgf9/Sox11/Gdf9/Bmp4/Fermt1/Smad2/Ing2/Inhba/Bmp6/Gdf11/Notch2/Gdf5/Acvr1/Tgfb2	20
GO:0045926	negative regulation of growth	38/2167	264/23328	0.00446435	0.0483101	0.0380179	Wnt5a/Ccr5/Gng4/Trim40/Pml/Notch1/Cirbp/D7Ertd443e/Slit2/Dcbld2/Cdkn1a/Msx1/Grem1/Sfrp5/Slc6a4/H19/Eaf2/Myl2/Rb1/Caprin2/Osgin1/Trp53/Stc2/Gdf9/Bmp4/Trp73/Sema6c/Hnf4a/Slit1/Ifrd1/Inhba/Sphk2/Wt1/Smad3/Prdm11/Sertad1/Notch2/Tgfb2	38
GO:0090630	activation of GTPase activity	17/2167	92/23328	0.00447	0.0483101	0.0380179	Wnt5a/Tbc1d8/Arhgap42/Dock7/Foxj1/Ralgapb/Ect2/Plekhg4/Usp6nl/Tax1bp3/Tbc1d1/Gmip/Arhgap22/Arhgef16/Arhgef15/Apc2/Coro1c	17
GO:0002793	positive regulation of peptide secretion	34/2167	230/23328	0.00454759	0.0487875	0.0383936	Frmd4a/Lepr/S100a8/Aacs/S100a9/Clec4n/Src/Rgcc/Gapdh/Cckar/Irs2/Drd2/Ptbp1/Pax6/Ins2/Ttn/Cask/Gck/P2rx7/Stxbp5l/Adora2a/Fga/Crh/Sorl1/Sytl4/Gipr/Clec5a/Irs1/Myom1/Sec24a/Gpr68/Kcnn4/Tgfb2/Rasl10b	34
GO:0045669	positive regulation of osteoblast differentiation	14/2167	70/23328	0.00456262	0.0487875	0.0383936	Gdpd2/Nell1/Wnt7b/Sox11/Bmp4/Ddr2/Cebpd/Runx2/Cthrc1/Atraid/Cebpb/Bmp6/Cebpa/Acvr1	14
GO:0003206	cardiac chamber morphogenesis	24/2167	147/23328	0.00456763	0.0487875	0.0383936	Gata3/Wnt5a/Mdm2/Dsp/Notch1/Rarb/Tnni3/Ovol2/Slit2/Heg1/Epor/Myl2/Fgfr2/Trp53/Fgf9/Sox11/Bmp4/Ryr2/Heyl/Tnni1/Notch2/Acvr1/Pitx2/Tgfb2	24
GO:0006692	prostanoid metabolic process	11/2167	49/23328	0.00457903	0.0487875	0.0383936	Avp/Akr1c14/Anxa1/Gstm2/Ptgs1/Cyp2s1/Plaa/Ptges3/Ptgr1/Pla2g4a/Tnfrsf1a	11
GO:0006693	prostaglandin metabolic process	11/2167	49/23328	0.00457903	0.0487875	0.0383936	Avp/Akr1c14/Anxa1/Gstm2/Ptgs1/Cyp2s1/Plaa/Ptges3/Ptgr1/Pla2g4a/Tnfrsf1a	11
GO:0032941	secretion by tissue	11/2167	49/23328	0.00457903	0.0487875	0.0383936	Slc4a5/Aqp1/Cckar/Wnk1/Oprk1/Trp73/Celsr2/Wnk3/Alox12b/Kcnn4/Ada	11
GO:0001947	heart looping	13/2167	63/23328	0.0046643	0.0487875	0.0383936	Wnt5a/Folr1/Notch1/Ovol2/Tmed2/Aldh1a2/Ccdc40/Lbx1/Nphp3/Smad3/Kdm2a/Ihh/Notch2	13
GO:0071479	cellular response to ionizing radiation	13/2167	63/23328	0.0046643	0.0487875	0.0383936	Gata3/Rad1/Mdm2/Cdkn1a/Atr/Ect2/Kdm4d/Chek2/Trp53/Rpl26/Yap1/Grb2/Tnks1bp1	13
GO:0150116	regulation of cell-substrate junction organization	13/2167	63/23328	0.0046643	0.0487875	0.0383936	Enpp2/Src/Grem1/Myoc/Efna5/BC024139/S100a10/Apod/Iqsec1/Vcl/Smad3/Col16a1/Coro1c	13
GO:0001649	osteoblast differentiation	31/2167	205/23328	0.00466878	0.0487875	0.0383936	Dhh/Col1a1/Ranbp3l/Notch1/Cdk6/Grem1/Gdpd2/Myoc/Nell1/Sox8/Wnt7b/Hdac4/Fgf9/Sox11/Bmp4/Ddr2/Hdac7/Cebpd/Runx2/Cthrc1/Atf4/Atraid/Cebpb/Spp1/Clec5a/Smad3/Bmp6/Cebpa/Nf1/Ihh/Acvr1	31
GO:0006476	protein deacetylation	18/2167	100/23328	0.00467566	0.0487875	0.0383936	Mier1/Pml/Spred2/Ncor2/Flna/Tbl1xr1/Trp53/Hdac4/Msl3l2/Fry/Hopx/Hdac7/Jdp2/Ing2/Sphk2/Per1/Znhit1/Kdm5a	18
GO:0017145	stem cell division	12/2167	56/23328	0.00468106	0.0487875	0.0383936	Dock7/Notch1/Samd9l/Lef1/Aspm/Dct/Ncoa3/Fgfr2/Prdm15/Ing2/Sox5/Tgfb2	12
GO:0001973	G protein-coupled adenosine receptor signaling pathway	5/2167	13/23328	0.00468622	0.0487875	0.0383936	Adora2a/Gnat1/Adora2b/Adcy5/Ada	5
GO:0035588	G protein-coupled purinergic receptor signaling pathway	5/2167	13/23328	0.00468622	0.0487875	0.0383936	Adora2a/Gnat1/Adora2b/Adcy5/Ada	5
GO:0042136	neurotransmitter biosynthetic process	5/2167	13/23328	0.00468622	0.0487875	0.0383936	Dbh/Th/Chat/Slc5a7/Moxd1	5
GO:0042402	cellular biogenic amine catabolic process	5/2167	13/23328	0.00468622	0.0487875	0.0383936	Ido1/Ido2/Dhps/Afmid/Kmo	5
GO:0048340	paraxial mesoderm morphogenesis	5/2167	13/23328	0.00468622	0.0487875	0.0383936	Wnt5a/Lef1/Smad2/Smad3/Htt	5
GO:0070091	glucagon secretion	5/2167	13/23328	0.00468622	0.0487875	0.0383936	Nucb2/Pax6/Lep/Crh/Irs1	5
GO:0070092	regulation of glucagon secretion	5/2167	13/23328	0.00468622	0.0487875	0.0383936	Nucb2/Pax6/Lep/Crh/Irs1	5
GO:0072160	nephron tubule epithelial cell differentiation	5/2167	13/23328	0.00468622	0.0487875	0.0383936	Gata3/Lhx1/Pax8/Fat4/Yap1	5
GO:0072376	protein activation cascade	5/2167	13/23328	0.00468622	0.0487875	0.0383936	F8/Fga/F12/Apoh/F13a1	5
GO:0003401	axis elongation	9/2167	36/23328	0.00471073	0.0489571	0.038527	Wnt5a/Six1/Tfap2c/Sfrp5/Esr1/Fgfr2/Six4/Bmp4/Yap1	9
GO:0045862	positive regulation of proteolysis	47/2167	344/23328	0.00478911	0.0496849	0.0390998	Kcne2/S100a8/Col4a3/S100a9/St18/Sh3d19/Pml/Mdm2/Sh3rf2/Nek5/Src/Trib1/Acer2/Lyn/Casp8ap2/Lpcat3/Nlrp1a/Nkx3-1/Xdh/Cln6/Cbfa2t3/Myh9/Hspa1a/Egf/Arih2/Cdc20b/Rps27l/F12/F2r/Capn3/Foxl2/Bid/Klhl40/Hspa1b/Vcp/Edem2/Rnf180/Htra2/Prickle1/Epha4/Dap/Smad3/Bok/Hspa8/Usp13/Ngf/Alox12	47
GO:2000045	regulation of G1/S transition of mitotic cell cycle	20/2167	116/23328	0.00493027	0.0508625	0.0400265	Pml/Mdm2/Anxa1/E2f7/Cdkn1a/Tjp3/Rgcc/Cacnb4/Ccnd1/Kif14/Rbl2/Rb1/Rbm38/Trp53/Rps27l/Rpl26/Lsm11/Ube2e2/Bid/Rbl1	20
GO:0001505	regulation of neurotransmitter levels	37/2167	257/23328	0.00495356	0.0508625	0.0400265	Tomt/Slc6a5/Prima1/Dbh/Slc18a1/Stxbp5/Cacnb4/Drd2/Drd1/Cacna1b/Slc30a1/Th/Slc6a4/Nr3c2/Adcy1/Cask/P2rx7/Stx11/Stxbp5l/Adora2a/Comt/Slc1a2/Slc29a4/Chat/Snap23/Slc5a7/Pde1b/Drd4/Nos1/Moxd1/Stx2/Kmo/Slc1a7/Stxbp2/Nf1/Adora2b/Ngf	37
GO:0002864	regulation of acute inflammatory response to antigenic stimulus	7/2167	24/23328	0.00495387	0.0508625	0.0400265	C3/Ighg2b/Ighg1/Fcgr1/Btk/Il20rb/Spn	7
GO:0006582	melanin metabolic process	7/2167	24/23328	0.00495387	0.0508625	0.0400265	Wnt5a/Zeb2/Dct/Slc7a11/Cdh3/Tyrp1/Vhl	7
GO:0021544	subpallium development	7/2167	24/23328	0.00495387	0.0508625	0.0400265	Aldh1a3/Rarb/Drd1/Slc7a11/Inhba/Gsx2/Htt	7
GO:0061339	establishment or maintenance of monopolar cell polarity	7/2167	24/23328	0.00495387	0.0508625	0.0400265	Wnt5a/Foxj1/Myo9a/Tcf15/Fat1/Fscn1/Syne4	7
GO:0002066	columnar/cuboidal epithelial cell development	15/2167	78/23328	0.00499285	0.051148	0.0402512	Tomt/Wnt5a/Myo7a/Rarb/Src/Cdk6/Pax6/Nkx2-2/Yipf6/Insm1/Bmp4/Hnf4a/Yap1/Myo3b/Bmp6	15
GO:0071774	response to fibroblast growth factor	17/2167	93/23328	0.00500744	0.051148	0.0402512	Gata3/Wnt5a/Fgf3/Kl/Egr3/Kif16b/Trim71/Rab14/Fgf5/Ofd1/Fgfr2/Fgf9/Fat4/Spry4/Runx2/Grb2/Fgf17	17
GO:0150115	cell-substrate junction organization	17/2167	93/23328	0.00500744	0.051148	0.0402512	Enpp2/Src/Grem1/Myoc/Efna5/BC024139/S100a10/Apod/Actn2/Iqsec1/Itgav/Itga2/Vcl/Smad3/Col16a1/Tln1/Coro1c	17
GO:0043434	response to peptide hormone	46/2167	336/23328	0.00502316	0.0512039	0.0402952	Gh/Sgk1/Trpv4/Kl/Nucb2/Agtrap/Pld1/Apoc3/Rpe65/Nr4a3/Serpina3n/Srsf5/Atp2a1/Anxa1/Aanat/Src/Baiap2l1/Tshr/Irs2/Pdk4/Ins2/Cpeb2/Pcsk9/Gck/Oprk1/Soga1/Egr2/Serpina3f/Lep/Rarres2/Nos1/Ptpn1/Actn2/Stat6/Sorl1/Serpina3m/Ghr/Ghsr/Grb2/Irs1/Adora2b/Eif2b3/Mbd5/Creb1/Cdk2/Mc4r	46
GO:0072593	reactive oxygen species metabolic process	41/2167	292/23328	0.00503011	0.0512039	0.0402952	Immp2l/Hbq1a/Hba-a1/Cd47/Tpo/Hbb-bt/Cdkn1a/Pdk4/Met/Ins2/Ddit4/Acp5/Epor/Esr1/P2rx7/Xdh/Trim30a/Pxdn/Hrh1/Hbq1b/Trp53/Duox2/Nqo1/Hdac4/Lep/Cybb/Nos1/Mycn/Birc3/Hsp90aa1/Duox1/Pla2r1/Gch1/Fancc/Sphk2/Smad3/Grb2/Nrros/Nox1/Foxm1/Noxo1	41
GO:0048511	rhythmic process	42/2167	301/23328	0.00510221	0.0518492	0.040803	Lepr/Enpp2/Pml/Anxa1/Aanat/Mttp/Src/Bhlhe40/Drd2/Drd1/Slc6a4/Adcy1/Ntrk1/Esr1/Adora2a/Egr2/Hrh1/Trp53/Cdk1/Six3/Usp2/Lep/Chat/Gdf9/Zfhx3/Drd4/Hnf4a/Inhba/Atf4/Pla2g4a/Nfil3/Bdnf/Per1/Kdm2a/Nfya/Top2a/Ngf/Kdm5a/Creb1/Ada/Klf10/Rbm4b	42
GO:0015850	organic hydroxy compound transport	36/2167	249/23328	0.00515471	0.0522936	0.0411527	Entpd1/Aqp1/Nucb2/Slc18a1/Apob/Abcc2/Drd2/Drd1/Slc6a4/Lpcat3/Pcsk9/Gck/Syt15/Oprk1/Adora2a/Ptgs1/Actb/Npc1l1/Egf/Slc29a4/Lep/Aqp9/Oxtr/Slco1a4/Abcb4/Soat1/Nos1/Crh/Irak1/Ghsr/Spp1/Bmp6/Adora2b/Cxcl12/Kcnb1/Oxt	36
GO:0060993	kidney morphogenesis	18/2167	101/23328	0.00520732	0.0526562	0.0414381	Gata3/Six1/Lhx1/Pax8/Grem1/Erbb4/Hs2st1/Sox8/Wnt7b/Six4/Fras1/Fat4/Bmp4/Irx2/Pgf/Nphp3/Wt1/Klhl3	18
GO:0007492	endoderm development	14/2167	71/23328	0.00520815	0.0526562	0.0414381	Otx2/Lhx1/Notch1/Kif16b/Arc/Dusp4/Col5a2/Bmp4/Mixl1/Angpt2/Smad2/Inhba/Itgav/Smad3	14
GO:0097581	lamellipodium organization	16/2167	86/23328	0.00533468	0.0538441	0.0423729	Enpp2/Aqp1/Slit2/Src/Arpc5/Ccdc88a/Rreb1/Vil1/Hdac4/Avil/Fscn1/Nck2/Hsp90aa1/Vcl/Coro1c/Arpc2	16
GO:1902807	negative regulation of cell cycle G1/S phase transition	13/2167	64/23328	0.00536627	0.0540713	0.0425517	Pml/Mdm2/E2f7/Cdkn1a/Cacnb4/Ccnd1/Rbl2/Rb1/Rbm38/Trp53/Rps27l/Rpl26/Rbl1	13
GO:0032309	icosanoid secretion	11/2167	50/23328	0.00538776	0.0541048	0.042578	Anxa1/Pla2g1b/Drd2/P2rx7/Lep/Drd4/Pla2g2f/Pla2r1/Pla2g4a/Sstr4/Oxt	11
GO:0061005	cell differentiation involved in kidney development	11/2167	50/23328	0.00538776	0.0541048	0.042578	Gata3/Lhx1/Notch1/Pax8/Grem1/Glis2/Fat4/Bmp4/Yap1/Wt1/Notch2	11
GO:0050920	regulation of chemotaxis	33/2167	224/23328	0.00540094	0.0541458	0.0426103	Wnt5a/Trpv4/Sell/Notch1/Ccl21a/Slit2/Grem1/Cmklr1/Thbs4/Wnk1/Met/Lyn/Gpr183/Ccr1/Rarres2/Ocm/Nod2/Sema6c/Pgf/Slit1/Angpt2/Plxna4/Cxcr4/Swap70/Fezf2/Zswim4/Lbp/Itga2/Smad3/Cxcl12/Mmp28/Dapk2/Adgra2	33
GO:0001935	endothelial cell proliferation	24/2167	149/23328	0.00543012	0.0543469	0.0427685	Prl/Lrg1/Wnt5a/Col4a3/Egr3/Rgcc/Thbs4/Loxl2/Ern1/Xdh/Vash2/Lep/Bmp4/Atoh8/Apoh/Aldh1a2/Pgf/Ghsr/Egfl7/Ccl24/Bmp6/Nf1/Adora2b/Cxcl12	24
GO:0010212	response to ionizing radiation	21/2167	125/23328	0.00548785	0.0546849	0.0430345	Gata3/Brca2/Rad1/Pml/Mdm2/D7Ertd443e/Anxa1/Cdkn1a/Atr/Ect2/Ercc8/Kdm4d/Chek2/Trp53/Rpl26/Msh2/Nabp1/Yap1/Grb2/Xrra1/Tnks1bp1	21
GO:0043280	positive regulation of cysteine-type endopeptidase activity involved in apoptotic process	21/2167	125/23328	0.00548785	0.0546849	0.0430345	S100a8/Col4a3/S100a9/St18/Pml/Acer2/Casp8ap2/Nlrp1a/Nkx3-1/Xdh/Rps27l/F2r/Foxl2/Bid/Vcp/Htra2/Dap/Smad3/Bok/Ngf/Alox12	21
GO:0061448	connective tissue development	39/2167	276/23328	0.00549145	0.0546849	0.0430345	Wnt5a/Arrdc3/Col1a1/Runx3/Trpv4/Notch1/Rarb/Hoxd3/Msx1/Grem1/Loxl2/Sox8/Ebf2/Wnt7b/Ror2/Tbl1xr1/Zeb1/Lep/Fgf9/Matn1/Bmp4/Hspg2/Mycn/Runx2/Stc1/Sorl1/Sox5/Zfp516/Wt1/Smad3/Paxip1/Bmp6/Prrx2/Ihh/Zbtb7a/Pitx1/Pax7/Gdf5/Tgfb2	39
GO:0030308	negative regulation of cell growth	30/2167	199/23328	0.0055628	0.0553029	0.0435209	Wnt5a/Ccr5/Gng4/Trim40/Pml/Cirbp/D7Ertd443e/Slit2/Dcbld2/Cdkn1a/Msx1/Grem1/Eaf2/Myl2/Rb1/Caprin2/Osgin1/Trp53/Gdf9/Sema6c/Hnf4a/Slit1/Ifrd1/Inhba/Sphk2/Wt1/Smad3/Prdm11/Sertad1/Tgfb2	30
GO:0001890	placenta development	27/2167	174/23328	0.00559352	0.0553606	0.0435663	Krt8/Etv2/Ovol2/E2f7/Lef1/Esx1/Ncoa3/Met/Ccnf/Epor/Wnt7b/Vash2/Fgfr2/Alkbh1/Tmed2/Lep/Peg10/Itgav/Pla2g4a/Ghsr/Cebpb/Grb2/Tppp3/Cebpa/Notch2/Ada/Xist	27
GO:0043271	negative regulation of ion transport	27/2167	174/23328	0.00559352	0.0553606	0.0435663	Entpd1/Kcne2/Hecw2/Slc18a1/Kcnq1/Irs2/Slc43a1/Drd2/Slc30a1/Wnk1/Pcsk9/Tcaf3/Casq2/Usp2/Lep/Cacna1f/Drd4/Nos1/Wnk3/Actn2/Stc1/Pla2r1/Ephb2/Atf4/Pln/Kcne1l/Tgfb2	27
GO:0015908	fatty acid transport	17/2167	94/23328	0.00559648	0.0553606	0.0435663	Anxa1/Irs2/Abcc2/Pla2g1b/Drd2/Cpt1b/P2rx7/Lep/Drd4/Pla2g2f/Slc27a6/Slco2a1/Pla2r1/Pla2g4a/Sstr4/Slc27a2/Oxt	17
GO:0022411	cellular component disassembly	51/2167	383/23328	0.00568882	0.0561807	0.0442116	C3/Sgk1/Mid1/Svil/Trpv4/Ufm1/Calcoco2/Spata18/Spef1/Lmod3/Vill/Smarce1/Ddit4/Fap/Kif18b/Mtrf1l/Trp53/Vps33a/Wdr72/Vil1/Cdk1/Irgm2/Nckap5l/Ddr2/Ufl1/Avil/Fscn1/Nmnat1/Foxl2/Dnase2a/Actn2/Swap70/Nckap5/Mical3/Vcp/Wdr1/Htra2/Iqsec1/Epha4/Fundc2/Bok/Vps13d/Hspa8/Top2a/Htt/Apc2/Tgfb2/Cdk5rap3/Arpc2/Noxo1/Trim54	51
GO:0009595	detection of biotic stimulus	9/2167	37/23328	0.00572131	0.0562218	0.044244	Tlr1/Fap/Clec7a/Cd209b/Ly96/Nod2/Lbp/Itgav/Yap1	9
GO:0048665	neuron fate specification	9/2167	37/23328	0.00572131	0.0562218	0.044244	Six1/Atoh1/Dbx1/Isl2/Pax6/Nkx2-2/Lbx1/Dmrta2/Gsx2	9
GO:0071514	genetic imprinting	9/2167	37/23328	0.00572131	0.0562218	0.044244	Arid4b/Pcgf3/Kcnq1/H19/Meg3/Airn/Zfp57/Ctcf/Xist	9
GO:1901988	negative regulation of cell cycle phase transition	25/2167	158/23328	0.00582102	0.0571073	0.0449409	Rint1/Usp44/Pml/Mdm2/D7Ertd443e/E2f7/Cdkn1a/Rgcc/Cacnb4/Ccnd1/Rbl2/Rb1/Rbm38/Pcid2/Ttk/Trp53/Cdk1/Rps27l/Rpl26/Aven/Miip/Trip13/Nae1/Rbl1/Cdk5rap3	25
GO:1904888	cranial skeletal system development	14/2167	72/23328	0.00592521	0.0576882	0.045398	Foxe1/Six1/Irf6/Lhx1/Fgfr2/Six4/Frem1/Hoxa1/Bmp4/Runx2/Smad2/Smad3/Prrx2/Tgfb2	14
GO:0051222	positive regulation of protein transport	47/2167	348/23328	0.00594311	0.0576882	0.045398	Frmd4a/Tomt/Lepr/Aacs/Mdm2/Clec4n/Src/Rgcc/Gapdh/Irs2/Drd2/Ptbp1/Ins2/Ect2/Ttn/Cask/Gck/P2rx7/Stxbp5l/Prr5l/Tcaf3/Adora2a/Zpr1/Flna/Cdk1/Fga/Lep/Hsp90aa1/Edem2/Crh/Sorl1/Sytl4/Ran/Slc35d3/Gipr/Clec5a/Mtcl1/Myom1/Sec24a/Xpo4/Gpr68/Kcnb1/Kcnn4/Chp2/Tgfb2/Arpc2/Tnfrsf1a	47
GO:2000116	regulation of cysteine-type endopeptidase activity	34/2167	234/23328	0.00594885	0.0576882	0.045398	S100a8/Col4a3/Aqp1/S100a9/St18/Birc7/Pml/Mdm2/Avp/Nek5/Src/Lef1/Acer2/Casp8ap2/Nlrp1a/Nkx3-1/Xdh/Adora2a/Pcid2/Rps6ka3/Rps27l/F2r/Birc3/Foxl2/Bid/Hspa1b/Vcp/Htra2/Dap/Smad3/Bok/Htt/Ngf/Alox12	34
GO:0051216	cartilage development	30/2167	200/23328	0.00597804	0.0576882	0.045398	Wnt5a/Col1a1/Runx3/Trpv4/Rarb/Hoxd3/Msx1/Grem1/Loxl2/Wnt7b/Ror2/Zeb1/Lep/Fgf9/Matn1/Bmp4/Hspg2/Mycn/Runx2/Stc1/Sox5/Smad3/Bmp6/Prrx2/Ihh/Zbtb7a/Pitx1/Pax7/Gdf5/Tgfb2	30
GO:0003180	aortic valve morphogenesis	6/2167	19/23328	0.00598253	0.0576882	0.045398	Gata3/Notch1/Slit2/Rb1/Bmp4/Emilin1	6
GO:0048148	behavioral response to cocaine	6/2167	19/23328	0.00598253	0.0576882	0.045398	Ppp1r1b/Drd2/Drd1/Oprk1/Drd4/Nos1	6
GO:0051350	negative regulation of lyase activity	6/2167	19/23328	0.00598253	0.0576882	0.045398	Gpr87/Drd2/Rd3/Akap9/Mtrr/Galr2	6
GO:0060231	mesenchymal to epithelial transition	6/2167	19/23328	0.00598253	0.0576882	0.045398	Gata3/Pax8/Tcf15/Grem1/Bmp4/Wt1	6
GO:0098962	regulation of postsynaptic neurotransmitter receptor activity	6/2167	19/23328	0.00598253	0.0576882	0.045398	Src/Shisa6/Nptx2/Nptx1/Shisa9/Dlgap2	6
GO:0002685	regulation of leukocyte migration	32/2167	217/23328	0.00599255	0.0576882	0.045398	Wnt5a/Il1r1/Trpv4/Sell/Aire/Ccl21a/Slit2/Anxa1/Hoxa7/Grem1/Cmklr1/Thbs4/Wnk1/Lyn/Ccr1/Trp53/Apod/Rarres2/Nod2/Plvap/Pgf/Swap70/Emilin1/Lbp/Itga2/Ccl24/Adtrp/Spn/Cxcl12/Mmp28/Ada/Dapk2	32
GO:1904019	epithelial cell apoptotic process	20/2167	118/23328	0.00599273	0.0576882	0.045398	Gata3/Krt8/Krt18/Col4a3/Cd40/Rgcc/Pla2g1b/Tmtc4/Rb1/Fga/Six3/Bmp4/Bid/Pla2r1/Yap1/Col18a1/Ryr2/Bok/Tia1/Ngf	20
GO:0097193	intrinsic apoptotic signaling pathway	41/2167	295/23328	0.00599935	0.0576882	0.045398	Brca2/S100a8/Eda2r/S100a9/Tmem161a/Pml/Mdm2/Cep63/Atp2a1/Src/Cdkn1a/Msx1/Pdk1/Ins2/Ddit4/Ikbkg/Eaf2/Nkx3-1/Ern1/Hsph1/Chek2/Trp53/Rps27l/Rpl26/Trp73/Nck2/Bid/Ptpn1/Bcl3/Msh2/Xpa/Htra2/Atf4/Plekhf1/Cebpb/Shisa5/Bok/Cxcl12/Nox1/Dapk2/Tnfrsf1a	41
GO:0001936	regulation of endothelial cell proliferation	22/2167	134/23328	0.00601585	0.0576882	0.045398	Prl/Lrg1/Wnt5a/Col4a3/Egr3/Rgcc/Thbs4/Xdh/Vash2/Lep/Bmp4/Atoh8/Apoh/Aldh1a2/Pgf/Ghsr/Egfl7/Ccl24/Bmp6/Nf1/Adora2b/Cxcl12	22
GO:1902806	regulation of cell cycle G1/S phase transition	22/2167	134/23328	0.00601585	0.0576882	0.045398	Pml/Mdm2/Cirbp/Anxa1/E2f7/Cdkn1a/Tjp3/Rgcc/Cacnb4/Ccnd1/Kif14/Rbl2/Rb1/Rbm38/Fam83d/Trp53/Rps27l/Rpl26/Lsm11/Ube2e2/Bid/Rbl1	22
GO:0006482	protein demethylation	8/2167	31/23328	0.00616295	0.0585333	0.0460631	Kdm2b/Kdm5d/Phf8/Kdm4d/Kdm6b/Kdm4b/Kdm2a/Kdm5a	8
GO:0008214	protein dealkylation	8/2167	31/23328	0.00616295	0.0585333	0.0460631	Kdm2b/Kdm5d/Phf8/Kdm4d/Kdm6b/Kdm4b/Kdm2a/Kdm5a	8
GO:0045662	negative regulation of myoblast differentiation	8/2167	31/23328	0.00616295	0.0585333	0.0460631	Sostdc1/Notch1/Ccl17/Sox8/Bmp4/Zfhx3/Ccl9/Prickle1	8
GO:0061036	positive regulation of cartilage development	8/2167	31/23328	0.00616295	0.0585333	0.0460631	Wnt5a/Loxl2/Bmp4/Runx2/Sox5/Smad3/Bmp6/Gdf5	8
GO:0086010	membrane depolarization during action potential	8/2167	31/23328	0.00616295	0.0585333	0.0460631	Scn4b/Scn4a/Scn9a/Scn10a/Cacna1i/Scn3a/Scn11a/Cacnb2	8
GO:0098810	neurotransmitter reuptake	8/2167	31/23328	0.00616295	0.0585333	0.0460631	Slc6a5/Slc18a1/Drd2/Slc6a4/Slc1a2/Slc29a4/Nos1/Slc1a7	8
GO:0043281	regulation of cysteine-type endopeptidase activity involved in apoptotic process	31/2167	209/23328	0.00620607	0.0587767	0.0462546	S100a8/Col4a3/Aqp1/S100a9/St18/Birc7/Pml/Mdm2/Avp/Src/Lef1/Acer2/Casp8ap2/Nlrp1a/Nkx3-1/Xdh/Adora2a/Rps6ka3/Rps27l/F2r/Birc3/Foxl2/Bid/Hspa1b/Vcp/Htra2/Dap/Smad3/Bok/Ngf/Alox12	31
GO:0062012	regulation of small molecule metabolic process	48/2167	358/23328	0.00628208	0.0587767	0.0462546	Cyp7a1/Entpd1/Lepr/Zbtb20/Nucb2/Gpt2/Nr4a3/Avp/Anxa1/Src/Irs2/Apob/Rd3/Pdk1/Pdk4/Ins2/Ddit4/Slc7a11/Lpcat3/Gck/P2rx7/Ncor2/Soga1/Cbfa2t3/Egf/Comt/Trp53/Hdac4/Lmf1/Lep/Ppp1r3e/Ppp1r3b/Hnf4a/Nos1/Ppp1r3c/Nkx1-1/Vcp/Pla2g4a/Ghsr/Sphk2/Gnb3/Ak4/Bmp6/Irs1/Adora2b/Zbtb7a/Midn/Slc4a4	48
GO:0043470	regulation of carbohydrate catabolic process	12/2167	58/23328	0.00629061	0.0587767	0.0462546	Zbtb20/Ins2/Ddit4/Gck/P2rx7/Cbfa2t3/Trp53/Hdac4/Ppp1r3e/Ppp1r3b/Zbtb7a/Slc4a4	12
GO:0007018	microtubule-based movement	51/2167	385/23328	0.00629156	0.0587767	0.0462546	Nme8/Dnah7b/Cfap69/Drc7/Cfap44/Kif16b/Dnaic2/Ttc21a/Ttc30a2/Apob/Ttc29/Met/Drc1/Lca5/Dynlrb2/Kif14/Bsn/Dnah9/Kif18b/Dnah3/Tekt1/Ofd1/Slc26a8/Tmem108/Atp1a4/Kif20a/Tekt2/Nefm/Dnhd1/Ccdc40/Adcy10/Wdr78/Celsr2/Inpp5b/Sord/Dnah17/Kif4/Ak7/Ing2/Kif6/Slc9b1/Kif15/Dnah6/Kif27/Wt1/Armc2/Slc9b2/Bloc1s5/Hspa8/Htt/Dync2h1	51
GO:0035088	establishment or maintenance of apical/basal cell polarity	11/2167	51/23328	0.00630505	0.0587767	0.0462546	Wnt5a/Foxj1/Myo9a/Tcf15/Fat1/Lhx2/Lrrc7/Fscn1/Syne4/Wdr1/Mtcl1	11
GO:0061245	establishment or maintenance of bipolar cell polarity	11/2167	51/23328	0.00630505	0.0587767	0.0462546	Wnt5a/Foxj1/Myo9a/Tcf15/Fat1/Lhx2/Lrrc7/Fscn1/Syne4/Wdr1/Mtcl1	11
GO:0072132	mesenchyme morphogenesis	11/2167	51/23328	0.00630505	0.0587767	0.0462546	Wnt5a/Mdm2/Notch1/Msx1/Lef1/Smad2/Smad3/Heyl/Htt/Acvr1/Tgfb2	11
GO:0007413	axonal fasciculation	7/2167	25/23328	0.0063374	0.0587767	0.0462546	Wnt5a/Tnfrsf21/Ephb3/Fezf2/Ephb2/Epha4/Celsr3	7
GO:0010165	response to X-ray	7/2167	25/23328	0.0063374	0.0587767	0.0462546	Gata3/Brca2/Anxa1/Ercc8/Trp53/Msh2/Xrra1	7
GO:0086019	cell-cell signaling involved in cardiac conduction	7/2167	25/23328	0.0063374	0.0587767	0.0462546	Kcnq1/Scn4b/Flna/Scn10a/Ryr2/Kcne1l/Cacnb2	7
GO:0106030	neuron projection fasciculation	7/2167	25/23328	0.0063374	0.0587767	0.0462546	Wnt5a/Tnfrsf21/Ephb3/Fezf2/Ephb2/Epha4/Celsr3	7
GO:1901798	positive regulation of signal transduction by p53 class mediator	7/2167	25/23328	0.0063374	0.0587767	0.0462546	Msx1/Atr/Spred2/Rpl26/Trp73/Pla2r1/Cdk5rap3	7
GO:1904738	vascular associated smooth muscle cell migration	7/2167	25/23328	0.0063374	0.0587767	0.0462546	Dock7/Mdm2/Nr4a3/Ssh1/Myocd/Fgf9/Drd4	7
GO:1904752	regulation of vascular associated smooth muscle cell migration	7/2167	25/23328	0.0063374	0.0587767	0.0462546	Dock7/Mdm2/Nr4a3/Ssh1/Myocd/Fgf9/Drd4	7
GO:0010632	regulation of epithelial cell migration	34/2167	235/23328	0.00635082	0.0587767	0.0462546	Gata3/Wnt5a/Enpp2/Aqp1/Cd40/Notch1/Slit2/Anxa1/Src/Rgcc/Met/Rhoj/Rin2/Adamts9/Anxa3/Rreb1/Vil1/Mcc/Bmp4/Atoh8/Apoh/Angpt2/Hdac7/Dnaja4/Stc1/Iqsec1/Map2k3/Itga2/Nf1/Adora2b/Alox12/Tgfb2/Adgra2/Coro1c	34
GO:0002703	regulation of leukocyte mediated immunity	37/2167	261/23328	0.0063646	0.0587767	0.0462546	Gata3/Tfrc/C3/Il1r1/Ighg2b/Muc4/Cd40/Ighg1/Foxj1/H2-Q10/H2-Bl/H2-Q6/Lyn/Fcgr1/Btk/Dnase1/H2-Q7/P2rx7/H2-Q4/Il20rb/Lep/Nod2/Rif1/Hpx/Msh2/Stat6/Sphk2/Stxbp2/H2-D1/H2-K1/Paxip1/Lag3/Adora2b/Tap1/Ap1g1/Spn/Hspa8	37
GO:0034637	cellular carbohydrate biosynthetic process	15/2167	80/23328	0.00636624	0.0587767	0.0462546	Has1/Irs2/Ndst4/Ins2/Hs2st1/Gck/B3gnt6/Lep/Ppp1r3e/Ppp1r3b/B3gnt4/Ppp1r3c/Ptges3/Irs1/Prkag3	15
GO:0048041	focal adhesion assembly	15/2167	80/23328	0.00636624	0.0587767	0.0462546	Enpp2/Src/Grem1/Myoc/Efna5/BC024139/S100a10/Apod/Actn2/Itgav/Itga2/Vcl/Smad3/Col16a1/Coro1c	15
GO:0010522	regulation of calcium ion transport into cytosol	18/2167	103/23328	0.00641917	0.0590822	0.046495	Iapp/Pml/Dmd/Cd4/Drd1/Lyn/Npsr1/P2rx7/Ubash3b/Casq2/Bmp4/F2r/Capn3/Pln/Ryr2/Htt/Ngf/Tgfb2	18
GO:0042310	vasoconstriction	18/2167	103/23328	0.00641917	0.0590822	0.046495	Dbh/Arhgap42/Avp/Acta2/Smtnl2/Drd1/Slc6a4/Hrh1/Ptgs1/Adra1d/Fga/Lep/Oxtr/Adra2b/F2r/Nos1/Pde5a/Avpr2	18
GO:0002697	regulation of immune effector process	57/2167	440/23328	0.00646357	0.059399	0.0467443	Gata3/Tfrc/Wnt5a/C3/Il1r1/Ighg2b/Muc4/Cd40/Ighg1/Pml/Foxj1/H2-Q10/Nr4a3/Cd47/Anxa1/H2-Bl/Cd59a/Traf3ip2/H2-Q6/Lyn/Ins2/Fcgr1/Btk/Cd59b/Dnase1/H2-Q7/P2rx7/Siglecg/H2-Q4/Il20rb/Traf3/Ifnlr1/Lep/Nod2/Pkn1/Rif1/Zc3hav1/Eif2ak4/Hpx/Msh2/Stat6/Lbp/Shb/Sphk2/Apobec3/Stxbp2/H2-D1/H2-K1/Paxip1/Lag3/Adora2b/Tap1/Ap1g1/Dtx3l/Spn/Hspa8/Tgfb2	57
GO:0008630	intrinsic apoptotic signaling pathway in response to DNA damage	19/2167	111/23328	0.00653254	0.0598481	0.0470977	Brca2/Tmem161a/Pml/Cdkn1a/Ddit4/Chek2/Trp53/Rps27l/Rpl26/Trp73/Bid/Bcl3/Msh2/Xpa/Htra2/Shisa5/Bok/Cxcl12/Tnfrsf1a	19
GO:0030316	osteoclast differentiation	19/2167	111/23328	0.00653254	0.0598481	0.0470977	Tfrc/Cd109/Cd300lf/Src/Ubash3b/Gpr183/Ccr1/Ppargc1b/Lrrk1/Tmem178/Cebpb/Slc9b2/Nf1/Zbtb7a/Notch2/Creb1/Gpr68/Cldn18/Klf10	19
GO:0009913	epidermal cell differentiation	29/2167	193/23328	0.00662921	0.0605475	0.0476481	Tomt/Myo7a/Cd109/Wnt16/Irf6/Atoh1/Dsp/Notch1/Ovol2/Fosl2/Anxa1/Tgm3/Hoxa7/Kdf1/Tfap2c/Pax6/Ncoa3/Cdh3/Ptgs1/Bmp4/Tmem132e/Mycn/Prkch/Yap1/Myo3b/Lor/Ptprq/Tgfb2/Cers3	29
GO:1903531	negative regulation of secretion by cell	29/2167	193/23328	0.00662921	0.0605475	0.0476481	Frmd4a/Entpd1/Cyp51/Nucb2/Kcnq1/Notch1/Anxa1/Rgcc/Drd2/Slc30a1/Ins2/Gck/Siglecg/Stxbp5l/Oprk1/Ptgs1/Lep/Drd4/F2r/Nos1/Crh/Sytl4/Ghsr/Adtrp/Irs1/Nf1/Midn/Kcnb1/Tnfrsf1a	29
GO:1904063	negative regulation of cation transmembrane transport	16/2167	88/23328	0.00670137	0.0608857	0.0479143	Kcne2/Hecw2/Kcnq1/Slc43a1/Drd2/Slc30a1/Pcsk9/Casq2/Cacna1f/Drd4/Nos1/Actn2/Ephb2/Pln/Kcne1l/Tgfb2	16
GO:0007632	visual behavior	14/2167	73/23328	0.00671925	0.0608857	0.0479143	Sgk1/Dbh/Meis2/Ppp1r1b/Drd2/Drd1/Slc7a11/Hrh1/Slc1a2/Hoxa1/Pde1b/Nf1/Htt/Creb1	14
GO:0002885	positive regulation of hypersensitivity	5/2167	14/23328	0.00673782	0.0608857	0.0479143	C3/Ighg2b/Ighg1/Fcgr1/Btk	5
GO:0009310	amine catabolic process	5/2167	14/23328	0.00673782	0.0608857	0.0479143	Ido1/Ido2/Dhps/Afmid/Kmo	5
GO:0021527	spinal cord association neuron differentiation	5/2167	14/23328	0.00673782	0.0608857	0.0479143	Lhx1/Gsx1/Lbx1/Gsx2/Pax7	5
GO:0038065	collagen-activated signaling pathway	5/2167	14/23328	0.00673782	0.0608857	0.0479143	Col1a1/Col4a3/Ubash3b/Ddr2/Itga2	5
GO:0071371	cellular response to gonadotropin stimulus	5/2167	14/23328	0.00673782	0.0608857	0.0479143	Notch1/Pax8/Efna5/Inhba/Wt1	5
GO:0031644	regulation of nervous system process	28/2167	185/23328	0.00683524	0.0616725	0.0485335	Ncmap/Avp/Src/Shisa6/Igsf9b/Nptx2/Nptx1/Ssh1/Oprk1/Egr2/Chrnb4/Tmem108/Comt/Tbc1d24/Shisa9/Tnfrsf21/Drd4/Zfhx2/F2r/Nos1/Ghsr/Itga2/Dlgap2/Scn11a/2700046G09Rik/Tenm4/Oxt/Klk8	28
GO:0048736	appendage development	30/2167	202/23328	0.00688635	0.0617099	0.0485629	Wnt5a/Irf6/Notch1/Rarb/Sp9/Msx1/Kdf1/Lef1/Grem1/Slc7a11/Ror2/Fgfr2/Fgf9/Fras1/Sox11/Bmp4/Aldh1a2/Mycn/Runx2/Kremen2/Lrp4/Prrx2/Ihh/Pitx1/Hoxa9/Notch2/Gdf5/Pitx2/Tgfb2/Dync2h1	30
GO:0060173	limb development	30/2167	202/23328	0.00688635	0.0617099	0.0485629	Wnt5a/Irf6/Notch1/Rarb/Sp9/Msx1/Kdf1/Lef1/Grem1/Slc7a11/Ror2/Fgfr2/Fgf9/Fras1/Sox11/Bmp4/Aldh1a2/Mycn/Runx2/Kremen2/Lrp4/Prrx2/Ihh/Pitx1/Hoxa9/Notch2/Gdf5/Pitx2/Tgfb2/Dync2h1	30
GO:0045684	positive regulation of epidermis development	9/2167	38/23328	0.0068912	0.0617099	0.0485629	Wnt5a/Atoh1/Notch1/Ovol2/Kdf1/Ncoa3/Bmp4/Prkch/Tgfb2	9
GO:0086065	cell communication involved in cardiac conduction	9/2167	38/23328	0.0068912	0.0617099	0.0485629	Kcnq1/Dsp/Scn4b/Flna/Scn10a/Dsc2/Ryr2/Kcne1l/Cacnb2	9
GO:0110111	negative regulation of animal organ morphogenesis	9/2167	38/23328	0.0068912	0.0617099	0.0485629	Gata3/Wnt5a/Notch1/Pax8/Grem1/Bmp4/Bhlhe23/Bcor/Tgfb2	9
GO:0031331	positive regulation of cellular catabolic process	52/2167	396/23328	0.00693001	0.0619643	0.0487631	Cnot8/Kcne2/Zbtb20/Faf1/Sh3d19/Calcoco2/Mdm2/Trim71/Sh3rf2/Trib1/Irs2/Ins2/Ikbkg/Pcsk9/Gck/P2rx7/Trim30a/Cpeb3/Prr5l/Mettl16/Cbfa2t3/Hspa1a/Egf/Arih2/Cdc20b/Aadac/Irgm2/Nod2/Ufl1/Apoh/Bid/Ptpn1/Mid2/Ago2/Klhl40/Zc3hav1/Eif2ak4/Hsp90aa1/Hspa1b/Vcp/Edem2/Rnf180/Prickle1/Plekhf1/Trim14/Irs1/Lin28b/Vps13d/Dtx3l/Usp13/Htt/Slc4a4	52
GO:0032409	regulation of transporter activity	39/2167	280/23328	0.00696943	0.0621682	0.0489236	Pm20d1/Kcne2/Rgs9/Hecw2/Kcnq1/Scn4b/Arc/Dmd/Shisa6/Cacnb4/Drd2/Wnk1/Akap9/Ins2/Cracr2a/Pde4b/Pcsk9/Tcaf3/Actb/Casq2/Galr2/Shisa9/Cacna1f/Bmp4/Drd4/Ehd3/Wnk3/Actn2/Crh/Pim1/Ephb2/Pln/Sphk2/Ryr2/Kcne1l/Rnf207/Htt/Ahnak/Cacnb2	39
GO:0090288	negative regulation of cellular response to growth factor stimulus	24/2167	152/23328	0.0069737	0.0621682	0.0489236	Gata3/Wnt5a/Cd109/Sostdc1/Notch1/Hspa5/Slit2/Cd59a/Grem1/Spred2/Cask/Xdh/Ofd1/Trp53/Peg10/Spry4/Ptpn1/Bambi/Sorl1/Emilin1/Zbtb7a/Nrros/Snx6/Adgra2	24
GO:0034766	negative regulation of ion transmembrane transport	18/2167	104/23328	0.00710577	0.0632509	0.0497756	Kcne2/Hecw2/Kcnq1/Irs2/Slc43a1/Drd2/Slc30a1/Pcsk9/Tcaf3/Casq2/Cacna1f/Drd4/Nos1/Actn2/Ephb2/Pln/Kcne1l/Tgfb2	18
GO:0003205	cardiac chamber development	29/2167	194/23328	0.00712107	0.0632925	0.0498083	Gata3/Wnt5a/Mdm2/Dsp/Notch1/Rarb/Pax8/Tnni3/Ovol2/Slit2/Heg1/Myocd/Epor/Myl2/Fgfr2/Trp53/Fgf9/Sox11/Bmp4/Cxcr4/Nphp3/Ryr2/Heyl/Tnni1/Notch2/Maml1/Acvr1/Pitx2/Tgfb2	29
GO:0007589	body fluid secretion	19/2167	112/23328	0.0071996	0.0638951	0.0502826	Prl/Slc4a5/Aqp1/Rab14/Cckar/Prlr/Wnk1/Erbb4/Ccnd1/Xdh/Oprk1/Oas2/Trp73/Celsr2/Wnk3/Alox12b/Creb1/Kcnn4/Ada	19
GO:0044770	cell cycle phase transition	54/2167	415/23328	0.00721303	0.063919	0.0503014	Rint1/Usp44/Hecw2/Pml/Mdm2/Trim71/Cirbp/D7Ertd443e/Anxa1/E2f7/Cdkn1a/Tjp3/Rgcc/Cacnb4/Ccnd1/Ccnf/Cdc25a/Kif14/Cdc27/Rbl2/Rb1/Phf8/Rbm38/Usp37/Zpr1/Skp2/Chek2/Fam83d/Pcid2/Ttk/Trp53/Cdk1/Six3/Rps27l/Rpl26/Lsm11/Ube2e2/Aven/Tipin/Bid/Iqgap3/Inhba/Miip/Pole/Ccnjl/Trip13/Paxip1/Nae1/Foxm1/Cdk2/Acvr1/Anapc1/Rbl1/Cdk5rap3	54
GO:0007164	establishment of tissue polarity	12/2167	59/23328	0.00724453	0.0640523	0.0504063	Wnt5a/Foxf2/Plekha4/Erbb4/Sfrp5/Wnt7b/Ror2/Fat4/Hnf4a/Cthrc1/Wdr1/Celsr3	12
GO:0090184	positive regulation of kidney development	10/2167	45/23328	0.00724958	0.0640523	0.0504063	Gata3/Six1/Lhx1/Pax8/Grem1/Sox8/Pdgfa/Six4/Bmp4/Wt1	10
GO:0043268	positive regulation of potassium ion transport	11/2167	52/23328	0.00734038	0.0644719	0.0507365	Kcnq1/Wnk1/Akap9/Oprk1/Flna/Galr2/Wnk3/Actn2/Kcnj2/Kcne1l/Rnf207	11
GO:0045124	regulation of bone resorption	11/2167	52/23328	0.00734038	0.0644719	0.0507365	Tfrc/Iapp/Pdk4/P2rx7/Ubash3b/Ppargc1b/Itgav/Spp1/Nf1/Cldn18/Mc4r	11
GO:0140353	lipid export from cell	11/2167	52/23328	0.00734038	0.0644719	0.0507365	Nucb2/Nkx3-1/P2rx7/Lep/Gdf9/Crh/Inhba/Pla2g4a/Spp1/Bmp6/Oxt	11
GO:1900015	regulation of cytokine production involved in inflammatory response	11/2167	52/23328	0.00734038	0.0644719	0.0507365	Il17ra/Il1r2/Chid1/Clec7a/Kpna6/Lep/Apod/Nod2/Per1/Il17d/Gbp5	11
GO:0007601	visual perception	25/2167	161/23328	0.00740161	0.0649139	0.0510843	Mfrp/Myo7a/Col1a1/Gja3/Rgs9/Lctl/Rpe65/Rho/Best1/Impg2/Cacnb4/Gprc5c/Rd3/Th/Cln6/Cnga1/Cacna1f/Crybb3/Ppef2/Gnat1/Cryga/Myo3b/Abca4/Cryba2/Cacnb2	25
GO:0070301	cellular response to hydrogen peroxide	16/2167	89/23328	0.00748329	0.0655338	0.0515722	Ankzf1/Aqp1/Top2b/Lcn2/Nr4a3/Anxa1/Src/Met/Ect2/Epor/Hsph1/Trp53/Nqo1/Kdm6b/Pycr1/Stat6	16
GO:0050482	arachidonic acid secretion	8/2167	32/23328	0.00756092	0.065977	0.0519209	Anxa1/Pla2g1b/Drd2/Drd4/Pla2g2f/Pla2r1/Pla2g4a/Sstr4	8
GO:1903963	arachidonate transport	8/2167	32/23328	0.00756092	0.065977	0.0519209	Anxa1/Pla2g1b/Drd2/Drd4/Pla2g2f/Pla2r1/Pla2g4a/Sstr4	8
GO:0071772	response to BMP	27/2167	178/23328	0.00757822	0.065977	0.0519209	Gata3/Wnt5a/Sostdc1/Etv2/Notch1/Lefty1/Msx1/Lef1/Grem1/Sfrp5/Lefty2/Ror2/Sox11/Gdf9/Bmp4/Runx2/Smad2/Sorl1/Fstl1/Smad3/Bmp6/Heyl/Notch2/Gdf5/Hivep1/Acvr1/Tgfb2	27
GO:0071773	cellular response to BMP stimulus	27/2167	178/23328	0.00757822	0.065977	0.0519209	Gata3/Wnt5a/Sostdc1/Etv2/Notch1/Lefty1/Msx1/Lef1/Grem1/Sfrp5/Lefty2/Ror2/Sox11/Gdf9/Bmp4/Runx2/Smad2/Sorl1/Fstl1/Smad3/Bmp6/Heyl/Notch2/Gdf5/Hivep1/Acvr1/Tgfb2	27
GO:0046651	lymphocyte proliferation	43/2167	317/23328	0.00763131	0.0662455	0.0521322	Tfrc/Cd180/Cd40/Cr2/Card11/Foxj1/Anxa1/Cd4/Cdkn1a/Lef1/Irs2/Lyn/Btk/Cd59b/P2rx7/Siglecg/Ido1/Il20rb/Dhps/Gpr183/Trp53/Crip3/Lep/Sox11/Tnfrsf21/Bmp4/Pkn1/Zap70/Cxcr4/Pla2g2f/Tnfsf9/Nck2/Cd209a/Pde5a/Shb/Cebpb/Cd79a/Ighd/Znhit1/Ihh/Spn/Cxcl12/Ada	43
GO:0051146	striated muscle cell differentiation	43/2167	317/23328	0.00763131	0.0662455	0.0521322	T/Krt8/Six1/Smyd1/Capn9/Flt3l/Notch1/Rarb/Nek5/Lmod3/Dmd/Msx1/Cxcl9/Popdc3/Cacnb4/Grem1/Met/Ins2/Ttn/Myocd/Myl2/Rb1/Myh9/Rbm38/Nrap/Casq2/Six4/Hdac4/Bmp4/Capn3/Hopx/Kdm6b/Nphs1/Actn2/Klhl40/Wdr1/Bdnf/Wt1/Akap13/Cxcl12/Maml1/Acvr1/Pitx2	43
GO:0040013	negative regulation of locomotion	44/2167	326/23328	0.0076647	0.0664386	0.0522842	Gata3/Wnt5a/Has1/Arrdc3/Ccr5/Muc2/Erdr1/Notch1/Slit2/Rgcc/Hoxa7/Trib1/Grem1/Drd2/Drd1/Erbb4/Ap1ar/Myocd/Adora2a/Adamts9/Apod/Mcc/Drd4/Arhgdib/Apoh/Sema6c/Hnf4a/Slit1/Angpt2/Srgap3/Dnaja4/Stc1/Magi2/Emilin1/Miip/Ghsr/Egfl7/Adtrp/Nf1/Srgap1/Cxcl12/Mmp28/Ada/Coro1c	44
GO:0070588	calcium ion transmembrane transport	39/2167	282/23328	0.00782527	0.0677318	0.0533018	Kcne2/Ccr5/Trpv4/Rgs9/Iapp/Pkd2l1/Slc35g1/Atp2a1/Dmd/Cacnb4/Slc24a1/Drd2/Drd1/Cacna1b/Cacng1/Lyn/Cracr2a/Npsr1/Pde4b/P2rx7/Ubash3b/Slc24a4/Casq2/Cacna1f/Bmp4/Drd4/Trpm5/F2r/Capn3/Ehd3/Pln/Itgav/Cacng6/Ryr2/Htt/Ngf/Ahnak/Tgfb2/Cacnb2	39
GO:0009953	dorsal/ventral pattern formation	18/2167	105/23328	0.00785059	0.0678523	0.0533967	Otx2/Sostdc1/Lhx1/Dbx1/Ovol2/Grem1/Pax6/Lhx2/Nkx2-2/Six3/Bmp4/Smad2/Gpr161/Lrp4/Gsx2/Pax7/Acvr1/Dync2h1	18
GO:0070723	response to cholesterol	6/2167	20/23328	0.00788482	0.067951	0.0534743	Cyp7a1/Ccr5/Gramd1b/Gramd1c/Smad2/Inhba	6
GO:0072243	metanephric nephron epithelium development	6/2167	20/23328	0.00788482	0.067951	0.0534743	Aqp1/Pax8/Sox8/Wnt7b/Fat4/Yap1	6
GO:0090189	regulation of branching involved in ureteric bud morphogenesis	7/2167	26/23328	0.00798911	0.0685622	0.0539553	Six1/Lhx1/Pax8/Grem1/Sox8/Six4/Bmp4	7
GO:0090280	positive regulation of calcium ion import	7/2167	26/23328	0.00798911	0.0685622	0.0539553	Iapp/Cask/Cxcr4/Crh/Stc1/Sphk2/Cxcl12	7
GO:0060688	regulation of morphogenesis of a branching structure	13/2167	67/23328	0.00799029	0.0685622	0.0539553	Wnt5a/Six1/Lhx1/Pax8/Grem1/Met/Esr1/Sox8/Fgfr2/Pdgfa/Six4/Bmp4/Pgf	13
GO:0003230	cardiac atrium development	9/2167	39/23328	0.00823576	0.0703643	0.0553736	Wnt5a/Mdm2/Notch1/Heg1/Nphp3/Notch2/Acvr1/Pitx2/Tgfb2	9
GO:0031279	regulation of cyclase activity	9/2167	39/23328	0.00823576	0.0703643	0.0553736	Gpr87/Drd2/Rd3/Akap9/Gng7/Galr2/Nos1/Nf1/Adora2b	9
GO:0050715	positive regulation of cytokine secretion	9/2167	39/23328	0.00823576	0.0703643	0.0553736	Clec4n/Src/Rgcc/Gapdh/Drd2/Ins2/P2rx7/Sorl1/Clec5a	9
GO:0051893	regulation of focal adhesion assembly	12/2167	60/23328	0.00830846	0.0705804	0.0555436	Enpp2/Src/Grem1/Myoc/Efna5/BC024139/S100a10/Apod/Vcl/Smad3/Col16a1/Coro1c	12
GO:0070098	chemokine-mediated signaling pathway	12/2167	60/23328	0.00830846	0.0705804	0.0555436	Ccl21a/Slit2/Cxcl9/Wnk1/Ccl17/Ccr1/Ccl9/Cxcr4/Sh2b3/Ccl6/Ccl24/Cxcl12	12
GO:0090109	regulation of cell-substrate junction assembly	12/2167	60/23328	0.00830846	0.0705804	0.0555436	Enpp2/Src/Grem1/Myoc/Efna5/BC024139/S100a10/Apod/Vcl/Smad3/Col16a1/Coro1c	12
GO:0090183	regulation of kidney development	12/2167	60/23328	0.00830846	0.0705804	0.0555436	Gata3/Six1/Lhx1/Pax8/Grem1/Sox8/Pdgfa/Six4/Fat4/Bmp4/Yap1/Wt1	12
GO:0007044	cell-substrate junction assembly	16/2167	90/23328	0.00833667	0.0706186	0.0555736	Enpp2/Src/Grem1/Myoc/Efna5/BC024139/S100a10/Apod/Actn2/Itgav/Itga2/Vcl/Smad3/Col16a1/Tln1/Coro1c	16
GO:0048864	stem cell development	16/2167	90/23328	0.00833667	0.0706186	0.0555736	Folr1/Zeb2/Ovol2/Cyp26a1/Erbb4/Pax6/Sox8/Wnt7b/Sox11/Bmp4/Sema6c/Aldh1a2/Kbtbd8/Acvr1/Pitx2/Coro1c	16
GO:0070304	positive regulation of stress-activated protein kinase signaling cascade	26/2167	171/23328	0.00840305	0.0710798	0.0559366	Wnt5a/Eda2r/Zeb2/Mid1/Wnt16/Trpv4/Sh3rf2/Unc5cl/Rell1/Met/Lyn/Gadd45b/Ern1/Xdh/Oprk1/Traf3/Wnt7b/Ror2/Lep/Nod2/Ptpn1/Irak1/Epha4/Edar/Nox1/Tgfb2	26
GO:0044058	regulation of digestive system process	11/2167	53/23328	0.00850348	0.0714308	0.0562128	Aqp1/Kcnq1/Wnk1/Lpcat3/Oprk1/Lep/Oxtr/Wnk3/Crh/Ghsr/Oxt	11
GO:0048247	lymphocyte chemotaxis	11/2167	53/23328	0.00850348	0.0714308	0.0562128	Wnt5a/Ccl21a/Cklf/Wnk1/Ccl17/Gpr183/Ccl9/Ch25h/Ccl6/Ccl24/Cxcl12	11
GO:0048701	embryonic cranial skeleton morphogenesis	11/2167	53/23328	0.00850348	0.0714308	0.0562128	Six1/Lhx1/Fgfr2/Six4/Hoxa1/Bmp4/Runx2/Smad2/Smad3/Prrx2/Tgfb2	11
GO:0048713	regulation of oligodendrocyte differentiation	11/2167	53/23328	0.00850348	0.0714308	0.0562128	Enpp2/Notch1/Nkx2-2/Tnfrsf21/Bmp4/Trp73/Cxcr4/Wdr1/Nf1/Tenm4/Gsx2	11
GO:0006636	unsaturated fatty acid biosynthetic process	10/2167	46/23328	0.00850953	0.0714308	0.0562128	Alox12e/Avp/Anxa1/Scd4/Gstm2/Ptgs1/Alox12b/Ptges3/Pla2g4a/Alox12	10
GO:1904951	positive regulation of establishment of protein localization	48/2167	364/23328	0.00851652	0.0714308	0.0562128	Frmd4a/Tomt/Lepr/Aacs/Mdm2/Clec4n/Src/Rgcc/Gapdh/Irs2/Drd2/Ptbp1/Cct4/Ins2/Ect2/Ttn/Cask/Gck/P2rx7/Stxbp5l/Prr5l/Tcaf3/Adora2a/Zpr1/Flna/Cdk1/Fga/Lep/Hsp90aa1/Edem2/Crh/Sorl1/Sytl4/Ran/Slc35d3/Gipr/Clec5a/Mtcl1/Myom1/Sec24a/Xpo4/Gpr68/Kcnb1/Kcnn4/Chp2/Tgfb2/Arpc2/Tnfrsf1a	48
GO:0050768	negative regulation of neurogenesis	45/2167	337/23328	0.00853104	0.071452	0.0562295	Wnt5a/Pitx3/Ccr5/Trpv4/Mdm2/Notch1/Slit2/Isl2/Aspm/Ptbp1/Erbb4/Pax6/Lmx1a/Slc6a4/Lhx2/Sox8/Lsm1/Wnt7b/Flna/Nkx2-2/Vax1/Trp53/Six3/Sox11/Bmp4/Trp73/Sema6c/Slit1/Lbx1/Mycn/Eif2ak4/Ifrd1/Fezf2/Sorl1/Ephb2/Epha4/Bdnf/Zhx2/H2-D1/H2-K1/Lrp4/Gdf11/Nf1/Paqr3/Klk8	45
GO:0050670	regulation of lymphocyte proliferation	33/2167	231/23328	0.00854855	0.071498	0.0562657	Tfrc/Cd40/Card11/Foxj1/Anxa1/Cd4/Cdkn1a/Irs2/Lyn/Btk/Cd59b/Siglecg/Ido1/Il20rb/Dhps/Gpr183/Lep/Sox11/Tnfrsf21/Bmp4/Pkn1/Zap70/Pla2g2f/Tnfsf9/Nck2/Cd209a/Pde5a/Cebpb/Ighd/Znhit1/Ihh/Spn/Ada	33
GO:0043279	response to alkaloid	14/2167	75/23328	0.00856091	0.071501	0.0562681	Ppp1r1b/Drd2/Drd1/Adgrl3/Oprk1/Adora2a/Casq2/Drd4/Gnal/Nos1/Crh/Ryr2/Irs1/Ada	14
GO:0008203	cholesterol metabolic process	21/2167	130/23328	0.00861185	0.0718257	0.0565236	Cyp7a1/Lepr/Cyp51/Lbr/Apoc3/Mttp/Apob/Lpcat3/Pcsk9/Apobr/Cln6/Npc1l1/Lmf1/Lep/Msmo1/Soat1/Ch25h/Pctp/Gnb3/Cebpa/Cyp27a1	21
GO:0071346	cellular response to interferon-gamma	19/2167	114/23328	0.00869941	0.0724545	0.0570184	Kif16b/Cd47/Ccl21a/Gapdh/Rab20/Ccl17/H2-Q7/Stx11/Trp53/Irgm2/Txk/Gbp7/Ccl9/Gbp3/Hpx/Ccl6/Stxbp2/Ccl24/Gbp5	19
GO:0006813	potassium ion transport	34/2167	240/23328	0.00871703	0.0724999	0.0570541	Kcnj15/Kcng3/Kcne2/Aqp1/Pkd2l1/Kcnq1/Kcnj13/Cckar/Slc24a1/Scn4a/Drd2/Slc12a1/Wnk1/Akap9/Gck/Slc24a4/Oprk1/Kcnj6/Flna/Kcna3/Tmem175/Casq2/Galr2/Atp1a4/Nos1/Wnk3/Actn2/Atf4/Kcnj2/Kcne1l/Rnf207/Kcnb1/Kcnn4/Cdk2	34
GO:0032970	regulation of actin filament-based process	53/2167	410/23328	0.00874551	0.0726353	0.0571607	Svil/Dsp/Cd47/Lmod3/Slit2/Baiap2l1/Rgcc/Acta2/Vill/Arpc5/Met/Ssh1/Ect2/Myoc/Ap1ar/Efna5/Pde4b/Myh9/Ccdc88a/Flna/S100a10/Pfn4/Casq2/Vil1/Frmd6/Iqgap2/Avil/Fscn1/Arhgdib/Nos1/Synpo2/Nck2/Nphs1/Actn2/Swap70/Iqgap3/Dsc2/Wdr1/Stc1/Pln/Myo3b/Ryr2/Kcnj2/Smad3/Ccl24/Grb2/Arhgef15/Akap13/Rnf207/Notch2/Cdk10/Tgfb2/Arpc2	53
GO:0001838	embryonic epithelial tube formation	24/2167	155/23328	0.00886093	0.0734914	0.0578344	Gata3/T/Wnt5a/Folr1/Zeb2/Six1/Trim71/Pax8/Ovol2/Grem1/Sfrp5/Hs2st1/Kdm2b/Lhx2/Sox8/Six4/Tmed2/Sox11/Bmp4/Irx2/Cthrc1/Prickle1/Kdm2a/Tgfb2	24
GO:0051961	negative regulation of nervous system development	48/2167	365/23328	0.00894696	0.0740557	0.0582785	Wnt5a/Pitx3/Ccr5/Trpv4/Mdm2/Notch1/Slit2/Isl2/Aspm/Ptbp1/Erbb4/Pax6/Lmx1a/Slc6a4/Lhx2/Sox8/Lsm1/Wnt7b/Flna/Nkx2-2/Vax1/Trp53/Six3/Sox11/Tnfrsf21/Bmp4/Trp73/Sema6c/Slit1/Lbx1/Mycn/Eif2ak4/Ifrd1/Fezf2/Sorl1/Ephb2/Epha4/Bdnf/Gpr161/Zhx2/H2-D1/H2-K1/Arhgef15/Lrp4/Gdf11/Nf1/Paqr3/Klk8	48
GO:0032943	mononuclear cell proliferation	43/2167	320/23328	0.00895599	0.0740557	0.0582785	Tfrc/Cd180/Cd40/Cr2/Card11/Foxj1/Anxa1/Cd4/Cdkn1a/Lef1/Irs2/Lyn/Btk/Cd59b/P2rx7/Siglecg/Ido1/Il20rb/Dhps/Gpr183/Trp53/Crip3/Lep/Sox11/Tnfrsf21/Bmp4/Pkn1/Zap70/Cxcr4/Pla2g2f/Tnfsf9/Nck2/Cd209a/Pde5a/Shb/Cebpb/Cd79a/Ighd/Znhit1/Ihh/Spn/Cxcl12/Ada	43
GO:0044106	cellular amine metabolic process	15/2167	83/23328	0.00897871	0.0740557	0.0582785	Dbh/Abcc2/Drd1/Ins2/Slc7a11/Ido1/Ido2/Dhps/Comt/Afmid/Pde1b/Drd4/Moxd1/Kmo/Vhl	15
GO:0051899	membrane depolarization	15/2167	83/23328	0.00897871	0.0740557	0.0582785	Scn4b/Src/Scn4a/Myoc/P2rx7/Adora2a/Cnga1/Scn9a/Scn10a/Cacna1i/Scn3a/Scn11a/Bok/Alox12/Cacnb2	15
GO:0032413	negative regulation of ion transmembrane transporter activity	13/2167	68/23328	0.00905984	0.0745425	0.0586615	Kcne2/Hecw2/Kcnq1/Drd2/Pcsk9/Tcaf3/Casq2/Cacna1f/Drd4/Actn2/Ephb2/Pln/Kcne1l	13
GO:0003231	cardiac ventricle development	23/2167	147/23328	0.00906276	0.0745425	0.0586615	Gata3/Wnt5a/Mdm2/Dsp/Notch1/Pax8/Tnni3/Slit2/Heg1/Myocd/Epor/Myl2/Fgfr2/Fgf9/Sox11/Bmp4/Cxcr4/Ryr2/Heyl/Tnni1/Acvr1/Pitx2/Tgfb2	23
GO:0008584	male gonad development	22/2167	139/23328	0.00923906	0.0756001	0.0594939	Gata3/Wnt5a/Dhh/Arid4b/Aspm/Akap9/Fanca/Ccnd1/Ntrk1/Nkx3-1/Esr1/Sox8/Flna/Rxfp2/Six4/Fgf9/Msh2/Ing2/Inhba/Wt1/Hoxa9/Tgfb2	22
GO:0016125	sterol metabolic process	22/2167	139/23328	0.00923906	0.0756001	0.0594939	Cyp7a1/Lepr/Cyp51/Lbr/Apoc3/Cyp26a1/Mttp/Apob/Lpcat3/Pcsk9/Apobr/Cln6/Npc1l1/Lmf1/Lep/Msmo1/Soat1/Ch25h/Pctp/Gnb3/Cebpa/Cyp27a1	22
GO:0016570	histone modification	57/2167	448/23328	0.00927412	0.0756001	0.0594939	Gata3/Jade3/Brca2/Arid4b/Pcgf3/Smyd1/Mettl8/Mier1/Pml/Padi6/Tada2b/Ing3/Kansl3/Lef1/Ppp1r1b/Drd1/Padi4/Taf9/Myocd/Msx3/Kdm2b/Kdm5d/Phf8/Tbl1xr1/Kdm4d/Trp53/Hdac4/Msl3l2/Ufl1/Pkn1/Rif1/Nos1/Airn/Tet3/Otub2/Hopx/Kdm6b/Hdac7/Kpna7/Msl2/Uhrf1/Jdp2/Wdr61/Ing2/Usp51/Ctcf/Sphk2/Per1/Kdm4b/Paxip1/Kdm2a/Znhit1/Dtx3l/Kdm5a/Bcor/Pax7/Cdk2	57
GO:0007249	I-kappaB kinase/NF-kappaB signaling	31/2167	215/23328	0.00928692	0.0756001	0.0594939	Tfrc/Wnt5a/Tlr7/Eda2r/Cd40/Card11/Unc5cl/Clec4n/Cd4/Traf3ip2/Ikbkg/Btk/Esr1/Trim30a/Traf3/Nod2/Tab3/Trim25/Capn3/Mid2/Zc3hav1/Bcl3/Irak1/Sphk2/Per1/Ror1/Trim14/Avpr2/Otud7b/Akap13/Edar	31
GO:0001845	phagolysosome assembly	5/2167	15/23328	0.00934369	0.0756001	0.0594939	Myo7a/Rab20/Rab14/P2rx7/Tmem175	5
GO:0014049	positive regulation of glutamate secretion	5/2167	15/23328	0.00934369	0.0756001	0.0594939	Avp/P2rx7/Adora2a/Kmo/Dpysl2	5
GO:0031987	locomotion involved in locomotory behavior	5/2167	15/23328	0.00934369	0.0756001	0.0594939	Arrdc3/Drd2/Adgrl3/Cln6/Ghsr	5
GO:0034698	response to gonadotropin	5/2167	15/23328	0.00934369	0.0756001	0.0594939	Notch1/Pax8/Efna5/Inhba/Wt1	5
GO:0070234	positive regulation of T cell apoptotic process	5/2167	15/23328	0.00934369	0.0756001	0.0594939	Wnt5a/Ido1/Trp53/Siglec1/Tgfb2	5
GO:0086014	atrial cardiac muscle cell action potential	5/2167	15/23328	0.00934369	0.0756001	0.0594939	Kcnq1/Flna/Ryr2/Kcne1l/Cacnb2	5
GO:0086026	atrial cardiac muscle cell to AV node cell signaling	5/2167	15/23328	0.00934369	0.0756001	0.0594939	Kcnq1/Flna/Ryr2/Kcne1l/Cacnb2	5
GO:0086066	atrial cardiac muscle cell to AV node cell communication	5/2167	15/23328	0.00934369	0.0756001	0.0594939	Kcnq1/Flna/Ryr2/Kcne1l/Cacnb2	5
GO:0002761	regulation of myeloid leukocyte differentiation	21/2167	131/23328	0.00938287	0.0758141	0.0596623	Cd4/Hoxa7/Lef1/Cdk6/Trib1/Lyn/Ubash3b/Rb1/Ccr1/Ror2/Ppargc1b/Tmem178/Cebpb/Slc9b2/Nf1/Zbtb7a/Notch2/Creb1/Gpr68/Cldn18/Klf10	21
GO:0006520	cellular amino acid metabolic process	35/2167	250/23328	0.00941294	0.075954	0.0597724	Pm20d1/Ctps2/Pah/Gpt2/Acy1/Fpgs/Tha1/Dct/Lars2/Icmt/Noxred1/Upb1/Th/Ins2/Slc7a11/Hal/Ido1/Ido2/Mtrr/Comt/Rars/Afmid/Tyrp1/Hnf4a/Nos1/Ggt1/Pycr1/Atf4/Slc39a8/Kmo/Aspg/Psph/Htt/Adhfe1/Qdpr	35
GO:0051261	protein depolymerization	20/2167	123/23328	0.00948591	0.0763735	0.0601025	Sgk1/Mid1/Svil/Trpv4/Spef1/Lmod3/Vill/Kif18b/Vil1/Nckap5l/Avil/Actn2/Swap70/Nckap5/Mical3/Wdr1/Hspa8/Apc2/Arpc2/Trim54	20
GO:0048286	lung alveolus development	12/2167	61/23328	0.00949058	0.0763735	0.0601025	Gh/Slc7a11/Myocd/Meg3/Fgfr2/Pdgfa/Bmp4/Hopx/Ptges3/Man2a1/Creb1/Ada	12
GO:0050709	negative regulation of protein secretion	18/2167	107/23328	0.00952867	0.0765766	0.0602623	Frmd4a/Cyp51/Kcnq1/Anxa1/Rgcc/Drd2/Ins2/Siglecg/Stxbp5l/Drd4/F2r/Nos1/Sytl4/Ghsr/Adtrp/Irs1/Midn/Kcnb1	18
GO:0050807	regulation of synapse organization	38/2167	277/23328	0.00973012	0.0779665	0.0613561	Wnt5a/Six1/Arc/Cbln2/Shisa6/Drd2/Ins2/Nptx1/Ssh1/Slc7a11/Efna5/Ntrk1/Adgrl3/Cask/Clstn2/Caprin2/Adnp/Six4/Pcdh8/Oxtr/Ephb3/Lrrtm3/Vcp/Eef2k/Magi2/Ephb2/Epha4/Ghsr/Cntnap4/Bdnf/Arhgap22/Vhl/Arhgef15/Lrp4/Malat1/Hspa8/Oxt/Klk8	38
GO:0060259	regulation of feeding behavior	9/2167	40/23328	0.00977056	0.0779665	0.0613561	Lepr/Nr4a3/Drd1/Ins2/Npsr1/Oprk1/Eif2ak4/Ghsr/Mc4r	9
GO:0044772	mitotic cell cycle phase transition	49/2167	376/23328	0.00982067	0.0779665	0.0613561	Rint1/Usp44/Hecw2/Pml/Mdm2/Trim71/D7Ertd443e/Anxa1/E2f7/Cdkn1a/Tjp3/Rgcc/Cacnb4/Ccnd1/Ccnf/Cdc25a/Kif14/Cdc27/Rbl2/Rb1/Phf8/Rbm38/Usp37/Zpr1/Skp2/Chek2/Pcid2/Ttk/Trp53/Cdk1/Rps27l/Rpl26/Lsm11/Ube2e2/Aven/Bid/Iqgap3/Inhba/Miip/Pole/Ccnjl/Trip13/Nae1/Foxm1/Cdk2/Acvr1/Anapc1/Rbl1/Cdk5rap3	49
GO:0010216	maintenance of DNA methylation	4/2167	10/23328	0.00986163	0.0779665	0.0613561	Uhrf2/Uhrf1/Zfp57/Ctcf	4
GO:0010692	regulation of alkaline phosphatase activity	4/2167	10/23328	0.00986163	0.0779665	0.0613561	Ppargc1b/Itga2/Smad3/Tgfb2	4
GO:0019336	phenol-containing compound catabolic process	4/2167	10/23328	0.00986163	0.0779665	0.0613561	Tomt/Dbh/Comt/Moxd1	4
GO:0033689	negative regulation of osteoblast proliferation	4/2167	10/23328	0.00986163	0.0779665	0.0613561	Grem1/Nell1/Atraid/Smad3	4
GO:0061303	cornea development in camera-type eye	4/2167	10/23328	0.00986163	0.0779665	0.0613561	Pax6/Angptl7/Sox11/Limk2	4
GO:0070544	histone H3-K36 demethylation	4/2167	10/23328	0.00986163	0.0779665	0.0613561	Kdm2b/Phf8/Kdm4b/Kdm2a	4
GO:0098700	neurotransmitter loading into synaptic vesicle	4/2167	10/23328	0.00986163	0.0779665	0.0613561	Slc18a1/Th/Slc18a3/Slc18a2	4
GO:0045787	positive regulation of cell cycle	47/2167	358/23328	0.00989651	0.0779665	0.0613561	Wnt5a/Brca2/Gpsm2/Flt3l/Btc/Pml/Mdm2/Nr4a3/Anxa1/E2f7/Src/Cdkn1a/Msx1/Rgcc/Lef1/Meis2/Drd2/Met/Ins2/Slc6a4/Ccnd1/Fap/Ect2/Cdc25a/Kif14/Nkx3-1/Cdc27/Uhrf2/Rb1/Rbm38/Fgfr2/Chek2/Fam83d/Pcid2/Egf/Trp53/Cdk1/Usp2/Rpl26/Insm1/Trp73/Lsm11/Ube2e2/Lfng/Pim1/Shb/Tgfb2	47
GO:0035264	multicellular organism growth	31/2167	216/23328	0.00990572	0.0779665	0.0613561	Gh/Brca2/Rarb/Tshr/Drd2/Icmt/Ncoa3/Heg1/H19/Meg3/Gpd2/Tbl1xr1/Foxs1/Trp53/Duox2/Vil1/Tmed2/Slc1a2/Six3/Stc2/Plag1/Xpa/Ghr/Htra2/Ghsr/Kdm2a/Ihh/Mbd5/Notch2/Creb1/Gdf5	31
GO:0008544	epidermis development	42/2167	313/23328	0.00992589	0.0779665	0.0613561	Tomt/Wnt5a/Myo7a/Cd109/Foxe1/Runx3/Sostdc1/Wnt16/Irf6/Atoh1/Dsp/Notch1/Ovol2/Fosl2/Anxa1/Tgm3/Hoxa7/Kdf1/Tfap2c/Pax6/Ncoa3/Cdh3/Lhx2/Ptgs1/Fgfr2/Pdgfa/Bmp4/Tmem132e/Fermt1/Mycn/Prkch/Ntf5/Inhba/Yap1/Myo3b/Lor/Lrp4/Nf1/Edar/Ptprq/Tgfb2/Cers3	42
GO:0043902	positive regulation of multi-organism process	10/2167	47/23328	0.00993083	0.0779665	0.0613561	Cfap69/Ccdc87/Hdac4/Oxtr/Plat/Drd4/Ago2/Inhba/Pde5a/Oxt	10
GO:0045332	phospholipid translocation	10/2167	47/23328	0.00993083	0.0779665	0.0613561	Xkr6/Atp11a/Atp10d/P2rx7/Plscr4/Abcb4/Atp8b2/Atp8b3/Abca4/Kcnn4	10
GO:0033688	regulation of osteoblast proliferation	7/2167	27/23328	0.00993729	0.0779665	0.0613561	Grem1/Nell1/Sox8/Cthrc1/Itgav/Atraid/Smad3	7
GO:0060045	positive regulation of cardiac muscle cell proliferation	7/2167	27/23328	0.00993729	0.0779665	0.0613561	Notch1/Erbb4/Fgfr2/Cdk1/Fgf9/Pim1/Yap1	7
GO:0098581	detection of external biotic stimulus	7/2167	27/23328	0.00993729	0.0779665	0.0613561	Tlr1/Clec7a/Cd209b/Ly96/Nod2/Lbp/Itgav	7
GO:0070663	regulation of leukocyte proliferation	35/2167	251/23328	0.00998879	0.0780521	0.0614235	Tfrc/Cd40/Flt3l/Card11/Foxj1/Anxa1/Cd4/Cdkn1a/Irs2/Grem1/Lyn/Btk/Cd59b/Siglecg/Ido1/Il20rb/Dhps/Gpr183/Lep/Sox11/Tnfrsf21/Bmp4/Pkn1/Zap70/Pla2g2f/Tnfsf9/Nck2/Cd209a/Pde5a/Cebpb/Ighd/Znhit1/Ihh/Spn/Ada	35
GO:0098657	import into cell	35/2167	251/23328	0.00998879	0.0780521	0.0614235	Kcnj15/Slc6a5/Kcne2/Folr1/Trpv4/Slc39a4/Iapp/Slc18a1/Kcnj13/Arc/Irs2/Slc43a1/Drd2/Slc12a1/Slc30a1/Wnk1/Slc6a4/Slc7a11/Folr2/Slc6a20a/Actb/Kcnj6/Slc2a5/Slc1a2/Slc29a4/Atp1a4/Drd4/Nos1/Slc47a1/Wnk3/Iqsec1/Slc39a8/Slc1a7/Kcnj2/Slc27a2	35
GO:0014032	neural crest cell development	15/2167	84/23328	0.0100168	0.0780521	0.0614235	Folr1/Zeb2/Ovol2/Cyp26a1/Erbb4/Pax6/Sox8/Sox11/Bmp4/Sema6c/Aldh1a2/Kbtbd8/Acvr1/Pitx2/Coro1c	15
GO:0061515	myeloid cell development	15/2167	84/23328	0.0100168	0.0780521	0.0614235	Hba-a1/Hba-a2/Src/Nbeal2/Lrrk1/Tspan2/Sh2b3/Adgrf5/Slc9b2/Zbtb7a/Nrros/Adgrf4/Notch2/Gpr68/Cldn18	15
GO:0072028	nephron morphogenesis	15/2167	84/23328	0.0100168	0.0780521	0.0614235	Gata3/Six1/Lhx1/Pax8/Grem1/Erbb4/Hs2st1/Sox8/Six4/Fat4/Bmp4/Irx2/Pgf/Wt1/Klhl3	15
GO:0046546	development of primary male sexual characteristics	22/2167	140/23328	0.0100268	0.0780521	0.0614235	Gata3/Wnt5a/Dhh/Arid4b/Aspm/Akap9/Fanca/Ccnd1/Ntrk1/Nkx3-1/Esr1/Sox8/Flna/Rxfp2/Six4/Fgf9/Msh2/Ing2/Inhba/Wt1/Hoxa9/Tgfb2	22
GO:0050953	sensory perception of light stimulus	25/2167	165/23328	0.0100413	0.0780622	0.0614314	Mfrp/Myo7a/Col1a1/Gja3/Rgs9/Lctl/Rpe65/Rho/Best1/Impg2/Cacnb4/Gprc5c/Rd3/Th/Cln6/Cnga1/Cacna1f/Crybb3/Ppef2/Gnat1/Cryga/Myo3b/Abca4/Cryba2/Cacnb2	25
GO:1901617	organic hydroxy compound biosynthetic process	32/2167	225/23328	0.0101155	0.0785371	0.0618052	Gata3/Cyp7a1/Wnt5a/Cyp51/Dbh/Zeb2/Kl/Lbr/Apob/Dct/Acer2/Th/Itpkc/Slc7a11/Lpcat3/Cdh3/Npc1l1/Lep/Insm1/Tyrp1/Msmo1/Ch25h/Moxd1/Gch1/Sphk2/Bmp6/Slc27a2/Htt/Cyp27a1/Alox12/Tgfb2/Qdpr	32
GO:0032332	positive regulation of chondrocyte differentiation	6/2167	21/23328	0.010186	0.0786743	0.0619131	Loxl2/Runx2/Sox5/Smad3/Bmp6/Gdf5	6
GO:0060456	positive regulation of digestive system process	6/2167	21/23328	0.010186	0.0786743	0.0619131	Aqp1/Kcnq1/Lpcat3/Crh/Ghsr/Oxt	6
GO:0070230	positive regulation of lymphocyte apoptotic process	6/2167	21/23328	0.010186	0.0786743	0.0619131	Wnt5a/P2rx7/Ido1/Trp53/Siglec1/Tgfb2	6
GO:0072170	metanephric tubule development	6/2167	21/23328	0.010186	0.0786743	0.0619131	Aqp1/Pax8/Sox8/Wnt7b/Fat4/Yap1	6
GO:0031346	positive regulation of cell projection organization	60/2167	478/23328	0.0102189	0.0787715	0.0619896	Wnt5a/Sgk1/Enpp2/Zeb2/Mns1/Aqp1/Mapk6/S100a9/Hspa5/Lcn2/Atf1/Dmd/Src/Prom2/Ptbp1/Met/Lyn/Ins2/Efna5/Epor/Ntrk1/Cask/P2rx7/Lpar3/Cpeb3/Lrrc7/Nckipsd/Ccdc88a/Caprin2/Ror2/Flna/Adnp/Rreb1/Vil1/Hdac4/Tbc1d24/Plxna1/Ocm/Bmp4/Avil/Enc1/Fscn1/Plxna4/Cxcr4/Hsp90aa1/Plaa/Eef2k/Magi2/Epha4/Myo3b/Bdnf/Itga2/Ror1/Gpc2/Nf1/Htt/Ngf/Cxcl12/Coro1c/Arpc2	60
GO:0009880	embryonic pattern specification	13/2167	69/23328	0.0102383	0.0787715	0.0619896	Wnt5a/Otx2/Lhx1/Meis2/Erbb4/Fgfr2/Meox1/Tmed2/Smad2/Wt1/Smad3/Ihh/Wdr77	13
GO:0048146	positive regulation of fibroblast proliferation	13/2167	69/23328	0.0102383	0.0787715	0.0619896	Wnt5a/Aqp1/Btc/Pml/Fosl2/Cdkn1a/Cdk6/Pla2g1b/Esr1/Egf/Pdgfa/Ddr2/Zmiz1	13
GO:0032944	regulation of mononuclear cell proliferation	33/2167	234/23328	0.010299	0.079136	0.0622765	Tfrc/Cd40/Card11/Foxj1/Anxa1/Cd4/Cdkn1a/Irs2/Lyn/Btk/Cd59b/Siglecg/Ido1/Il20rb/Dhps/Gpr183/Lep/Sox11/Tnfrsf21/Bmp4/Pkn1/Zap70/Pla2g2f/Tnfsf9/Nck2/Cd209a/Pde5a/Cebpb/Ighd/Znhit1/Ihh/Spn/Ada	33
GO:0062013	positive regulation of small molecule metabolic process	24/2167	157/23328	0.0103359	0.0793173	0.0624191	Cyp7a1/Zbtb20/Nucb2/Gpt2/Nr4a3/Avp/Anxa1/Src/Irs2/Ins2/Gck/P2rx7/Egf/Comt/Ppp1r3e/Hnf4a/Nos1/Vcp/Pla2g4a/Ghsr/Bmp6/Irs1/Adora2b/Slc4a4	24
GO:1990266	neutrophil migration	20/2167	124/23328	0.0103501	0.0793242	0.0624245	Il1r1/S100a8/S100a9/Sell/Ccl21a/Slit2/Cxcl9/Thbs4/Cklf/Ccl17/Pde4b/Nod2/Ccl9/Wdr1/Lbp/Ccl6/Spp1/Ccl24/Dapk2/Itga1	20
GO:0009636	response to toxic substance	19/2167	116/23328	0.010441	0.0799179	0.0628918	Lcn2/Abcc2/Slc30a1/Slc22a8/Slc6a4/Slc7a11/Gstm2/Pon2/Abtb2/Gsta3/Scn9a/Oscp1/Xpa/Pim1/Slc22a18/Gch1/Fancc/Scn3a/Slc18a2	19
GO:0043266	regulation of potassium ion transport	18/2167	108/23328	0.010469	0.079927	0.0628989	Kcne2/Kcnq1/Cckar/Drd2/Wnk1/Akap9/Gck/Oprk1/Flna/Casq2/Galr2/Nos1/Wnk3/Actn2/Atf4/Kcnj2/Kcne1l/Rnf207	18
GO:0060840	artery development	18/2167	108/23328	0.010469	0.079927	0.0628989	Folr1/Six1/Notch1/Apob/Myocd/Nkx3-1/Adamts9/Lep/Hoxa1/Bmp4/Zmiz1/Cxcr4/Prickle1/Adgrf5/Prrx2/Nf1/Adgrf4/Tgfb2	18
GO:0031668	cellular response to extracellular stimulus	31/2167	217/23328	0.0105579	0.0805024	0.0633518	Tfrc/Folr1/Slc39a4/Hspa5/Cdkn1a/Scd4/Wdr24/Myh13/Pdk4/Pcsk9/Myocd/Gck/P2rx7/Slc38a3/Comt/Trp53/Postn/Slc1a2/Atf3/BC048403/Pik3c2b/Eif2ak4/Dsc2/Pim1/Atf4/Dap/Bmp6/Adora2b/Prkag3/Kcnb1/Klf10	31
GO:0016575	histone deacetylation	14/2167	77/23328	0.0107797	0.0816803	0.0642787	Mier1/Pml/Tbl1xr1/Trp53/Hdac4/Msl3l2/Hopx/Hdac7/Jdp2/Ing2/Sphk2/Per1/Znhit1/Kdm5a	14
GO:0048844	artery morphogenesis	14/2167	77/23328	0.0107797	0.0816803	0.0642787	Folr1/Six1/Notch1/Apob/Myocd/Adamts9/Hoxa1/Bmp4/Zmiz1/Adgrf5/Prrx2/Nf1/Adgrf4/Tgfb2	14
GO:0009991	response to extracellular stimulus	49/2167	378/23328	0.0107962	0.0816803	0.0642787	Prl/Tfrc/Gh/Folr1/Trpv4/Slc39a4/Aacs/Nucb2/Hspa5/Cdkn1a/Scd4/Cckar/Wdr24/Myh13/Pdk4/Pcsk9/Myocd/Ntrk1/Gck/P2rx7/Lct/Tbl1xr1/Slc38a3/Comt/Trp53/Postn/Slc1a2/Lep/Atf3/Tmem135/BC048403/Pik3c2b/Eif2ak4/Dsc2/Sorl1/Fstl1/Alad/Pim1/Atf4/Dap/Ghsr/Spp1/Bmp6/Adora2b/Prkag3/Kcnb1/Ada/Mc4r/Klf10	49
GO:0015695	organic cation transport	12/2167	62/23328	0.0107992	0.0816803	0.0642787	Slc18a1/Scn4a/Slc22a8/Slc6a4/Slc18a3/Adora2a/Slc6a20a/Slc29a4/Slc5a7/Nos1/Slc47a1/Crh	12
GO:0060350	endochondral bone morphogenesis	12/2167	62/23328	0.0107992	0.0816803	0.0642787	Col13a1/Col1a1/Trpv4/Rarb/Pex7/Matn1/Bmp4/Hspg2/Runx2/Stc1/Bmp6/Ihh	12
GO:0060393	regulation of pathway-restricted SMAD protein phosphorylation	12/2167	62/23328	0.0107992	0.0816803	0.0642787	Lefty1/Grem1/Lefty2/Gdf9/Bmp4/Inhba/Emilin1/Bmp6/Gdf11/Gdf5/Acvr1/Tgfb2	12
GO:0007596	blood coagulation	25/2167	166/23328	0.0108084	0.0816803	0.0642787	Entpd1/C3/F5/S100a9/F8/Lyn/Slc7a11/Ubash3b/Pdgfa/Nbeal2/Fga/Txk/F12/Apoh/Hnf4a/F2r/Sh2b3/Ephb2/Pla2g4a/Adtrp/F13a1/Adamts13/Procr/Alox12/Gna13	25
GO:0035107	appendage morphogenesis	26/2167	175/23328	0.0112331	0.0846093	0.0665837	Wnt5a/Notch1/Rarb/Sp9/Msx1/Lef1/Grem1/Ror2/Fgfr2/Fgf9/Fras1/Sox11/Bmp4/Aldh1a2/Mycn/Runx2/Lrp4/Prrx2/Ihh/Pitx1/Hoxa9/Notch2/Gdf5/Pitx2/Tgfb2/Dync2h1	26
GO:0035108	limb morphogenesis	26/2167	175/23328	0.0112331	0.0846093	0.0665837	Wnt5a/Notch1/Rarb/Sp9/Msx1/Lef1/Grem1/Ror2/Fgfr2/Fgf9/Fras1/Sox11/Bmp4/Aldh1a2/Mycn/Runx2/Lrp4/Prrx2/Ihh/Pitx1/Hoxa9/Notch2/Gdf5/Pitx2/Tgfb2/Dync2h1	26
GO:0002673	regulation of acute inflammatory response	11/2167	55/23328	0.0112528	0.0846093	0.0665837	C3/Ccr5/Ighg2b/Ighg1/Ins2/Fcgr1/Btk/Dnase1/Il20rb/F12/Spn	11
GO:0045604	regulation of epidermal cell differentiation	11/2167	55/23328	0.0112528	0.0846093	0.0665837	Cd109/Atoh1/Notch1/Ovol2/Hoxa7/Kdf1/Ncoa3/Bmp4/Mycn/Prkch/Tgfb2	11
GO:0043123	positive regulation of I-kappaB kinase/NF-kappaB signaling	20/2167	125/23328	0.0112763	0.0846785	0.0666382	Tfrc/Eda2r/Cd40/Card11/Unc5cl/Clec4n/Cd4/Traf3ip2/Ikbkg/Trim30a/Nod2/Tab3/Trim25/Mid2/Zc3hav1/Irak1/Ror1/Trim14/Akap13/Edar	20
GO:0009308	amine metabolic process	16/2167	93/23328	0.0113703	0.0852079	0.0670548	Dbh/Abcc2/Drd1/Ins2/Slc7a11/Ido1/Ido2/Dhps/Psg18/Comt/Afmid/Pde1b/Drd4/Moxd1/Kmo/Vhl	16
GO:0032414	positive regulation of ion transmembrane transporter activity	19/2167	117/23328	0.0114105	0.0852079	0.0670548	Kcne2/Rgs9/Arc/Dmd/Cacnb4/Wnk1/Akap9/Cracr2a/Galr2/Bmp4/Drd4/Ehd3/Wnk3/Actn2/Ephb2/Ryr2/Rnf207/Htt/Cacnb2	19
GO:0010634	positive regulation of epithelial cell migration	23/2167	150/23328	0.0114654	0.0852079	0.0670548	Gata3/Wnt5a/Enpp2/Aqp1/Cd40/Anxa1/Src/Met/Rhoj/Rin2/Anxa3/Rreb1/Vil1/Bmp4/Atoh8/Hdac7/Iqsec1/Map2k3/Itga2/Adora2b/Alox12/Tgfb2/Adgra2	23
GO:0031099	regeneration	23/2167	150/23328	0.0114654	0.0852079	0.0670548	Folr1/Anxa1/Lgr6/Cdkn1a/Erbb4/Ccnd1/Ninj2/Flna/Cdk1/Ocm/Txk/Apoh/Capn3/Hopx/Ifrd1/Matn2/Epha4/Yap1/Bdnf/Cebpb/Pax7/Cxcl12/Klk8	23
GO:0097756	negative regulation of blood vessel diameter	18/2167	109/23328	0.0114818	0.0852079	0.0670548	Dbh/Arhgap42/Avp/Acta2/Smtnl2/Drd1/Slc6a4/Hrh1/Ptgs1/Adra1d/Fga/Lep/Oxtr/Adra2b/F2r/Nos1/Pde5a/Avpr2	18
GO:0002686	negative regulation of leukocyte migration	9/2167	41/23328	0.0115113	0.0852079	0.0670548	Slit2/Hoxa7/Grem1/Apod/Emilin1/Adtrp/Cxcl12/Mmp28/Ada	9
GO:0060603	mammary gland duct morphogenesis	9/2167	41/23328	0.0115113	0.0852079	0.0670548	Wnt5a/Sostdc1/Pml/Slit2/Src/Tfap2c/Ncoa3/Esr1/Fgfr2	9
GO:0003382	epithelial cell morphogenesis	10/2167	48/23328	0.0115259	0.0852079	0.0670548	Col15a1/Fat1/Sipa1l3/Met/Heg1/Frmd6/Col22a1/Stc1/Col18a1/Ihh	10
GO:0010862	positive regulation of pathway-restricted SMAD protein phosphorylation	10/2167	48/23328	0.0115259	0.0852079	0.0670548	Lefty1/Lefty2/Gdf9/Bmp4/Inhba/Bmp6/Gdf11/Gdf5/Acvr1/Tgfb2	10
GO:0019098	reproductive behavior	10/2167	48/23328	0.0115259	0.0852079	0.0670548	Prl/Dbh/Avp/Ppp1r1b/Drd1/Th/Oprk1/Hdac4/Oxtr/Oxt	10
GO:0030888	regulation of B cell proliferation	13/2167	70/23328	0.0115328	0.0852079	0.0670548	Tfrc/Cd40/Card11/Cdkn1a/Irs2/Lyn/Btk/Siglecg/Gpr183/Tnfrsf21/Pkn1/Ighd/Ada	13
GO:0055008	cardiac muscle tissue morphogenesis	13/2167	70/23328	0.0115328	0.0852079	0.0670548	Wnt5a/Dsp/Notch1/Tnni3/Heg1/Ttn/Epor/Myl2/Fgfr2/Ryr2/Tnni1/Pitx2/Tgfb2	13
GO:2000179	positive regulation of neural precursor cell proliferation	13/2167	70/23328	0.0115328	0.0852079	0.0670548	Pitx3/Lhx1/Notch1/Drd2/Aspm/Dct/Pax6/Lyn/Lhx2/Flna/Egf/Insm1/Dmrta2	13
GO:0033002	muscle cell proliferation	33/2167	236/23328	0.0116216	0.0856568	0.067408	Six1/Mdm2/Notch1/Nr4a3/Cdkn1a/Cnn1/Trib1/Erbb4/Vipr2/Myocd/Esr1/Ern1/Naa35/Fgfr2/Skp2/Comt/Trp53/Cdk1/Hdac4/Fgf9/Apod/Bmp4/Trp73/Drd4/Irak1/Pim1/Yap1/Itga2/Tenm4/Calcrl/Nox1/Alox12/Tgfb2	33
GO:0030509	BMP signaling pathway	25/2167	167/23328	0.0116223	0.0856568	0.067408	Wnt5a/Sostdc1/Etv2/Notch1/Lefty1/Msx1/Lef1/Grem1/Sfrp5/Lefty2/Ror2/Sox11/Gdf9/Bmp4/Runx2/Smad2/Sorl1/Fstl1/Smad3/Bmp6/Notch2/Gdf5/Hivep1/Acvr1/Tgfb2	25
GO:2001056	positive regulation of cysteine-type endopeptidase activity	22/2167	142/23328	0.0117648	0.0865996	0.06815	S100a8/Col4a3/S100a9/St18/Pml/Nek5/Acer2/Casp8ap2/Nlrp1a/Nkx3-1/Xdh/Rps27l/F2r/Foxl2/Bid/Vcp/Htra2/Dap/Smad3/Bok/Ngf/Alox12	22
GO:0034329	cell junction assembly	54/2167	426/23328	0.0118776	0.0873225	0.0687189	Wnt5a/Enpp2/Six1/Trpv4/Myo9a/Src/Cbln2/Grem1/Sdk2/Cldn2/Erbb4/Heg1/Nptx1/Ect2/Myoc/Efna5/Ntrk1/Adgrl3/Ugt8a/Bsn/Clstn2/BC024139/Actb/Adnp/S100a10/Six4/Oxtr/Apod/Ephb3/Lrrtm3/Gjb6/Fscn1/Cdh7/Hdac7/Cbln4/Actn2/Prkch/Wdr1/Eef2k/Magi2/Ephb2/Itgav/Ghsr/Bdnf/Itga2/Vcl/Smad3/Lrp4/Arvcf/Col16a1/Tln1/Cldn18/Coro1c/Oxt	54
GO:0050730	regulation of peptidyl-tyrosine phosphorylation	36/2167	263/23328	0.0119929	0.0880613	0.0693003	Gh/Enpp2/Cd40/Btc/Cd4/Src/Grem1/Thbs4/Erbb4/Lyn/Ins2/Fcgr1/Vps25/Efna5/Hsph1/Adnp/Egf/Pdgfa/Trp53/Lrrk1/Lep/Nod2/Hnf4a/Sh2b3/Ptpn1/Hpx/Cbl/Ghr/Epha4/Ehd4/Bmp6/Lrp4/Ctf1/Acvr1/Erbb3/Tnfrsf1a	36
GO:0045995	regulation of embryonic development	21/2167	134/23328	0.0120351	0.0881503	0.0693703	Gata3/Wnt5a/Otx2/Six1/Lhx1/Notch1/Hspa5/Col5a2/Rab14/Wnk1/Sfrp5/Six4/Bmp4/Hnf4a/Rps6ka6/Tgif2/Tbx18/Lfng/Rbm19/Gpr161/Tenm4	21
GO:0003208	cardiac ventricle morphogenesis	14/2167	78/23328	0.0120456	0.0881503	0.0693703	Gata3/Dsp/Notch1/Tnni3/Heg1/Epor/Myl2/Fgfr2/Fgf9/Sox11/Ryr2/Heyl/Tnni1/Tgfb2	14
GO:2001257	regulation of cation channel activity	26/2167	176/23328	0.0120494	0.0881503	0.0693703	Kcne2/Rgs9/Kcnq1/Arc/Dmd/Shisa6/Cacnb4/Drd2/Cracr2a/Pde4b/Casq2/Galr2/Shisa9/Cacna1f/Bmp4/Drd4/Ehd3/Actn2/Crh/Ephb2/Pln/Kcne1l/Rnf207/Htt/Ahnak/Cacnb2	26
GO:0070661	leukocyte proliferation	45/2167	344/23328	0.0121106	0.0882402	0.0694411	Tfrc/Cd180/Cd40/Cr2/Flt3l/Card11/Foxj1/Anxa1/Cd4/Cdkn1a/Lef1/Irs2/Grem1/Lyn/Btk/Cd59b/P2rx7/Siglecg/Ido1/Il20rb/Dhps/Gpr183/Trp53/Crip3/Lep/Sox11/Tnfrsf21/Bmp4/Pkn1/Zap70/Cxcr4/Pla2g2f/Tnfsf9/Nck2/Cd209a/Pde5a/Shb/Cebpb/Cd79a/Ighd/Znhit1/Ihh/Spn/Cxcl12/Ada	45
GO:0007611	learning or memory	40/2167	299/23328	0.0121973	0.0882402	0.0694411	Sgk1/Dbh/Arc/Meis2/Ppp1r1b/Mme/Drd2/Drd1/Pax6/Nptx2/Th/Lmx1a/Slc6a4/Slc7a11/Adcy1/Ntrk1/Cpeb3/Oprk1/Hrh1/Ptgs1/Adnp/Comt/Trpm7/Oxtr/Chat/Pde1b/Drd4/Eif2ak4/Crh/Ntf5/Pde5a/Ephb2/Ghsr/Bdnf/Nf1/Aff2/Htt/Ngf/Creb1/Klk8	40
GO:1903829	positive regulation of cellular protein localization	42/2167	317/23328	0.012201	0.0882402	0.0694411	Tfrc/Gpsm2/Pml/Mdm2/Cd247/Src/Cacnb4/Erbb4/Cct4/Ins2/Ssh1/Ect2/Prr5l/Tcaf3/Ccdc88a/Zpr1/Flna/Egf/Glis2/Vil1/Cdk1/Lep/Wnk3/Cenpq/Hsp90aa1/Edem2/Sorl1/Ephb2/Ran/Arhgef16/Slc35d3/Lrp4/Mtcl1/Dtx3l/Trappc12/Xpo4/Kcnb1/Chp2/Tgfb2/Cdk5rap3/Arpc2/Tnfrsf1a	42
GO:0002089	lens morphogenesis in camera-type eye	7/2167	28/23328	0.0122099	0.0882402	0.0694411	Pitx3/Lctl/Pou2f1/Six3/Sox11/Bmp4/Atf4	7
GO:0008340	determination of adult lifespan	7/2167	28/23328	0.0122099	0.0882402	0.0694411	Icmt/Meg3/Trp53/Lep/Tmem135/Msh2/Htt	7
GO:0030878	thyroid gland development	7/2167	28/23328	0.0122099	0.0882402	0.0694411	Foxe1/Six1/Pax8/Hoxd3/Duox2/Six3/Smad3	7
GO:0045992	negative regulation of embryonic development	7/2167	28/23328	0.0122099	0.0882402	0.0694411	Gata3/Wnt5a/Col5a2/Bmp4/Rps6ka6/Lfng/Gpr161	7
GO:0060039	pericardium development	7/2167	28/23328	0.0122099	0.0882402	0.0694411	Wnt5a/Notch1/Heg1/Epor/Smad2/Wt1/Smad3	7
GO:0071480	cellular response to gamma radiation	7/2167	28/23328	0.0122099	0.0882402	0.0694411	Mdm2/Cdkn1a/Atr/Chek2/Trp53/Rpl26/Yap1	7
GO:0086005	ventricular cardiac muscle cell action potential	7/2167	28/23328	0.0122099	0.0882402	0.0694411	Kcne2/Kcnq1/Dsp/Dsc2/Ryr2/Kcne1l/Rnf207	7
GO:0031341	regulation of cell killing	20/2167	126/23328	0.0122673	0.0885479	0.0696832	Ccr5/Muc4/H2-Q10/H2-Bl/Gapdh/Cd59a/H2-Q6/Clec7a/Cd59b/Dnase1/H2-Q7/P2rx7/H2-Q4/Lep/H2-D1/H2-K1/Lag3/Tap1/Ap1g1/Hspa8	20
GO:0051098	regulation of binding	50/2167	390/23328	0.0123144	0.0887803	0.069866	Gata3/Wnt5a/Zfp462/Tmc8/Src/Cdkn1a/Msx1/Ybx2/Lef1/Pax6/Met/Ins2/Atr/Pcsk9/Myocd/Nkx3-1/Ubash3b/Lhx2/Rb1/Ebf2/Caprin2/Actb/Adnp/Kdm4d/S100a10/Egf/Hdac4/Sox11/Bmp4/Ufl1/Hopx/Smad2/Bambi/Cthrc1/Lfng/Sorl1/Epha4/Bdnf/Nphp3/Itga2/Ran/Smad3/Zbtb7a/Dtx3l/Ngf/Pax7/Pitx2/Tgfb2/Tnks/Cald1	50
GO:0072006	nephron development	23/2167	151/23328	0.0123713	0.0887994	0.0698811	Gata3/Six1/Col4a3/Aqp1/Lhx1/Notch1/Pax8/Grem1/Erbb4/Hs2st1/Sox8/Wnt7b/Six4/Fat4/Bmp4/Irx2/Pgf/Angpt2/Yap1/Wt1/Heyl/Notch2/Klhl3	23
GO:0003281	ventricular septum development	15/2167	86/23328	0.0123752	0.0887994	0.0698811	Gata3/Wnt5a/Mdm2/Notch1/Pax8/Slit2/Heg1/Fgfr2/Sox11/Bmp4/Cxcr4/Heyl/Acvr1/Pitx2/Tgfb2	15
GO:0050818	regulation of coagulation	15/2167	86/23328	0.0123752	0.0887994	0.0698811	S100a9/Lyn/Ubash3b/Pdgfa/Fga/Txk/F12/Apoh/F2r/Sh2b3/Ephb2/Pla2g4a/Adtrp/Procr/Alox12	15
GO:0043122	regulation of I-kappaB kinase/NF-kappaB signaling	27/2167	185/23328	0.0124288	0.0887994	0.0698811	Tfrc/Wnt5a/Eda2r/Cd40/Card11/Unc5cl/Clec4n/Cd4/Traf3ip2/Ikbkg/Esr1/Trim30a/Traf3/Nod2/Tab3/Trim25/Capn3/Mid2/Zc3hav1/Irak1/Sphk2/Per1/Ror1/Trim14/Otud7b/Akap13/Edar	27
GO:0018107	peptidyl-threonine phosphorylation	19/2167	118/23328	0.0124503	0.0887994	0.0698811	Wnt5a/Wnk1/Met/Ddit4/Spred2/Sbk1/Pbk/Ttk/Egf/Cdk1/Irgm2/Pkn1/Ppef2/Wnk3/Myo3b/Tnks1bp1/Cdk10/Acvr1/Tnks	19
GO:0007599	hemostasis	25/2167	168/23328	0.0124849	0.0887994	0.0698811	Entpd1/C3/F5/S100a9/F8/Lyn/Slc7a11/Ubash3b/Pdgfa/Nbeal2/Fga/Txk/F12/Apoh/Hnf4a/F2r/Sh2b3/Ephb2/Pla2g4a/Adtrp/F13a1/Adamts13/Procr/Alox12/Gna13	25
GO:0010717	regulation of epithelial to mesenchymal transition	16/2167	94/23328	0.0125546	0.0887994	0.0698811	Gata3/Col1a1/Notch1/Ovol2/Rgcc/Lef1/Grem1/Loxl2/Spred2/Myocd/Bmp4/Smad2/Bambi/Smad3/Acvr1/Tgfb2	16
GO:0002866	positive regulation of acute inflammatory response to antigenic stimulus	5/2167	16/23328	0.0125676	0.0887994	0.0698811	C3/Ighg2b/Ighg1/Fcgr1/Btk	5
GO:0031000	response to caffeine	5/2167	16/23328	0.0125676	0.0887994	0.0698811	Adora2a/Casq2/Gnal/Ryr2/Irs1	5
GO:0042308	negative regulation of protein import into nucleus	5/2167	16/23328	0.0125676	0.0887994	0.0698811	Ufm1/Apod/Hnf4a/Fermt1/Nf1	5
GO:0043084	penile erection	5/2167	16/23328	0.0125676	0.0887994	0.0698811	Avp/Oxtr/Drd4/Ada/Oxt	5
GO:0044068	modulation by symbiont of host cellular process	5/2167	16/23328	0.0125676	0.0887994	0.0698811	Ccr5/Cd4/Gapdh/Irgm2/Eif2ak4	5
GO:0072537	fibroblast activation	5/2167	16/23328	0.0125676	0.0887994	0.0698811	Il17ra/Rgcc/Acta2/Myocd/Lep	5
GO:0072673	lamellipodium morphogenesis	5/2167	16/23328	0.0125676	0.0887994	0.0698811	Enpp2/Src/Rreb1/Vil1/Coro1c	5
GO:1902337	regulation of apoptotic process involved in morphogenesis	5/2167	16/23328	0.0125676	0.0887994	0.0698811	Pml/Notch1/Pax8/Tgfb2/Tnfrsf1a	5
GO:1904590	negative regulation of protein import	5/2167	16/23328	0.0125676	0.0887994	0.0698811	Ufm1/Apod/Hnf4a/Fermt1/Nf1	5
GO:0017015	regulation of transforming growth factor beta receptor signaling pathway	18/2167	110/23328	0.0125706	0.0887994	0.0698811	Lrg1/Cd109/Folr1/Hspa5/Spred2/Myocd/Zeb1/Trp53/Peg10/Fermt1/Smad2/Bambi/Ing2/Emilin1/Smad3/Zbtb7a/Nrros/Snx6	18
GO:1902105	regulation of leukocyte differentiation	41/2167	309/23328	0.0128476	0.090242	0.0710164	Gata3/Runx3/Egr3/Flt3l/Card11/Foxj1/Anxa1/Cd4/Hoxa7/Lef1/Cdk6/Trib1/Fanca/Lyn/Ubash3b/Rb1/Ccr1/Ror2/Zeb1/Pcid2/Ppargc1b/Tmem178/Bmp4/Il2rg/Zap70/Zmiz1/Tnfsf9/Hsp90aa1/Shb/Cebpb/Slc9b2/Lag3/Nf1/Ihh/Zbtb7a/Notch2/Creb1/Gpr68/Ada/Cldn18/Klf10	41
GO:0016202	regulation of striated muscle tissue development	26/2167	177/23328	0.0129129	0.090242	0.0710164	Fgf3/Six1/Notch1/Lmod3/Lef1/Grem1/Erbb4/Myocd/Tsc22d3/Fgfr2/Six4/Cdk1/Hdac4/Usp2/Fgf9/Bmp4/Trp73/Capn3/Hdac7/Boc/Pim1/Yap1/Bdnf/Smad3/Creb1/Erbb3	26
GO:0010950	positive regulation of endopeptidase activity	24/2167	160/23328	0.0129146	0.090242	0.0710164	S100a8/Col4a3/S100a9/St18/Pml/Nek5/Acer2/Lyn/Casp8ap2/Nlrp1a/Nkx3-1/Xdh/Rps27l/F2r/Foxl2/Bid/Vcp/Htra2/Epha4/Dap/Smad3/Bok/Ngf/Alox12	24
GO:0021516	dorsal spinal cord development	6/2167	22/23328	0.0129264	0.090242	0.0710164	Lhx1/Gsx1/Pbx3/Lbx1/Gsx2/Pax7	6
GO:0042438	melanin biosynthetic process	6/2167	22/23328	0.0129264	0.090242	0.0710164	Wnt5a/Zeb2/Dct/Slc7a11/Cdh3/Tyrp1	6
GO:0048532	anatomical structure arrangement	6/2167	22/23328	0.0129264	0.090242	0.0710164	Hspa5/Dmd/Kif14/Egr2/Hoxa1/Plxna4	6
GO:0060009	Sertoli cell development	6/2167	22/23328	0.0129264	0.090242	0.0710164	Arid4b/Akap9/Ntrk1/Sox8/Flna/Wt1	6
GO:0072215	regulation of metanephros development	6/2167	22/23328	0.0129264	0.090242	0.0710164	Pax8/Pdgfa/Fat4/Bmp4/Yap1/Wt1	6
GO:0072273	metanephric nephron morphogenesis	6/2167	22/23328	0.0129264	0.090242	0.0710164	Lhx1/Pax8/Grem1/Sox8/Bmp4/Wt1	6
GO:1901522	positive regulation of transcription from RNA polymerase II promoter involved in cellular response to chemical stimulus	6/2167	22/23328	0.0129264	0.090242	0.0710164	Rxrg/Notch1/Trp53/Runx2/Atf4/Nfya	6
GO:0043467	regulation of generation of precursor metabolites and energy	21/2167	135/23328	0.0130413	0.0909382	0.0715642	Zbtb20/Apoc3/Irs2/Ins2/Ddit4/Gck/P2rx7/Cbfa2t3/Trp53/Cdk1/Hdac4/Ppp1r3e/Ppp1r3b/Ppp1r3c/Nkx1-1/Vcp/Sphk2/Ak4/Irs1/Zbtb7a/Slc4a4	21
GO:0010837	regulation of keratinocyte proliferation	8/2167	35/23328	0.0131904	0.0916556	0.0721288	Cd109/Ovol2/Kdf1/Cdh3/Cask/Fgfr2/Yap1/Notch2	8
GO:0086091	regulation of heart rate by cardiac conduction	8/2167	35/23328	0.0131904	0.0916556	0.0721288	Kcne2/Kcnq1/Dsp/Scn4b/Dsc2/Kcnj2/Kcne1l/Cacnb2	8
GO:1900181	negative regulation of protein localization to nucleus	8/2167	35/23328	0.0131904	0.0916556	0.0721288	Trim40/Ufm1/Apod/Hnf4a/Fermt1/Otud7b/Nf1/Cldn18	8
GO:0034204	lipid translocation	10/2167	49/23328	0.0133071	0.0922778	0.0726184	Xkr6/Atp11a/Atp10d/P2rx7/Plscr4/Abcb4/Atp8b2/Atp8b3/Abca4/Kcnn4	10
GO:0014902	myotube differentiation	20/2167	127/23328	0.0133264	0.0922778	0.0726184	Six1/Smyd1/Flt3l/Notch1/Lmod3/Dmd/Cxcl9/Met/Ins2/Myocd/Myh9/Rbm38/Six4/Hdac4/Nphs1/Klhl40/Bdnf/Cxcl12/Maml1/Pitx2	20
GO:0018210	peptidyl-threonine modification	20/2167	127/23328	0.0133264	0.0922778	0.0726184	Wnt5a/Wnk1/Met/Ddit4/Spred2/Sbk1/Pbk/Ttk/Egf/Cdk1/Irgm2/Eogt/Pkn1/Ppef2/Wnk3/Myo3b/Tnks1bp1/Cdk10/Acvr1/Tnks	20
GO:0007179	transforming growth factor beta receptor signaling pathway	25/2167	169/23328	0.0133981	0.0923447	0.0726711	Lrg1/Cd109/Folr1/Pml/Hspa5/Src/Spred2/Myocd/Zeb1/Trp53/Peg10/Fermt1/Zmiz1/Smad2/Bambi/Ing2/Emilin1/Smad3/Amhr2/Zbtb7a/Nrros/Creb1/Snx6/Acvr1/Tgfb2	25
GO:0032874	positive regulation of stress-activated MAPK cascade	25/2167	169/23328	0.0133981	0.0923447	0.0726711	Wnt5a/Eda2r/Zeb2/Mid1/Wnt16/Trpv4/Sh3rf2/Unc5cl/Rell1/Met/Gadd45b/Ern1/Xdh/Oprk1/Traf3/Wnt7b/Ror2/Lep/Nod2/Ptpn1/Irak1/Epha4/Edar/Nox1/Tgfb2	25
GO:0050817	coagulation	25/2167	169/23328	0.0133981	0.0923447	0.0726711	Entpd1/C3/F5/S100a9/F8/Lyn/Slc7a11/Ubash3b/Pdgfa/Nbeal2/Fga/Txk/F12/Apoh/Hnf4a/F2r/Sh2b3/Ephb2/Pla2g4a/Adtrp/F13a1/Adamts13/Procr/Alox12/Gna13	25
GO:1904950	negative regulation of establishment of protein localization	25/2167	169/23328	0.0133981	0.0923447	0.0726711	Frmd4a/Cyp51/Ufm1/Kcnq1/Anxa1/Rgcc/Drd2/Ins2/Siglecg/Hsph1/Stxbp5l/Apod/Drd4/Hnf4a/F2r/Nos1/Fermt1/Derl2/Sytl4/Ghsr/Adtrp/Irs1/Nf1/Midn/Kcnb1	25
GO:0044262	cellular carbohydrate metabolic process	39/2167	292/23328	0.0135241	0.093105	0.0732694	Impa2/Has1/Lepr/Fggy/Gpt2/Src/Irs2/Ndst4/Pygl/Pdk1/Pdk4/Ins2/Ddit4/Hs2st1/Gck/Soga1/Cbfa2t3/Trp53/Hdac4/B3gnt6/Lep/Ppp1r3e/Ppp1r3b/B3gnt4/Hnf4a/Ppp1r3c/Inpp5b/Sord/Nkx1-1/Ptges3/Glb1/Pla2g4a/Synj2/Gnb3/Gk5/Irs1/Adora2b/Midn/Prkag3	39
GO:0006109	regulation of carbohydrate metabolic process	28/2167	195/23328	0.0136219	0.0936702	0.0737142	Lepr/Zbtb20/Gpt2/Src/Irs2/Pdk1/Pdk4/Ins2/Ddit4/Gck/P2rx7/Soga1/Cbfa2t3/Egf/Trp53/Hdac4/Lep/Ppp1r3e/Ppp1r3b/Hnf4a/Ppp1r3c/Nkx1-1/Gnb3/Irs1/Adora2b/Zbtb7a/Midn/Slc4a4	28
GO:0035601	protein deacylation	18/2167	111/23328	0.0137392	0.0942595	0.0741779	Mier1/Pml/Spred2/Ncor2/Flna/Tbl1xr1/Trp53/Hdac4/Msl3l2/Fry/Hopx/Hdac7/Jdp2/Ing2/Sphk2/Per1/Znhit1/Kdm5a	18
GO:0098732	macromolecule deacylation	18/2167	111/23328	0.0137392	0.0942595	0.0741779	Mier1/Pml/Spred2/Ncor2/Flna/Tbl1xr1/Trp53/Hdac4/Msl3l2/Fry/Hopx/Hdac7/Jdp2/Ing2/Sphk2/Per1/Znhit1/Kdm5a	18
GO:0070988	demethylation	12/2167	64/23328	0.0138296	0.0944882	0.0743579	Gata3/Kdm2b/Kdm5d/Phf8/Kdm4d/Alkbh1/Tet3/Kdm6b/Apobec3/Kdm4b/Kdm2a/Kdm5a	12
GO:0090278	negative regulation of peptide hormone secretion	12/2167	64/23328	0.0138296	0.0944882	0.0743579	Nucb2/Kcnq1/Drd2/Stxbp5l/Lep/Nos1/Crh/Sytl4/Ghsr/Irs1/Midn/Kcnb1	12
GO:0048477	oogenesis	17/2167	103/23328	0.0138361	0.0944882	0.0743579	Brca2/Pabpc1l/Src/Ybx2/Figla/Aspm/Mcmdc2/Rxfp2/Gdf9/4930447C04Rik/Pde5a/Shb/Trip13/Hfm1/Zglp1/Ihh/Wdr77	17
GO:0072676	lymphocyte migration	17/2167	103/23328	0.0138361	0.0944882	0.0743579	Gata3/Wnt5a/Aire/Ccl21a/Cklf/Wnk1/Ccl17/Gpr183/Apod/Ccl9/Spns2/Ch25h/Ccl6/Ccl24/Adtrp/Spn/Cxcl12	17
GO:0051403	stress-activated MAPK cascade	35/2167	257/23328	0.014083	0.0958329	0.0754162	Wnt5a/Eda2r/Zeb2/Mid1/Wnt16/Trpv4/Sh3rf2/Unc5cl/Rell1/Trib1/Met/Sfrp5/Gadd45b/Ern1/Xdh/Hsph1/Oprk1/Traf3/Pbk/Wnt7b/Ror2/Stradb/Lep/Trp73/Nod2/Nphs1/Ptpn1/Irak1/Epha4/Map2k3/Per1/Edar/Nox1/Foxm1/Tgfb2	35
GO:0001539	cilium or flagellum-dependent cell motility	21/2167	136/23328	0.0141133	0.0958329	0.0754162	Nme8/Cfap69/Drc7/Cfap44/Ttc21a/Apob/Met/Drc1/Tekt1/Slc26a8/Atp1a4/Tekt2/Ccdc40/Inpp5b/Sord/Ing2/Slc9b1/Efhc1/Wt1/Armc2/Slc9b2	21
GO:0060285	cilium-dependent cell motility	21/2167	136/23328	0.0141133	0.0958329	0.0754162	Nme8/Cfap69/Drc7/Cfap44/Ttc21a/Apob/Met/Drc1/Tekt1/Slc26a8/Atp1a4/Tekt2/Ccdc40/Inpp5b/Sord/Ing2/Slc9b1/Efhc1/Wt1/Armc2/Slc9b2	21
GO:0051651	maintenance of location in cell	30/2167	213/23328	0.0141562	0.0958329	0.0754162	Ccr5/Gpsm2/Pml/Hspa5/Lcn2/Taf3/Atp2a1/Dmd/Cd4/Drd2/Drd1/Aspm/Akap9/Lyn/Npsr1/P2rx7/Ubash3b/Ccdc88a/Pfn4/Casq2/F2r/Capn3/Sorl1/Pln/Itgav/Ryr2/Vps13d/Htt/Ngf/Tgfb2	30
GO:0071478	cellular response to radiation	23/2167	153/23328	0.0143548	0.0958329	0.0754162	Gata3/Aqp1/Tmem161a/Rad1/Mdm2/Rho/Cdkn1a/Mme/Atr/Ect2/Cdc25a/Pbk/Kdm4d/Chek2/Trp53/1700007K13Rik/Rpl26/Eif2ak4/Gnat1/Xpa/Yap1/Grb2/Tnks1bp1	23
GO:0030324	lung development	31/2167	222/23328	0.0143656	0.0958329	0.0754162	Wnt5a/Gh/Gpsm2/Notch1/Foxj1/Heg1/Slc7a11/Myocd/Meg3/Ncor2/Wnt7b/Fgfr2/Pdgfa/Foxp4/Fgf9/Sox11/Bmp4/Aldh1a2/Ccdc40/Mycn/Hopx/Smad2/Ptges3/Crh/Man2a1/Yap1/Nphp3/Cebpa/Creb1/Ada/Pitx2	31
GO:0043547	positive regulation of GTPase activity	31/2167	222/23328	0.0143656	0.0958329	0.0754162	Wnt5a/Tbc1d8/Cd40/Arhgap42/Dock7/Foxj1/Myo9a/Ccl21a/Rasgrp2/Ralgapb/Ccl17/Arhgap27/Ect2/Ntrk1/Plekhg4/S100a10/Usp6nl/Tax1bp3/Ccl9/F2r/Tbc1d1/Iqsec1/Ccl6/Gmip/Arhgap22/Arhgef16/Ccl24/Arhgef15/Nf1/Apc2/Coro1c	31
GO:0006568	tryptophan metabolic process	4/2167	11/23328	0.0143709	0.0958329	0.0754162	Ido1/Ido2/Afmid/Kmo	4
GO:0006586	indolalkylamine metabolic process	4/2167	11/23328	0.0143709	0.0958329	0.0754162	Ido1/Ido2/Afmid/Kmo	4
GO:0018206	peptidyl-methionine modification	4/2167	11/23328	0.0143709	0.0958329	0.0754162	Naa35/Naa25/Naa16/Naa30	4
GO:0042762	regulation of sulfur metabolic process	4/2167	11/23328	0.0143709	0.0958329	0.0754162	Pdk1/Pdk4/Slc7a11/Comt	4
GO:0051610	serotonin uptake	4/2167	11/23328	0.0143709	0.0958329	0.0754162	Slc18a1/Slc6a4/Slc29a4/Nos1	4
GO:0051657	maintenance of organelle location	4/2167	11/23328	0.0143709	0.0958329	0.0754162	Gpsm2/Atp2a1/Aspm/Akap9	4
GO:0060405	regulation of penile erection	4/2167	11/23328	0.0143709	0.0958329	0.0754162	Oxtr/Drd4/Ada/Oxt	4
GO:0060768	regulation of epithelial cell proliferation involved in prostate gland development	4/2167	11/23328	0.0143709	0.0958329	0.0754162	Notch1/Eaf2/Nkx3-1/Wdr77	4
GO:0072178	nephric duct morphogenesis	4/2167	11/23328	0.0143709	0.0958329	0.0754162	Gata3/Lhx1/Bmp4/Epha4	4
GO:0086016	AV node cell action potential	4/2167	11/23328	0.0143709	0.0958329	0.0754162	Scn4b/Scn10a/Ryr2/Cacnb2	4
GO:0086027	AV node cell to bundle of His cell signaling	4/2167	11/23328	0.0143709	0.0958329	0.0754162	Scn4b/Scn10a/Ryr2/Cacnb2	4
GO:1900102	negative regulation of endoplasmic reticulum unfolded protein response	4/2167	11/23328	0.0143709	0.0958329	0.0754162	Pdia6/Ufl1/Nck2/Ptpn1	4
GO:1990440	positive regulation of transcription from RNA polymerase II promoter in response to endoplasmic reticulum stress	4/2167	11/23328	0.0143709	0.0958329	0.0754162	Trp53/Atf3/Atf4/Cebpb	4
GO:2001204	regulation of osteoclast development	4/2167	11/23328	0.0143709	0.0958329	0.0754162	Slc9b2/Notch2/Gpr68/Cldn18	4
GO:0003279	cardiac septum development	20/2167	128/23328	0.0144566	0.0961888	0.0756962	Gata3/Wnt5a/Mdm2/Notch1/Rarb/Pax8/Slit2/Heg1/Fgfr2/Trp53/Sox11/Bmp4/Cxcr4/Nphp3/Heyl/Notch2/Maml1/Acvr1/Pitx2/Tgfb2	20
GO:0010906	regulation of glucose metabolic process	20/2167	128/23328	0.0144566	0.0961888	0.0756962	Lepr/Gpt2/Src/Irs2/Pdk1/Pdk4/Ins2/Gck/Soga1/Trp53/Lep/Ppp1r3e/Ppp1r3b/Hnf4a/Ppp1r3c/Nkx1-1/Gnb3/Irs1/Adora2b/Midn	20
GO:0019318	hexose metabolic process	32/2167	231/23328	0.0145402	0.0966375	0.0760493	Lepr/Gpt2/Src/Gapdh/Irs2/Pdk1/Pdk4/Ins2/Gck/Man2a2/Soga1/Ganc/Gpd2/Trp53/Lep/Ppp1r3e/Apod/Ppp1r3b/Atf3/B3glct/Hnf4a/Gnpda1/Ppp1r3c/Sord/Nkx1-1/Man2a1/Atf4/Glb1/Gnb3/Irs1/Adora2b/Midn	32
GO:0002548	monocyte chemotaxis	11/2167	57/23328	0.0146337	0.0971503	0.0764529	Ccl21a/Slit2/Anxa1/Grem1/Lyn/Ccl17/Ccr1/Ccl9/Ccl6/Ccl24/Cxcl12	11
GO:0030282	bone mineralization	19/2167	120/23328	0.0147541	0.0978266	0.0769852	Kl/Grem1/Icmt/Nell1/P2rx7/Ccr1/Fgfr2/Duox2/Lep/Matn1/Bmp4/Ddr2/Atf4/Atraid/Smad3/Bmp6/Bcor/Acvr1/Klf10	19
GO:0010001	glial cell differentiation	34/2167	249/23328	0.014796	0.0978266	0.0769852	Otx2/S100a8/Enpp2/Ncmap/S100a9/Notch1/Dmd/Lef1/Drd1/Pax6/Myoc/Fgf5/Sox8/Adora2a/Egr2/Ror2/Nkx2-2/Sox11/Tnfrsf21/Bmp4/Trp73/Tspan2/Mycn/Cxcr4/Wdr1/Epha4/Sox5/Ror1/Nf1/Eif2b3/Nrros/Tenm4/Gsx2/Erbb3	34
GO:0007204	positive regulation of cytosolic calcium ion concentration	43/2167	330/23328	0.0148236	0.0978266	0.0769852	Ccr5/Trpv4/Iapp/Pml/Avp/Dmd/Cd4/Cckar/Cmklr1/Drd2/Drd1/Lyn/Npsr1/Gpr6/Epor/Gck/Esr1/P2rx7/Ubash3b/Lpar3/Ccr1/Ccr10/Adra1d/Casq2/Galr2/Oxtr/Bmp4/F2r/Capn3/Cxcr4/Swap70/Cacna1i/Lpar6/Pln/Itgav/Ryr2/Gipr/Htt/Ngf/Adcy5/Tgfb2/Gna13/Oxt	43
GO:0031063	regulation of histone deacetylation	7/2167	29/23328	0.0148342	0.0978266	0.0769852	Pml/Trp53/Jdp2/Ing2/Sphk2/Znhit1/Kdm5a	7
GO:0042403	thyroid hormone metabolic process	7/2167	29/23328	0.0148342	0.0978266	0.0769852	Gata3/Foxe1/Pax8/Tpo/Slc5a5/Kcnj6/Duox2	7
GO:0070296	sarcoplasmic reticulum calcium ion transport	7/2167	29/23328	0.0148342	0.0978266	0.0769852	Ccr5/Atp2a1/Dmd/Cacng1/Casq2/Pln/Ryr2	7
GO:0031214	biomineral tissue development	24/2167	162/23328	0.0149029	0.098063	0.0771712	Col1a1/Kl/Notch1/Grem1/Icmt/Nell1/P2rx7/Ccr1/Fgfr2/Duox2/Wdr72/Lep/Matn1/Bmp4/Ddr2/Atf4/Atraid/Cebpb/Spp1/Smad3/Bmp6/Bcor/Acvr1/Klf10	24
GO:0110148	biomineralization	24/2167	162/23328	0.0149029	0.098063	0.0771712	Col1a1/Kl/Notch1/Grem1/Icmt/Nell1/P2rx7/Ccr1/Fgfr2/Duox2/Wdr72/Lep/Matn1/Bmp4/Ddr2/Atf4/Atraid/Cebpb/Spp1/Smad3/Bmp6/Bcor/Acvr1/Klf10	24
GO:0072078	nephron tubule morphogenesis	14/2167	80/23328	0.0149211	0.0980738	0.0771797	Gata3/Six1/Lhx1/Pax8/Grem1/Hs2st1/Sox8/Six4/Fat4/Bmp4/Irx2/Pgf/Wt1/Klhl3	14
GO:1903844	regulation of cellular response to transforming growth factor beta stimulus	18/2167	112/23328	0.0149915	0.0983442	0.0773925	Lrg1/Cd109/Folr1/Hspa5/Spred2/Myocd/Zeb1/Trp53/Peg10/Fermt1/Smad2/Bambi/Ing2/Emilin1/Smad3/Zbtb7a/Nrros/Snx6	18
GO:0051604	protein maturation	39/2167	294/23328	0.0149952	0.0983442	0.0773925	Dhh/Cisd3/Immp2l/AK157302/Birc7/Mdm2/Cpd/Aanat/Src/Il1r2/Mme/Lpcat3/Aph1b/Mms19/Pcsk9/P2rx7/Naa35/Dhps/Naa25/Myh9/Ciao1/Fga/Lmf1/Cpxm1/Plat/Lipt1/F12/Apoh/Ggt1/Pcsk1/Birc3/Cpz/Inpp5b/Sorl1/Naa16/Naa30/Ihh/C1rl/Dync2h1	39
GO:0006112	energy reserve metabolic process	15/2167	88/23328	0.0151455	0.0989987	0.0779075	Lepr/Kl/Irs2/Pygl/Ins2/Gck/Lep/Ppp1r3e/Ppp1r3b/Ppp1r3c/Ptges3/Adgrf5/Irs1/Prkag3/Mc4r	15
GO:0014074	response to purine-containing compound	17/2167	104/23328	0.0151512	0.0989987	0.0779075	Aqp1/Sell/Kcnq1/Top2b/Aanat/Ssh1/Slc6a4/P2rx7/Adora2a/Duox2/Casq2/Gnal/Duox1/Per1/Ryr2/Irs1/Cdk2	17
GO:0060349	bone morphogenesis	17/2167	104/23328	0.0151512	0.0989987	0.0779075	T/Col13a1/Col1a1/Trpv4/Rarb/Msx1/Pex7/Acp5/Fgfr2/Matn1/Frem1/Bmp4/Hspg2/Runx2/Stc1/Bmp6/Ihh	17
GO:0060021	roof of mouth development	16/2167	96/23328	0.0152114	0.0989987	0.0779075	Wnt5a/Foxe1/Foxf2/Bnc2/Msx1/Lef1/Vax1/Fras1/Sox11/Ephb3/Smad2/Inhba/Ephb2/Gdf11/Bcor/Tgfb2	16
GO:0070555	response to interleukin-1	16/2167	96/23328	0.0152114	0.0989987	0.0779075	Il1r1/Cd40/St18/Cd47/Ccl21a/Anxa1/Src/Il1r2/Ccl17/Taf9/Hdac4/Ccl9/Irak1/Ccl6/Cebpb/Ccl24	16
GO:1903578	regulation of ATP metabolic process	16/2167	96/23328	0.0152114	0.0989987	0.0779075	Entpd1/Zbtb20/Apoc3/Ins2/Ddit4/Gck/P2rx7/Cbfa2t3/Trp53/Cdk1/Hdac4/Vcp/Sphk2/Ak4/Zbtb7a/Slc4a4	16
GO:2000243	positive regulation of reproductive process	16/2167	96/23328	0.0152114	0.0989987	0.0779075	Wnt5a/Cfap69/Src/Msx1/Ccdc87/Cdc25a/Hdac4/Oxtr/Plat/Drd4/Ago2/Lfng/Inhba/Pde5a/Wt1/Oxt	16
GO:0034341	response to interferon-gamma	21/2167	137/23328	0.0152537	0.0990575	0.0779538	Cd40/Kif16b/Cd47/Ccl21a/Gapdh/Rab20/Ccl17/H2-Q7/Stx11/Trp53/Irgm2/Txk/Gbp7/Ccl9/Gbp3/Hpx/Ccl6/Gch1/Stxbp2/Ccl24/Gbp5	21
GO:0008038	neuron recognition	10/2167	50/23328	0.015287	0.0990575	0.0779538	Wnt5a/Nexn/Tnfrsf21/Ephb3/Dscaml1/Fezf2/Ephb2/Epha4/Bdnf/Celsr3	10
GO:0070169	positive regulation of biomineral tissue development	10/2167	50/23328	0.015287	0.0990575	0.0779538	Kl/Nell1/P2rx7/Bmp4/Atf4/Atraid/Cebpb/Smad3/Bmp6/Acvr1	10
GO:0110151	positive regulation of biomineralization	10/2167	50/23328	0.015287	0.0990575	0.0779538	Kl/Nell1/P2rx7/Bmp4/Atf4/Atraid/Cebpb/Smad3/Bmp6/Acvr1	10
GO:0014013	regulation of gliogenesis	23/2167	154/23328	0.0154371	0.0998134	0.0785486	Pitx3/Enpp2/Notch1/Lyn/Sox8/Gpr183/Egr2/Nkx2-2/Sox11/Tnfrsf21/Bmp4/Trp73/Ufl1/Plag1/Mycn/Cxcr4/Prkch/Wdr1/Epha4/Nf1/Tenm4/Gsx2/Creb1	23
GO:0022612	gland morphogenesis	23/2167	154/23328	0.0154371	0.0998134	0.0785486	Wnt5a/Sostdc1/Pml/Notch1/Slit2/Src/Tfap2c/Pax6/Ncoa3/Met/Nkx3-1/Esr1/Fgfr2/Pdgfa/Duox2/Plxna1/Bmp4/Plag1/Mki67/Stat6/Cebpb/Edar/Notch2	23
GO:0030278	regulation of ossification	33/2167	241/23328	0.0155419	0.100273	0.0789103	Prl/Wnt5a/Ranbp3l/Kl/Notch1/Cdk6/Grem1/Gdpd2/Nell1/P2rx7/Egr2/Wnt7b/Ccr1/Hdac4/Matn1/Sox11/Bmp4/Ddr2/Hdac7/Cebpd/Runx2/Cthrc1/Atf4/Atraid/Cebpb/Kremen2/Smad3/Bmp6/Lrp4/Cebpa/Bcor/Acvr1/Oxt	33
GO:0046777	protein autophosphorylation	33/2167	241/23328	0.0155419	0.100273	0.0789103	Srms/Src/Grem1/Wnk1/Erbb4/Met/Itk/Lyn/Atr/Rad50/Btk/Ntrk1/Ern1/Fgfr2/Chek2/Ttk/Pdgfa/Trpm7/Ephb3/Txk/Ddr2/Zap70/Wnk3/Eif2ak4/Eef2k/Irak1/Pim1/Epha4/Myo3b/Mknk1/Tnks1bp1/Hspa8/Ngf	33
GO:0060389	pathway-restricted SMAD protein phosphorylation	12/2167	65/23328	0.0155683	0.100334	0.0789587	Lefty1/Grem1/Lefty2/Gdf9/Bmp4/Inhba/Emilin1/Bmp6/Gdf11/Gdf5/Acvr1/Tgfb2	12
GO:0042220	response to cocaine	8/2167	36/23328	0.0156132	0.100465	0.0790617	Ppp1r1b/Drd2/Drd1/Adgrl3/Oprk1/Drd4/Nos1/Crh	8
GO:0014065	phosphatidylinositol 3-kinase signaling	20/2167	129/23328	0.0156609	0.100465	0.0790617	Gata3/Wnt16/Rgl2/Erbb4/Ins2/Myoc/Ntrk1/Nkx3-1/Prr5l/Ror2/Pdgfa/Lep/F2r/Pik3c2b/Cbl/Ror1/Irs1/Nf1/Tgfb2/Erbb3	20
GO:0038083	peptidyl-tyrosine autophosphorylation	9/2167	43/23328	0.0156729	0.100465	0.0790617	Srms/Src/Grem1/Erbb4/Itk/Lyn/Ntrk1/Txk/Zap70	9
GO:0045197	establishment or maintenance of epithelial cell apical/basal polarity	9/2167	43/23328	0.0156729	0.100465	0.0790617	Wnt5a/Myo9a/Tcf15/Fat1/Lhx2/Lrrc7/Syne4/Wdr1/Mtcl1	9
GO:0070232	regulation of T cell apoptotic process	9/2167	43/23328	0.0156729	0.100465	0.0790617	Wnt5a/Ido1/Tsc22d3/Trp53/Bmp4/Vhl/Siglec1/Ada/Tgfb2	9
GO:0032412	regulation of ion transmembrane transporter activity	35/2167	259/23328	0.015717	0.100639	0.0791986	Kcne2/Rgs9/Hecw2/Kcnq1/Scn4b/Arc/Dmd/Shisa6/Cacnb4/Drd2/Wnk1/Akap9/Cracr2a/Pde4b/Pcsk9/Tcaf3/Casq2/Galr2/Shisa9/Cacna1f/Bmp4/Drd4/Ehd3/Wnk3/Actn2/Crh/Ephb2/Pln/Sphk2/Ryr2/Kcne1l/Rnf207/Htt/Ahnak/Cacnb2	35
GO:0007219	Notch signaling pathway	26/2167	180/23328	0.0158051	0.100878	0.0793867	Atoh1/Etv2/Notch1/Hoxd3/Ovol2/Src/Cdk6/Dtx2/Aph1b/Postn/Fat4/Nod2/Zmiz1/Lfng/Pln/Yap1/Egfl7/Cebpa/Zbtb7a/Heyl/Dtx3l/Gsx2/Notch2/Maml1/Sel1l/Tgfb2	26
GO:1901861	regulation of muscle tissue development	26/2167	180/23328	0.0158051	0.100878	0.0793867	Fgf3/Six1/Notch1/Lmod3/Lef1/Grem1/Erbb4/Myocd/Tsc22d3/Fgfr2/Six4/Cdk1/Hdac4/Usp2/Fgf9/Bmp4/Trp73/Capn3/Hdac7/Boc/Pim1/Yap1/Bdnf/Smad3/Creb1/Erbb3	26
GO:1902107	positive regulation of leukocyte differentiation	26/2167	180/23328	0.0158051	0.100878	0.0793867	Gata3/Runx3/Egr3/Flt3l/Anxa1/Cd4/Lef1/Trib1/Rb1/Ccr1/Ror2/Pcid2/Ppargc1b/Il2rg/Zap70/Zmiz1/Tnfsf9/Hsp90aa1/Shb/Slc9b2/Ihh/Notch2/Creb1/Gpr68/Ada/Klf10	26
GO:1901888	regulation of cell junction assembly	30/2167	215/23328	0.0159797	0.101805	0.0801156	Wnt5a/Enpp2/Six1/Src/Cbln2/Grem1/Nptx1/Myoc/Efna5/Ntrk1/Adgrl3/Clstn2/BC024139/Adnp/S100a10/Six4/Oxtr/Apod/Ephb3/Lrrtm3/Prkch/Eef2k/Ephb2/Ghsr/Bdnf/Vcl/Smad3/Col16a1/Coro1c/Oxt	30
GO:0031056	regulation of histone modification	24/2167	163/23328	0.0159844	0.101805	0.0801156	Gata3/Pml/Tada2b/Myocd/Msx3/Kdm4d/Trp53/Rif1/Nos1/Airn/Otub2/Kpna7/Jdp2/Wdr61/Ing2/Ctcf/Sphk2/Kdm4b/Paxip1/Kdm2a/Znhit1/Kdm5a/Bcor/Pax7	24
GO:0003283	atrial septum development	6/2167	23/23328	0.0161438	0.102491	0.0806557	Wnt5a/Mdm2/Nphp3/Notch2/Acvr1/Tgfb2	6
GO:0048485	sympathetic nervous system development	6/2167	23/23328	0.0161438	0.102491	0.0806557	Gata3/Ntrk1/Sox11/Insm1/Plxna4/Nf1	6
GO:0051450	myoblast proliferation	6/2167	23/23328	0.0161438	0.102491	0.0806557	Meis2/Met/Atoh8/Malat1/Pax7/Pitx2	6
GO:0035082	axoneme assembly	13/2167	73/23328	0.0161837	0.102526	0.080683	Cfap69/Cfap44/Foxj1/Dnaic2/Drc1/Ofd1/Dnajb13/Tekt2/Ccdc40/Wdr78/Dnah17/Ak7/Armc2	13
GO:1903793	positive regulation of anion transport	13/2167	73/23328	0.0161837	0.102526	0.080683	Avp/P2rx7/Adora2a/Slc38a3/Abcb4/Pla2r1/Atf4/Pla2g4a/Sstr4/Kmo/Cebpb/Dpysl2/Oxt	13
GO:0097191	extrinsic apoptotic signaling pathway	32/2167	233/23328	0.0163217	0.103009	0.0810631	Dbh/Krt8/Runx3/Krt18/Faf1/Pml/Lcn2/Tmc8/Src/Casp8ap2/P2rx7/Stradb/Fga/Tnfrsf22/Bmp4/Atf3/Bcl2l14/Bid/Inhba/Htra2/Itgav/Yap1/Smad3/Nf1/Siglec1/Bok/Mknk1/Htt/Ngf/Acvr1/Tgfb2/Erbb3	32
GO:0050764	regulation of phagocytosis	18/2167	113/23328	0.0163312	0.103009	0.0810631	C3/Sirpb1a/Ighg2b/Ighg1/Cd47/Cd300lf/C2/Fcgr1/Clec7a/Cd209b/Nod2/Il2rg/Lbp/Itgav/Itga2/Pot1b/Il2rb/Hspa8	18
GO:0000712	resolution of meiotic recombination intermediates	5/2167	17/23328	0.0164675	0.103009	0.0810631	Msh4/Top2b/Slx4/Hfm1/Top2a	5
GO:0003198	epithelial to mesenchymal transition involved in endocardial cushion formation	5/2167	17/23328	0.0164675	0.103009	0.0810631	Notch1/Msx1/Heyl/Acvr1/Tgfb2	5
GO:0031280	negative regulation of cyclase activity	5/2167	17/23328	0.0164675	0.103009	0.0810631	Gpr87/Drd2/Rd3/Akap9/Galr2	5
GO:0045198	establishment of epithelial cell apical/basal polarity	5/2167	17/23328	0.0164675	0.103009	0.0810631	Wnt5a/Myo9a/Tcf15/Fat1/Syne4	5
GO:0045725	positive regulation of glycogen biosynthetic process	5/2167	17/23328	0.0164675	0.103009	0.0810631	Irs2/Ins2/Gck/Ppp1r3e/Irs1	5
GO:0048853	forebrain morphogenesis	5/2167	17/23328	0.0164675	0.103009	0.0810631	Wnt5a/Otx2/Duox2/Nf1/Gsx2	5
GO:0051589	negative regulation of neurotransmitter transport	5/2167	17/23328	0.0164675	0.103009	0.0810631	Slc18a1/Slc30a1/Nos1/Nf1/Slc18a2	5
GO:0060644	mammary gland epithelial cell differentiation	5/2167	17/23328	0.0164675	0.103009	0.0810631	Irf6/Prlr/Erbb4/Elf5/Cebpb	5
GO:0070243	regulation of thymocyte apoptotic process	5/2167	17/23328	0.0164675	0.103009	0.0810631	Wnt5a/Trp53/Bmp4/Vhl/Ada	5
GO:2001034	positive regulation of double-strand break repair via nonhomologous end joining	5/2167	17/23328	0.0164675	0.103009	0.0810631	Top2b/Kdm4d/Rif1/Smchd1/Dtx3l	5
GO:0021675	nerve development	14/2167	81/23328	0.0165431	0.103373	0.0813495	Six1/Hoxd3/Dmd/Nptx1/Ntrk1/Egr2/Six4/Hoxa1/Plxna4/Ntf5/Ephb2/Bdnf/Ngf/Erbb3	14
GO:0001736	establishment of planar polarity	11/2167	58/23328	0.0165864	0.103419	0.0813864	Wnt5a/Foxf2/Plekha4/Erbb4/Sfrp5/Wnt7b/Ror2/Fat4/Cthrc1/Wdr1/Celsr3	11
GO:0001755	neural crest cell migration	11/2167	58/23328	0.0165864	0.103419	0.0813864	Folr1/Zeb2/Ovol2/Erbb4/Pax6/Sox8/Bmp4/Sema6c/Acvr1/Pitx2/Coro1c	11
GO:0031349	positive regulation of defense response	37/2167	278/23328	0.0166346	0.103419	0.0813864	Wnt5a/C3/Ccr5/S100a8/Ighg2b/Trpv4/S100a9/Ighg1/Il17ra/Cd47/Fcgr1/Clec7a/Btk/Kpna6/Polr3f/Ido1/Penk/Irgm2/Txk/Nod2/F12/Zc3hav1/Hpx/Crh/Pde5a/Lbp/Pla2g4a/Cebpb/Itga2/Il17d/Ccl24/Gbp5/Lag3/Cebpa/Adora2b/Ap1g1/Tnfrsf1a	37
GO:0002683	negative regulation of immune system process	57/2167	462/23328	0.0166374	0.103419	0.0813864	Runx3/Muc4/Notch1/Foxj1/Cd47/Cd300lf/Slit2/Anxa1/Hoxa7/Cdk6/Trib1/Meis2/Cd59a/Grem1/Drd2/Lyn/Ins2/Btk/Cd59b/Ubash3b/Siglecg/Ido1/Il20rb/Adora2a/Tsc22d3/Ccr1/Ubash3a/Sox11/Tnfrsf21/Apod/Tmem178/Dcst1/Bmp4/Nod2/Mixl1/Pkn1/Pla2g2f/Wdr61/Stat6/Emilin1/Pde5a/Adgrf5/Cebpb/Il17d/Adtrp/Lag3/Nf1/Ihh/Tap1/Spn/Hoxa9/Cxcl12/Mmp28/Gpr68/Ada/Tgfb2/Cldn18	57
GO:0016569	covalent chromatin modification	57/2167	462/23328	0.0166374	0.103419	0.0813864	Gata3/Jade3/Brca2/Arid4b/Pcgf3/Smyd1/Mettl8/Mier1/Pml/Padi6/Tada2b/Ing3/Kansl3/Lef1/Ppp1r1b/Drd1/Padi4/Taf9/Myocd/Msx3/Kdm2b/Kdm5d/Phf8/Tbl1xr1/Kdm4d/Trp53/Hdac4/Msl3l2/Ufl1/Pkn1/Rif1/Nos1/Airn/Tet3/Otub2/Hopx/Kdm6b/Hdac7/Kpna7/Msl2/Uhrf1/Jdp2/Wdr61/Ing2/Usp51/Ctcf/Sphk2/Per1/Kdm4b/Paxip1/Kdm2a/Znhit1/Dtx3l/Kdm5a/Bcor/Pax7/Cdk2	57
GO:0042490	mechanoreceptor differentiation	15/2167	89/23328	0.0166987	0.103584	0.081516	Tomt/Myo7a/Atoh1/Notch1/Tshr/Ntrk1/Fat4/Bmp4/Tmem132e/Mycn/Cthrc1/Ntf5/Myo3b/Bdnf/Ptprq	15
GO:0071674	mononuclear cell migration	15/2167	89/23328	0.0166987	0.103584	0.081516	Trpv4/Cd47/Ccl21a/Slit2/Anxa1/Grem1/Cmklr1/Lyn/Ccl17/Ccr1/Rarres2/Ccl9/Ccl6/Ccl24/Cxcl12	15
GO:0035265	organ growth	29/2167	207/23328	0.0167415	0.103742	0.08164	Lepr/Bnc2/Notch1/Rarb/Prlr/Erbb4/Heg1/Slc6a4/Ttn/Myocd/Esr1/Dusp6/Fgfr2/Cdk1/Lep/Fgf9/Matn1/Trp73/Ddr2/Plag1/Dusp9/Smad2/Stc1/Pim1/Yap1/Wt1/Akap13/Tenm4/Tgfb2	29
GO:0048634	regulation of muscle organ development	26/2167	181/23328	0.0168762	0.104467	0.082211	Fgf3/Six1/Notch1/Lmod3/Lef1/Grem1/Erbb4/Myocd/Tsc22d3/Fgfr2/Six4/Cdk1/Hdac4/Usp2/Fgf9/Bmp4/Trp73/Capn3/Hdac7/Boc/Pim1/Yap1/Bdnf/Smad3/Creb1/Erbb3	26
GO:0042752	regulation of circadian rhythm	20/2167	130/23328	0.0169426	0.104656	0.0823593	Lepr/Pml/Bhlhe40/Drd2/Drd1/Adcy1/Adora2a/Trp53/Cdk1/Usp2/Zfhx3/Drd4/Hnf4a/Per1/Kdm2a/Top2a/Creb1/Ada/Klf10/Rbm4b	20
GO:0050852	T cell receptor signaling pathway	20/2167	130/23328	0.0169426	0.104656	0.0823593	Gata3/Card11/Ermap/Cd247/Cacnb4/Btnl10/Wnk1/Itk/Pde4b/Ubash3a/Tnfrsf21/Cacna1f/Txk/Fyb/Zap70/Shb/Eif2b3/Spn/Kcnn4/Ada	20
GO:0070374	positive regulation of ERK1 and ERK2 cascade	30/2167	216/23328	0.0169593	0.104656	0.0823593	C3/Trpv4/Iapp/Notch1/Ccl21a/Cd4/Src/Acta2/Drd2/Erbb4/Npsr1/Ccl17/Epor/Esr1/Gpr183/Ccr1/Fgfr2/Egf/Pdgfa/Fga/Bmp4/Nod2/Ccl9/F2r/Ntsr2/Ccl6/Sstr4/Ccl24/Ngf/Notch2	30
GO:0045666	positive regulation of neuron differentiation	58/2167	472/23328	0.0170546	0.105135	0.0827361	Wnt5a/Sgk1/Ccr5/Zeb2/Mapk6/Atoh1/S100a9/Hspa5/Atf1/Rarb/Hoxd3/Dmd/Tle6/Ptbp1/Pax6/Met/Lyn/Lmx1a/Ect2/Efna5/Epor/Ntrk1/Cask/Lpar3/Cpeb3/Lrrc7/Nckipsd/Caprin2/Ror2/Flna/Nkx2-2/Adnp/Zeb1/Tbc1d24/Sox11/Plxna1/Adra2b/Ocm/Bmp4/Avil/Enc1/Plxna4/Cxcr4/Tgif2/Fezf2/Plaa/Eef2k/Magi2/Epha4/Bdnf/Ror1/Gpc2/Bmp6/Nf1/Heyl/Ngf/Cxcl12/Gdf5	58
GO:0051224	negative regulation of protein transport	24/2167	164/23328	0.0171271	0.10542	0.0829608	Frmd4a/Cyp51/Ufm1/Kcnq1/Anxa1/Rgcc/Drd2/Ins2/Siglecg/Stxbp5l/Apod/Drd4/Hnf4a/F2r/Nos1/Fermt1/Derl2/Sytl4/Ghsr/Adtrp/Irs1/Nf1/Midn/Kcnb1	24
GO:0030323	respiratory tube development	31/2167	225/23328	0.0171363	0.10542	0.0829608	Wnt5a/Gh/Gpsm2/Notch1/Foxj1/Heg1/Slc7a11/Myocd/Meg3/Ncor2/Wnt7b/Fgfr2/Pdgfa/Foxp4/Fgf9/Sox11/Bmp4/Aldh1a2/Ccdc40/Mycn/Hopx/Smad2/Ptges3/Crh/Man2a1/Yap1/Nphp3/Cebpa/Creb1/Ada/Pitx2	31
GO:0045667	regulation of osteoblast differentiation	22/2167	147/23328	0.0171746	0.105546	0.0830603	Ranbp3l/Notch1/Cdk6/Grem1/Gdpd2/Nell1/Wnt7b/Hdac4/Sox11/Bmp4/Ddr2/Hdac7/Cebpd/Runx2/Cthrc1/Atf4/Atraid/Cebpb/Smad3/Bmp6/Cebpa/Acvr1	22
GO:0009896	positive regulation of catabolic process	57/2167	463/23328	0.0173082	0.106258	0.0836205	Cnot8/Wnt5a/Kcne2/Zbtb20/Gga3/Faf1/Hecw2/Sh3d19/Calcoco2/Mdm2/Trim71/Sh3rf2/Trib1/Irs2/Ins2/Ikbkg/Pcsk9/Gck/P2rx7/Trim30a/Cpeb3/Prr5l/Mettl16/Cbfa2t3/Hspa1a/Egf/Arih2/Cdc20b/Aadac/Irgm2/Nod2/Ufl1/Apoh/Bid/Ptpn1/Mid2/Ago2/Klhl40/Zc3hav1/Eif2ak4/Hsp90aa1/Hspa1b/Vcp/Edem2/Rnf180/Sorl1/Prickle1/Plekhf1/Trim14/Irs1/Lin28b/Vps13d/Dtx3l/Usp13/Htt/Apc2/Slc4a4	57
GO:1901987	regulation of cell cycle phase transition	39/2167	297/23328	0.0174428	0.10653	0.0838341	Rint1/Usp44/Hecw2/Pml/Mdm2/Cirbp/D7Ertd443e/Anxa1/E2f7/Cdkn1a/Tjp3/Rgcc/Cacnb4/Ccnd1/Cdc25a/Kif14/Cdc27/Rbl2/Rb1/Rbm38/Fam83d/Pcid2/Ttk/Trp53/Cdk1/Six3/Rps27l/Rpl26/Lsm11/Ube2e2/Aven/Bid/Miip/Trip13/Paxip1/Nae1/Cdk2/Rbl1/Cdk5rap3	39
GO:0001707	mesoderm formation	12/2167	66/23328	0.0174673	0.10653	0.0838341	T/Wnt5a/Etv2/Nr4a3/Lef1/Bmp4/Kdm6b/Smad2/Inhba/Smad3/Htt/Acvr1	12
GO:0042440	pigment metabolic process	12/2167	66/23328	0.0174673	0.10653	0.0838341	Wnt5a/Zeb2/Rpe65/Cyp2a5/Dct/Slc7a11/Cdh3/Tyrp1/Hpx/Alad/Vhl/Ada	12
GO:0031050	dsRNA processing	10/2167	51/23328	0.0174777	0.10653	0.0838341	Trim71/Henmt1/Myocd/Esr1/Ago3/Ncor2/Trp53/Bmp4/Ago2/Lin28b	10
GO:0060412	ventricular septum morphogenesis	10/2167	51/23328	0.0174777	0.10653	0.0838341	Wnt5a/Notch1/Slit2/Fgfr2/Sox11/Bmp4/Heyl/Acvr1/Pitx2/Tgfb2	10
GO:0070918	production of small RNA involved in gene silencing by RNA	10/2167	51/23328	0.0174777	0.10653	0.0838341	Trim71/Henmt1/Myocd/Esr1/Ago3/Ncor2/Trp53/Bmp4/Ago2/Lin28b	10
GO:0090311	regulation of protein deacetylation	10/2167	51/23328	0.0174777	0.10653	0.0838341	Pml/Spred2/Ncor2/Trp53/Fry/Jdp2/Ing2/Sphk2/Znhit1/Kdm5a	10
GO:0005996	monosaccharide metabolic process	35/2167	261/23328	0.0175004	0.106559	0.0838571	Lepr/Fggy/Gpt2/Src/Gapdh/Irs2/Pdk1/Pdk4/Ugt1a6a/Ins2/Gck/Man2a2/Soga1/Ganc/Gpd2/Trp53/Gsto2/Lep/Ppp1r3e/Apod/Ppp1r3b/Atf3/B3glct/Hnf4a/Gnpda1/Ppp1r3c/Sord/Nkx1-1/Man2a1/Atf4/Glb1/Gnb3/Irs1/Adora2b/Midn	35
GO:0050714	positive regulation of protein secretion	28/2167	199/23328	0.0175311	0.106637	0.0839187	Frmd4a/Lepr/Aacs/Clec4n/Src/Rgcc/Gapdh/Irs2/Drd2/Ptbp1/Ins2/Ttn/Cask/Gck/P2rx7/Stxbp5l/Adora2a/Fga/Crh/Sorl1/Sytl4/Gipr/Clec5a/Myom1/Sec24a/Gpr68/Kcnn4/Tgfb2	28
GO:0006939	smooth muscle contraction	18/2167	114/23328	0.0177622	0.107614	0.0846873	Arhgap42/Tnni3/Acta2/Drd2/Drd1/Myocd/Ptgs1/Chrnb4/Oxtr/Adra2b/F2r/Ghsr/Itga2/Adora2b/Calcrl/Ada/Oxt/Cald1	18
GO:0010927	cellular component assembly involved in morphogenesis	18/2167	114/23328	0.0177622	0.107614	0.0846873	Krt8/Ncmap/Capn9/Lmod3/Ttn/Ugt8a/Myl2/Rfx2/Nrap/Casq2/Six4/Capn3/Actn2/Wdr1/Agfg1/Akap13/Ihh/Tenm4	18
GO:0042100	B cell proliferation	18/2167	114/23328	0.0177622	0.107614	0.0846873	Tfrc/Cd180/Cd40/Cr2/Card11/Cdkn1a/Lef1/Irs2/Lyn/Btk/Siglecg/Gpr183/Tnfrsf21/Pkn1/Shb/Cd79a/Ighd/Ada	18
GO:0044782	cilium organization	44/2167	343/23328	0.0177764	0.107614	0.0846873	Nme8/Cfap69/Mns1/Cfap44/Ttc36/Poc1b/Foxj1/Dnaic2/Ttc21a/Odf2l/Ttc30a2/Ttc29/Drc1/Lca5/Rfx2/Tekt1/Ofd1/Ccdc88a/Flna/Iqcb1/Dnajb13/Gfy/Pifo/Catip/Avil/Cntrob/Tekt2/Ccdc40/Ehd3/Wdr78/Celsr2/Dnah17/Ak7/Nphp3/Pkhd1/Kif27/Ehd4/Armc2/Celsr3/Htt/Cdk10/Dync2h1/Tctn3/Cep164	44
GO:0005979	regulation of glycogen biosynthetic process	7/2167	30/23328	0.0178363	0.107614	0.0846873	Irs2/Ins2/Gck/Ppp1r3e/Ppp1r3b/Ppp1r3c/Irs1	7
GO:0010962	regulation of glucan biosynthetic process	7/2167	30/23328	0.0178363	0.107614	0.0846873	Irs2/Ins2/Gck/Ppp1r3e/Ppp1r3b/Ppp1r3c/Irs1	7
GO:0021602	cranial nerve morphogenesis	7/2167	30/23328	0.0178363	0.107614	0.0846873	Six1/Hoxd3/Dmd/Egr2/Hoxa1/Plxna4/Ephb2	7
GO:0050951	sensory perception of temperature stimulus	7/2167	30/23328	0.0178363	0.107614	0.0846873	Asic3/Rho/Ntrk1/Cpeb3/Oprk1/Cxcr4/Cxcl12	7
GO:0007623	circadian rhythm	30/2167	217/23328	0.0179863	0.108356	0.0852716	Lepr/Pml/Aanat/Mttp/Bhlhe40/Drd2/Drd1/Slc6a4/Adcy1/Ntrk1/Adora2a/Trp53/Cdk1/Six3/Usp2/Zfhx3/Drd4/Hnf4a/Atf4/Nfil3/Bdnf/Per1/Kdm2a/Top2a/Ngf/Kdm5a/Creb1/Ada/Klf10/Rbm4b	30
GO:0043524	negative regulation of neuron apoptotic process	26/2167	182/23328	0.0180039	0.108356	0.0852716	Six1/Nr4a3/En2/Epor/Ntrk1/Kif14/Kdm2b/Hsph1/Adora2a/Zpr1/Adnp/Alkbh1/Six4/Trp73/F2r/Nos1/Nmnat1/Msh2/Ntf5/Bdnf/Cebpb/Bok/Ngf/Gdf5/Snx6/Erbb3	26
GO:0007422	peripheral nervous system development	13/2167	74/23328	0.0180139	0.108356	0.0852716	Ncmap/Egr3/Dmd/Myoc/Sox8/Egr2/Plxna4/Ntf5/Bdnf/Nf1/Heyl/Ngf/Erbb3	13
GO:0043473	pigmentation	17/2167	106/23328	0.0180713	0.108365	0.0852787	Myo7a/Zeb2/Dock7/Vangl1/Drd2/Dct/Cdh3/Adamts9/Vps33a/Tyrp1/Spns2/Vhl/Nf1/Edar/Ihh/Ap1g1/Bloc1s5	17
GO:0110110	positive regulation of animal organ morphogenesis	17/2167	106/23328	0.0180713	0.108365	0.0852787	Gata3/Wnt5a/Fgf3/Six1/Lhx1/Pml/Notch1/Pax8/Grem1/Sox8/Fgfr2/Six4/Bmp4/Pim1/Wt1/Acvr1/Tgfb2	17
GO:0005978	glycogen biosynthetic process	9/2167	44/23328	0.0181246	0.108365	0.0852787	Irs2/Ins2/Gck/Ppp1r3e/Ppp1r3b/Ppp1r3c/Ptges3/Irs1/Prkag3	9
GO:0009250	glucan biosynthetic process	9/2167	44/23328	0.0181246	0.108365	0.0852787	Irs2/Ins2/Gck/Ppp1r3e/Ppp1r3b/Ppp1r3c/Ptges3/Irs1/Prkag3	9
GO:0032924	activin receptor signaling pathway	9/2167	44/23328	0.0181246	0.108365	0.0852787	Lefty1/Fgf9/Tgif2/Smad2/Magi2/Inhba/Smad3/Amhr2/Acvr1	9
GO:1902895	positive regulation of pri-miRNA transcription by RNA polymerase II	9/2167	44/23328	0.0181246	0.108365	0.0852787	Gata3/Prl/Trp53/Bmp4/Atoh8/Ctcf/Wt1/Smad3/Tgfb2	9
GO:0070302	regulation of stress-activated protein kinase signaling cascade	32/2167	235/23328	0.0182739	0.108954	0.085742	Wnt5a/Eda2r/Zeb2/Mid1/Wnt16/Trpv4/Sh3rf2/Unc5cl/Rell1/Met/Sfrp5/Lyn/Gadd45b/Ern1/Xdh/Hsph1/Oprk1/Traf3/Pbk/Wnt7b/Ror2/Lep/Trp73/Nod2/Ptpn1/Irak1/Epha4/Per1/Edar/Nox1/Foxm1/Tgfb2	32
GO:0015914	phospholipid transport	14/2167	82/23328	0.0182963	0.108954	0.085742	Xkr6/Mttp/Atp11a/Atp10d/P2rx7/Plscr4/Pitpnm2/Abcb4/Atp8b2/Atp8b3/Pctp/Pitpnc1/Abca4/Kcnn4	14
GO:0030193	regulation of blood coagulation	14/2167	82/23328	0.0182963	0.108954	0.085742	S100a9/Lyn/Ubash3b/Pdgfa/Fga/Txk/F12/Apoh/F2r/Sh2b3/Ephb2/Pla2g4a/Adtrp/Alox12	14
GO:0072088	nephron epithelium morphogenesis	14/2167	82/23328	0.0182963	0.108954	0.085742	Gata3/Six1/Lhx1/Pax8/Grem1/Hs2st1/Sox8/Six4/Fat4/Bmp4/Irx2/Pgf/Wt1/Klhl3	14
GO:0014823	response to activity	8/2167	37/23328	0.018342	0.109008	0.0857846	Ntrk1/Myh4/Srl/Myh2/Capn3/Metrnl/Ryr2/Prkag3	8
GO:0098751	bone cell development	8/2167	37/23328	0.018342	0.109008	0.0857846	Src/Nbeal2/Lrrk1/Sh2b3/Slc9b2/Notch2/Gpr68/Cldn18	8
GO:0050803	regulation of synapse structure or activity	38/2167	289/23328	0.0183894	0.109181	0.0859207	Wnt5a/Six1/Arc/Cbln2/Shisa6/Drd2/Ins2/Nptx1/Ssh1/Slc7a11/Efna5/Ntrk1/Adgrl3/Cask/Clstn2/Caprin2/Adnp/Six4/Pcdh8/Oxtr/Ephb3/Lrrtm3/Vcp/Eef2k/Magi2/Ephb2/Epha4/Ghsr/Cntnap4/Bdnf/Arhgap22/Vhl/Arhgef15/Lrp4/Malat1/Hspa8/Oxt/Klk8	38
GO:0001906	cell killing	28/2167	200/23328	0.0186356	0.110533	0.0869845	C3/Ccr5/Muc4/Ccl27b/Ighg1/H2-Q10/H2-Bl/Gapdh/Cd59a/H2-Q6/Fcgr1/Ccl17/Clec7a/Cd59b/Dnase1/H2-Q7/P2rx7/Stx11/H2-Q4/Lep/Stxbp2/H2-D1/H2-K1/Lag3/Tap1/Ap1g1/Hspa8/Cxcl12	28
GO:0060443	mammary gland morphogenesis	11/2167	59/23328	0.0187272	0.110966	0.087325	Wnt5a/Sostdc1/Pml/Slit2/Src/Tfap2c/Ncoa3/Esr1/Fgfr2/Bmp4/Stat6	11
GO:0015718	monocarboxylic acid transport	25/2167	174/23328	0.0187962	0.111191	0.0875026	Anxa1/Cacnb4/Irs2/Abcc2/Pla2g1b/Drd2/Slc16a6/Cpt1b/P2rx7/Slc38a3/Lep/Aqp9/Slco1a4/Drd4/Abcb4/Pla2g2f/Slc27a6/Slco2a1/Pla2r1/Pla2g4a/Sstr4/Slc16a8/Nf1/Slc27a2/Oxt	25
GO:0048638	regulation of developmental growth	51/2167	409/23328	0.0188026	0.111191	0.0875026	Wnt5a/C3/Gh/Ccr5/Six1/Notch1/Slit2/Cdkn1a/Tshr/Drd2/Erbb4/Sfrp5/Slc6a4/Efna5/H19/Lpar3/Dusp6/Adnp/Fgfr2/Foxs1/Vil1/Six4/Cdk1/Lep/Fgf9/Stc2/Ocm/Bmp4/Trp73/Sema6c/Slit1/Plxna4/Capn3/Hopx/Cxcr4/Dusp9/Ifrd1/Plaa/Ghr/Htra2/Pim1/Ghsr/Yap1/Bdnf/Wt1/Dpysl2/Mbd5/Ngf/Cxcl12/Creb1/Gdf5	51
GO:0051271	negative regulation of cellular component movement	42/2167	326/23328	0.0189035	0.111677	0.0878845	Gata3/Wnt5a/Has1/Ccr5/Muc2/Erdr1/Notch1/Slit2/Rgcc/Hoxa7/Trib1/Grem1/Drd2/Drd1/Erbb4/Ap1ar/Myocd/Adamts9/Apod/Mcc/Drd4/Arhgdib/Apoh/Sema6c/Hnf4a/Nos1/Slit1/Angpt2/Srgap3/Dnaja4/Stc1/Magi2/Emilin1/Miip/Egfl7/Adtrp/Nf1/Srgap1/Cxcl12/Mmp28/Ada/Coro1c	42
GO:0060402	calcium ion transport into cytosol	23/2167	157/23328	0.0190751	0.112548	0.0885705	Ccr5/Trpv4/Iapp/Pml/Dmd/Cd4/Drd2/Drd1/Lyn/Npsr1/P2rx7/Ubash3b/Casq2/Bmp4/F2r/Capn3/Cacna1i/Pln/Itgav/Ryr2/Htt/Ngf/Tgfb2	23
GO:0019216	regulation of lipid metabolic process	46/2167	363/23328	0.0190953	0.112548	0.0885705	Cyp7a1/Dhh/C3/Gh/Zbtb20/Nucb2/Apoc3/Nr4a3/Avp/Anxa1/Src/Irs2/Apob/Pdk1/Pdk4/Lyn/Ins2/Lpcat3/Esr1/Pik3r5/Rbl2/Hrh1/Rb1/Tbl1xr1/Pdgfa/Lmf1/Lep/Aadac/Apod/Rarres2/Nod2/Avil/Apoh/Hnf4a/Sorl1/Adgrf5/Pla2g4a/Ghsr/Sphk2/Gnb3/Bmp6/Irs1/Adora2b/Creb1/Asxl3/Rbl1	46
GO:0031098	stress-activated protein kinase signaling cascade	36/2167	272/23328	0.0194271	0.112548	0.0885705	Wnt5a/Eda2r/Zeb2/Mid1/Wnt16/Trpv4/Sh3rf2/Unc5cl/Rell1/Trib1/Met/Sfrp5/Lyn/Gadd45b/Ern1/Xdh/Hsph1/Oprk1/Traf3/Pbk/Wnt7b/Ror2/Stradb/Lep/Trp73/Nod2/Nphs1/Ptpn1/Irak1/Epha4/Map2k3/Per1/Edar/Nox1/Foxm1/Tgfb2	36
GO:0022408	negative regulation of cell-cell adhesion	27/2167	192/23328	0.0195211	0.112548	0.0885705	Runx3/Trpv4/Muc4/Notch1/Foxj1/Anxa1/Rgcc/Lef1/Wnk1/Ubash3b/Ido1/Il20rb/Adora2a/Tnfrsf21/Bmp4/Pla2g2f/Sh2b3/Swap70/Pde5a/Cebpb/Adtrp/Bmp6/Lag3/Ihh/Spn/Cxcl12/Alox12	27
GO:0030239	myofibril assembly	12/2167	67/23328	0.019535	0.112548	0.0885705	Krt8/Capn9/Lmod3/Ttn/Myl2/Nrap/Casq2/Six4/Capn3/Actn2/Wdr1/Akap13	12
GO:2000242	negative regulation of reproductive process	12/2167	67/23328	0.019535	0.112548	0.0885705	Wnt5a/Rad1/Eaf2/Nkx3-1/Ttk/Bmp4/Arhgdib/Shb/Trip13/Wt1/Wdr77/Ada	12
GO:0001558	regulation of cell growth	54/2167	438/23328	0.0195709	0.112548	0.0885705	Wnt5a/Sgk1/Ccr5/Gng4/Trim40/Pml/Tmc8/Avp/Cirbp/D7Ertd443e/Slit2/Dcbld2/Cdkn1a/Msx1/Lef1/Igfbpl1/Grem1/Ncoa3/Lmx1a/Pttg1/Efna5/Eaf2/Myocd/Kif14/Kdm2b/Lpar3/Myl2/Rb1/Caprin2/Adnp/Osgin1/Trp53/Ocm/Gdf9/Sema6c/Hnf4a/Slit1/Plxna4/Cxcr4/Ifrd1/Plaa/Derl2/Inhba/Bdnf/Sphk2/Pot1b/Wt1/Smad3/Prdm11/Dpysl2/Ngf/Sertad1/Cxcl12/Tgfb2	54
GO:0010594	regulation of endothelial cell migration	24/2167	166/23328	0.019605	0.112548	0.0885705	Gata3/Wnt5a/Cd40/Notch1/Slit2/Anxa1/Rgcc/Met/Rhoj/Rin2/Adamts9/Anxa3/Bmp4/Atoh8/Apoh/Angpt2/Hdac7/Dnaja4/Stc1/Map2k3/Nf1/Adora2b/Alox12/Adgra2	24
GO:0098739	import across plasma membrane	24/2167	166/23328	0.019605	0.112548	0.0885705	Kcnj15/Slc6a5/Kcne2/Folr1/Trpv4/Slc39a4/Iapp/Kcnj13/Irs2/Slc43a1/Slc12a1/Slc30a1/Wnk1/Slc7a11/Folr2/Slc6a20a/Kcnj6/Slc2a5/Slc1a2/Atp1a4/Slc47a1/Wnk3/Slc39a8/Kcnj2	24
GO:0034763	negative regulation of transmembrane transport	20/2167	132/23328	0.0197504	0.112548	0.0885705	Kcne2/Hecw2/Kcnq1/Irs2/Slc43a1/Drd2/Slc30a1/Pcsk9/Esr1/Tcaf3/Casq2/Lep/Cacna1f/Drd4/Nos1/Actn2/Ephb2/Pln/Kcne1l/Tgfb2	20
GO:0015732	prostaglandin transport	6/2167	24/23328	0.0198738	0.112548	0.0885705	Abcc2/P2rx7/Lep/Slco2a1/Pla2g4a/Oxt	6
GO:0031954	positive regulation of protein autophosphorylation	6/2167	24/23328	0.0198738	0.112548	0.0885705	Src/Grem1/Rad50/Pdgfa/Tnks1bp1/Ngf	6
GO:0036314	response to sterol	6/2167	24/23328	0.0198738	0.112548	0.0885705	Cyp7a1/Ccr5/Gramd1b/Gramd1c/Smad2/Inhba	6
GO:0043586	tongue development	6/2167	24/23328	0.0198738	0.112548	0.0885705	Six1/Bnc2/Lef1/Six4/Ntf5/Bdnf	6
GO:0044550	secondary metabolite biosynthetic process	6/2167	24/23328	0.0198738	0.112548	0.0885705	Wnt5a/Zeb2/Dct/Slc7a11/Cdh3/Tyrp1	6
GO:0046823	negative regulation of nucleocytoplasmic transport	6/2167	24/23328	0.0198738	0.112548	0.0885705	Nup153/Ufm1/Apod/Hnf4a/Fermt1/Nf1	6
GO:0060972	left/right pattern formation	6/2167	24/23328	0.0198738	0.112548	0.0885705	Mns1/Notch1/Foxj1/Pifo/Notch2/Pitx2	6
GO:0062009	secondary palate development	6/2167	24/23328	0.0198738	0.112548	0.0885705	Wnt5a/Foxe1/Lef1/Sox11/Smad2/Tgfb2	6
GO:0071459	protein localization to chromosome, centromeric region	6/2167	24/23328	0.0198738	0.112548	0.0885705	Rb1/Ttk/Cdk1/Cenpq/Ctcf/Trappc12	6
GO:0072207	metanephric epithelium development	6/2167	24/23328	0.0198738	0.112548	0.0885705	Aqp1/Pax8/Sox8/Wnt7b/Fat4/Yap1	6
GO:0072525	pyridine-containing compound biosynthetic process	6/2167	24/23328	0.0198738	0.112548	0.0885705	Ido1/Ido2/Afmid/Nmnat1/Kmo/Htt	6
GO:0090335	regulation of brown fat cell differentiation	6/2167	24/23328	0.0198738	0.112548	0.0885705	Six1/Trpv4/Rreb1/Lep/Metrnl/Pim1	6
GO:0010828	positive regulation of glucose transmembrane transport	10/2167	52/23328	0.0198913	0.112548	0.0885705	C3/Gh/Nr4a3/Irs2/Erbb4/Met/Ins2/Slc1a2/Irs1/Erbb3	10
GO:0030857	negative regulation of epithelial cell differentiation	10/2167	52/23328	0.0198913	0.112548	0.0885705	Notch1/Ovol2/Hoxa7/Spred2/Xdh/Zeb1/Foxp4/Yap1/Vhl/Tgfb2	10
GO:0048483	autonomic nervous system development	10/2167	52/23328	0.0198913	0.112548	0.0885705	Gata3/Six1/Ntrk1/Sox8/Egr2/Sox11/Insm1/Hoxa1/Plxna4/Nf1	10
GO:0070167	regulation of biomineral tissue development	16/2167	99/23328	0.0199883	0.112548	0.0885705	Kl/Notch1/Grem1/Nell1/P2rx7/Ccr1/Matn1/Bmp4/Ddr2/Atf4/Atraid/Cebpb/Smad3/Bmp6/Bcor/Acvr1	16
GO:0110149	regulation of biomineralization	16/2167	99/23328	0.0199883	0.112548	0.0885705	Kl/Notch1/Grem1/Nell1/P2rx7/Ccr1/Matn1/Bmp4/Ddr2/Atf4/Atraid/Cebpb/Smad3/Bmp6/Bcor/Acvr1	16
GO:0006570	tyrosine metabolic process	4/2167	12/23328	0.019996	0.112548	0.0885705	Pah/Dct/Th/Tyrp1	4
GO:0007440	foregut morphogenesis	4/2167	12/23328	0.019996	0.112548	0.0885705	Notch1/Foxp4/Smad2/Smad3	4
GO:0014874	response to stimulus involved in regulation of muscle adaptation	4/2167	12/23328	0.019996	0.112548	0.0885705	Srl/Hdac4/Trim63/Prkag3	4
GO:0021561	facial nerve development	4/2167	12/23328	0.019996	0.112548	0.0885705	Six1/Egr2/Hoxa1/Plxna4	4
GO:0021610	facial nerve morphogenesis	4/2167	12/23328	0.019996	0.112548	0.0885705	Six1/Egr2/Hoxa1/Plxna4	4
GO:0033632	regulation of cell-cell adhesion mediated by integrin	4/2167	12/23328	0.019996	0.112548	0.0885705	Piezo1/Wnk1/Swap70/Ada	4
GO:0038063	collagen-activated tyrosine kinase receptor signaling pathway	4/2167	12/23328	0.019996	0.112548	0.0885705	Col1a1/Col4a3/Ubash3b/Ddr2	4
GO:0045899	positive regulation of RNA polymerase II transcription preinitiation complex assembly	4/2167	12/23328	0.019996	0.112548	0.0885705	Cand1/Esr1/Trp53/Creb1	4
GO:0048241	epinephrine transport	4/2167	12/23328	0.019996	0.112548	0.0885705	Gck/Ptgs1/Slc29a4/Crh	4
GO:0060068	vagina development	4/2167	12/23328	0.019996	0.112548	0.0885705	Wnt5a/Lhx1/Ncoa3/Esr1	4
GO:0060525	prostate glandular acinus development	4/2167	12/23328	0.019996	0.112548	0.0885705	Notch1/Esr1/Fgfr2/Wdr77	4
GO:0060536	cartilage morphogenesis	4/2167	12/23328	0.019996	0.112548	0.0885705	Msx1/Wnt7b/Matn1/Stc1	4
GO:0060767	epithelial cell proliferation involved in prostate gland development	4/2167	12/23328	0.019996	0.112548	0.0885705	Notch1/Eaf2/Nkx3-1/Wdr77	4
GO:0060872	semicircular canal development	4/2167	12/23328	0.019996	0.112548	0.0885705	Fgf3/Nr4a3/Zeb1/Hoxa1	4
GO:0070278	extracellular matrix constituent secretion	4/2167	12/23328	0.019996	0.112548	0.0885705	Notch1/Rgcc/Adtrp/Tnfrsf1a	4
GO:0070986	left/right axis specification	4/2167	12/23328	0.019996	0.112548	0.0885705	Mns1/Notch1/Notch2/Pitx2	4
GO:0071236	cellular response to antibiotic	4/2167	12/23328	0.019996	0.112548	0.0885705	Mdm2/Trp53/Pla2g4a/Scn3a	4
GO:0072044	collecting duct development	4/2167	12/23328	0.019996	0.112548	0.0885705	Notch1/Pax8/Wnt7b/Bmp4	4
GO:0072176	nephric duct development	4/2167	12/23328	0.019996	0.112548	0.0885705	Gata3/Lhx1/Bmp4/Epha4	4
GO:1902459	positive regulation of stem cell population maintenance	4/2167	12/23328	0.019996	0.112548	0.0885705	Tead4/Ncoa3/Kdm2b/Yap1	4
GO:1903998	regulation of eating behavior	4/2167	12/23328	0.019996	0.112548	0.0885705	Lepr/Npsr1/Oprk1/Ghsr	4
GO:2000253	positive regulation of feeding behavior	4/2167	12/23328	0.019996	0.112548	0.0885705	Nr4a3/Drd1/Oprk1/Ghsr	4
GO:2000288	positive regulation of myoblast proliferation	4/2167	12/23328	0.019996	0.112548	0.0885705	Meis2/Malat1/Pax7/Pitx2	4
GO:0006417	regulation of translation	45/2167	355/23328	0.0201615	0.112875	0.0888278	Cnot8/S100a9/Pld1/Igf2bp2/Pml/Padi6/Trim71/Cirbp/Grb7/Rbms3/Ybx2/Gapdh/Ptbp1/Samd4/Cpeb2/Magoh/Fastkd2/Ago3/Cpeb3/Eif4ebp3/Mettl16/Caprin2/Mtg1/Alkbh1/Tmed2/Rps27l/Rpl26/Enc1/Nck2/Ago2/Eif2ak4/Bcl3/Rps6kb2/Per1/Itga2/Eif5b/Hfm1/Wt1/Kbtbd8/Srp9/Ptbp2/Mknk1/Tia1/Rpl22/Rbm4b	45
GO:0014033	neural crest cell differentiation	15/2167	91/23328	0.0201682	0.112875	0.0888278	Folr1/Zeb2/Ovol2/Cyp26a1/Erbb4/Pax6/Sox8/Sox11/Bmp4/Sema6c/Aldh1a2/Kbtbd8/Acvr1/Pitx2/Coro1c	15
GO:0048644	muscle organ morphogenesis	15/2167	91/23328	0.0201682	0.112875	0.0888278	Wnt5a/Dsp/Notch1/Tnni3/Tcf15/Heg1/Ttn/Epor/Myl2/Fgfr2/Ryr2/Tnni1/Pax7/Pitx2/Tgfb2	15
GO:0045844	positive regulation of striated muscle tissue development	14/2167	83/23328	0.0201868	0.112875	0.0888278	Notch1/Lmod3/Grem1/Erbb4/Myocd/Fgfr2/Cdk1/Usp2/Fgf9/Bmp4/Pim1/Yap1/Creb1/Erbb3	14
GO:0048636	positive regulation of muscle organ development	14/2167	83/23328	0.0201868	0.112875	0.0888278	Notch1/Lmod3/Grem1/Erbb4/Myocd/Fgfr2/Cdk1/Usp2/Fgf9/Bmp4/Pim1/Yap1/Creb1/Erbb3	14
GO:0060415	muscle tissue morphogenesis	14/2167	83/23328	0.0201868	0.112875	0.0888278	Wnt5a/Dsp/Notch1/Tnni3/Heg1/Ttn/Epor/Myl2/Fgfr2/Ryr2/Tnni1/Pax7/Pitx2/Tgfb2	14
GO:1900046	regulation of hemostasis	14/2167	83/23328	0.0201868	0.112875	0.0888278	S100a9/Lyn/Ubash3b/Pdgfa/Fga/Txk/F12/Apoh/F2r/Sh2b3/Ephb2/Pla2g4a/Adtrp/Alox12	14
GO:0071902	positive regulation of protein serine/threonine kinase activity	38/2167	291/23328	0.020302	0.113307	0.0891676	Wnt5a/Zeb2/Sbk2/Cd40/Src/Rgcc/Met/Ins2/Gadd45b/Ccnd1/Mst1r/P2rx7/Pik3r5/Lpar3/Ern1/Wnt7b/Ror2/Egf/Pdgfa/Ksr1/Adra2b/Irgm2/Bmp4/Trp73/Nod2/Drd4/F2r/Ptpn1/Lamtor3/Iqgap3/Irak1/Ghr/Pde5a/Pim1/Epha4/Map2k3/Akap13/Itga1	38
GO:2000146	negative regulation of cell motility	38/2167	291/23328	0.020302	0.113307	0.0891676	Gata3/Has1/Ccr5/Muc2/Erdr1/Notch1/Slit2/Rgcc/Hoxa7/Trib1/Grem1/Drd2/Drd1/Erbb4/Ap1ar/Myocd/Adamts9/Apod/Mcc/Drd4/Arhgdib/Apoh/Hnf4a/Angpt2/Srgap3/Dnaja4/Stc1/Magi2/Emilin1/Miip/Egfl7/Adtrp/Nf1/Srgap1/Cxcl12/Mmp28/Ada/Coro1c	38
GO:0032411	positive regulation of transporter activity	19/2167	124/23328	0.0203549	0.11334	0.0891932	Kcne2/Rgs9/Arc/Dmd/Cacnb4/Wnk1/Akap9/Cracr2a/Galr2/Bmp4/Drd4/Ehd3/Wnk3/Actn2/Ephb2/Ryr2/Rnf207/Htt/Cacnb2	19
GO:0052548	regulation of endopeptidase activity	44/2167	346/23328	0.020363	0.11334	0.0891932	S100a8/Serpina9/Col4a3/Aqp1/S100a9/St18/Birc7/Fetub/Renbp/Pml/Mdm2/Serpina3n/Avp/Nek5/Src/Lef1/Gapdh/Acer2/Lyn/Casp8ap2/Nlrp1a/Nkx3-1/Xdh/Adora2a/Serpina3f/Pcid2/Rps6ka3/Rps27l/F2r/Birc3/Foxl2/Bid/Hspa1b/Vcp/Sorl1/Serpina3m/Htra2/Epha4/Dap/Smad3/Bok/Htt/Ngf/Alox12	44
GO:0019439	aromatic compound catabolic process	51/2167	411/23328	0.0204151	0.11334	0.0891932	Tomt/Cnot8/Entpd1/Dbh/Rbm46/Pah/Trim71/Cirbp/Ybx2/Trdmt1/Rnps1/Ptbp1/Upb1/Samd4/Magoh/Hal/Dnase1/Ago3/Xdh/Ido1/Cpeb3/Ido2/Prr5l/Mettl16/Lsm1/Rbm38/Zpr1/Oas2/Pcid2/Comt/Afmid/Pon2/Dna2/Tet3/Nmnat1/Foxl2/Dnase2a/Ago2/Zc3hav1/Moxd1/Rnaseh2c/Vcp/Pde5a/Kmo/Exosc8/Zhx2/2700046G09Rik/Lin28b/Ada/Smg7/Qdpr	51
GO:0043484	regulation of RNA splicing	23/2167	158/23328	0.0204262	0.11334	0.0891932	Lmntd2/Rbm12b1/Cirbp/Srsf5/Hnrnph1/Rnps1/Ptbp1/Magoh/Ern1/Rbm38/Zpr1/Srsf10/Rbm25/Rbm19/Malat1/Zbtb7a/Ptbp2/Aff2/Tia1/Hspa8/Ahnak/Srsf7/Rbm4b	23
GO:0055067	monovalent inorganic cation homeostasis	23/2167	158/23328	0.0204262	0.11334	0.0891932	Sgk1/Slc4a5/Slc26a9/Avp/Rab20/Drd2/Slc12a1/Pdk4/Nr3c2/Cln6/Adora2a/Comt/Trp53/Vps33a/Tmem175/Atp1a4/Atp6ap1l/Slc9b1/Avpr2/Nox1/Chp2/Oxt/Slc4a4	23
GO:0030534	adult behavior	26/2167	184/23328	0.0204372	0.11334	0.0891932	Dbh/Nr4a3/Dmbx1/Tshr/Ppp1r1b/Cacnb4/Drd2/Drd1/Met/Slc7a11/Oprk1/Chrnb4/Slc1a2/Lep/Pbx3/Chat/Drd4/Zfhx2/Nos1/Ntf5/Rnf180/Htra2/Epha4/Ghsr/Ngf/Cxcl12	26
GO:0002699	positive regulation of immune effector process	36/2167	273/23328	0.0204411	0.11334	0.0891932	Gata3/Tfrc/Wnt5a/C3/Il1r1/Ighg2b/Cd40/Ighg1/H2-Q10/Nr4a3/Anxa1/H2-Bl/H2-Q6/Lyn/Fcgr1/Btk/H2-Q7/P2rx7/H2-Q4/Nod2/Rif1/Zc3hav1/Hpx/Msh2/Stat6/Lbp/Shb/Sphk2/Stxbp2/H2-D1/H2-K1/Paxip1/Lag3/Adora2b/Ap1g1/Hspa8	36
GO:1902652	secondary alcohol metabolic process	21/2167	141/23328	0.020558	0.113882	0.0896198	Cyp7a1/Lepr/Cyp51/Lbr/Apoc3/Mttp/Apob/Lpcat3/Pcsk9/Apobr/Cln6/Npc1l1/Lmf1/Lep/Msmo1/Soat1/Ch25h/Pctp/Gnb3/Cebpa/Cyp27a1	21
GO:0045923	positive regulation of fatty acid metabolic process	9/2167	45/23328	0.0208434	0.115248	0.090695	Nucb2/Nr4a3/Avp/Anxa1/Irs2/Hnf4a/Pla2g4a/Ghsr/Irs1	9
GO:0050918	positive chemotaxis	9/2167	45/23328	0.0208434	0.115248	0.090695	Wnt5a/Ccl21a/Met/Wnt7b/Pgf/Angpt2/Itga2/Smad3/Cxcl12	9
GO:0098773	skin epidermis development	18/2167	116/23328	0.0209133	0.115351	0.0907761	Wnt5a/Cd109/Foxe1/Runx3/Sostdc1/Notch1/Kdf1/Tfap2c/Cdh3/Lhx2/Fgfr2/Pdgfa/Fermt1/Inhba/Lrp4/Nf1/Edar/Tgfb2	18
GO:0032635	interleukin-6 production	24/2167	167/23328	0.0209447	0.115351	0.0907761	Wnt5a/Tlr7/Ccr5/Zbtb20/Trpv4/Foxj1/Il17ra/Cd47/Tlr1/Met/P2rx7/Trim30a/Lep/Nod2/F2r/Tnfsf9/Lbp/Ghsr/Sphk2/Cebpb/Il17d/Unc93b1/Adora2b/Tnfrsf1a	24
GO:0045834	positive regulation of lipid metabolic process	24/2167	167/23328	0.0209447	0.115351	0.0907761	Cyp7a1/Gh/Zbtb20/Nucb2/Apoc3/Nr4a3/Avp/Anxa1/Src/Irs2/Lyn/Ins2/Aadac/Nod2/Apoh/Hnf4a/Adgrf5/Pla2g4a/Ghsr/Sphk2/Bmp6/Irs1/Adora2b/Creb1	24
GO:0090303	positive regulation of wound healing	11/2167	60/23328	0.0210661	0.115351	0.0907761	S100a9/Anxa1/Clec7a/Duox2/Rreb1/F12/Apoh/F2r/Cxcr4/Duox1/Pla2g4a	11
GO:1901616	organic hydroxy compound catabolic process	11/2167	60/23328	0.0210661	0.115351	0.0907761	Tomt/Cyp7a1/Impa2/Dbh/Comt/Adh7/Inpp5b/Sord/Moxd1/Synj2/Cyp27a1	11
GO:2001238	positive regulation of extrinsic apoptotic signaling pathway	11/2167	60/23328	0.0210661	0.115351	0.0907761	Runx3/Faf1/Pml/Atf3/Bcl2l14/Bid/Inhba/Htra2/Nf1/Siglec1/Tgfb2	11
GO:0000188	inactivation of MAPK activity	5/2167	18/23328	0.0210944	0.115351	0.0907761	Dusp4/Spred2/Dusp6/Dusp9/Dusp7	5
GO:0006474	N-terminal protein amino acid acetylation	5/2167	18/23328	0.0210944	0.115351	0.0907761	Aanat/Naa35/Naa25/Naa16/Naa30	5
GO:0021542	dentate gyrus development	5/2167	18/23328	0.0210944	0.115351	0.0907761	Lef1/Drd1/Lmx1a/Tmem108/Fezf2	5
GO:0045603	positive regulation of endothelial cell differentiation	5/2167	18/23328	0.0210944	0.115351	0.0907761	Etv2/Notch1/Bmp4/Atoh8/Bmp6	5
GO:0072077	renal vesicle morphogenesis	5/2167	18/23328	0.0210944	0.115351	0.0907761	Lhx1/Pax8/Grem1/Sox8/Bmp4	5
GO:2000696	regulation of epithelial cell differentiation involved in kidney development	5/2167	18/23328	0.0210944	0.115351	0.0907761	Gata3/Lhx1/Pax8/Fat4/Yap1	5
GO:0001958	endochondral ossification	7/2167	31/23328	0.021241	0.115622	0.090989	Col13a1/Col1a1/Pex7/Bmp4/Hspg2/Runx2/Bmp6	7
GO:0007530	sex determination	7/2167	31/23328	0.021241	0.115622	0.090989	Dhh/Six4/Fgf9/Foxl2/Zfp57/Tmem184a/Wt1	7
GO:0009648	photoperiodism	7/2167	31/23328	0.021241	0.115622	0.090989	Pml/Aanat/Bhlhe40/Trp53/Usp2/Per1/Rbm4b	7
GO:0033687	osteoblast proliferation	7/2167	31/23328	0.021241	0.115622	0.090989	Grem1/Nell1/Sox8/Cthrc1/Itgav/Atraid/Smad3	7
GO:0036075	replacement ossification	7/2167	31/23328	0.021241	0.115622	0.090989	Col13a1/Col1a1/Pex7/Bmp4/Hspg2/Runx2/Bmp6	7
GO:0002861	regulation of inflammatory response to antigenic stimulus	8/2167	38/23328	0.0213955	0.115933	0.0912339	C3/Ighg2b/Ighg1/Fcgr1/Btk/Il20rb/Nod2/Spn	8
GO:0014002	astrocyte development	8/2167	38/23328	0.0213955	0.115933	0.0912339	S100a8/S100a9/Drd1/Adora2a/Ror2/Tspan2/Ror1/Nf1	8
GO:0035335	peptidyl-tyrosine dephosphorylation	8/2167	38/23328	0.0213955	0.115933	0.0912339	Dusp4/Ptpn18/Ubash3b/Dusp6/Dusp9/Ptpn1/Ptprq/Dusp7	8
GO:0051953	negative regulation of amine transport	8/2167	38/23328	0.0213955	0.115933	0.0912339	Entpd1/Slc43a1/Drd2/Gck/Ptgs1/Lep/Crh/Ghsr	8
GO:0072210	metanephric nephron development	8/2167	38/23328	0.0213955	0.115933	0.0912339	Aqp1/Lhx1/Pax8/Grem1/Sox8/Bmp4/Irx2/Wt1	8
GO:0010038	response to metal ion	36/2167	274/23328	0.0214967	0.116375	0.0915821	Tfrc/Aqp1/Aanat/Fosb/Abcc2/Rasgrp2/Cyp2a5/Loxl2/Slc30a1/Wnk1/Nptx1/Ect2/Ttn/P2rx7/Syt15/Lct/Xdh/Fga/Aqp9/Cpne8/Capn3/Sord/Alad/Rasa4/Pln/Pla2g4a/Anxa11/Ryr2/Gipr/S100a16/Bmp6/Cebpa/Nfya/Htt/Creb1/Chp2	36
GO:1901990	regulation of mitotic cell cycle phase transition	35/2167	265/23328	0.021552	0.116569	0.0917345	Rint1/Usp44/Hecw2/Pml/Mdm2/D7Ertd443e/Anxa1/E2f7/Cdkn1a/Tjp3/Rgcc/Cacnb4/Ccnd1/Cdc25a/Kif14/Cdc27/Rbl2/Rb1/Rbm38/Pcid2/Ttk/Trp53/Cdk1/Rps27l/Rpl26/Lsm11/Ube2e2/Aven/Bid/Miip/Trip13/Nae1/Cdk2/Rbl1/Cdk5rap3	35
GO:0042391	regulation of membrane potential	55/2167	450/23328	0.0216794	0.117151	0.0921927	Usp53/Kcne2/Kcnq1/Dsp/Piezo1/Scn4b/Dmd/Src/Popdc3/Cacnb4/Igsf9b/Scn4a/Drd1/Akap9/Met/Ssh1/Slc25a36/Nr3c2/Myoc/P2rx7/Adora2a/Chrnb4/Flna/Tmem108/Casq2/Tbc1d24/Atp1a4/Cnga1/Drd4/Tmem135/Ehd3/Bid/Scn9a/Actn2/Ntsr2/Scn10a/Dsc2/Vcp/Pycr1/Cacna1i/Wdr1/Slc39a8/Bdnf/Scn3a/Ryr2/Kcnj2/Scn11a/Kcne1l/Bok/Rnf207/Kcnb1/Kcnn4/Alox12/Slc4a4/Cacnb2	55
GO:0002763	positive regulation of myeloid leukocyte differentiation	12/2167	68/23328	0.0217797	0.11748	0.0924514	Cd4/Lef1/Trib1/Rb1/Ccr1/Ror2/Ppargc1b/Slc9b2/Notch2/Creb1/Gpr68/Klf10	12
GO:2001244	positive regulation of intrinsic apoptotic signaling pathway	12/2167	68/23328	0.0217797	0.11748	0.0924514	S100a8/S100a9/Msx1/Nkx3-1/Trp53/Rpl26/Trp73/Nck2/Bid/Plekhf1/Bok/Nox1	12
GO:0045670	regulation of osteoclast differentiation	13/2167	76/23328	0.022137	0.119192	0.0937984	Ubash3b/Ccr1/Ppargc1b/Tmem178/Cebpb/Slc9b2/Nf1/Zbtb7a/Notch2/Creb1/Gpr68/Cldn18/Klf10	13
GO:0050663	cytokine secretion	13/2167	76/23328	0.022137	0.119192	0.0937984	Clec4n/Src/Rgcc/Gapdh/Drd2/Tlr1/Lyn/Ins2/P2rx7/Nod2/Sorl1/Sphk2/Clec5a	13
GO:1901863	positive regulation of muscle tissue development	14/2167	84/23328	0.0222208	0.119534	0.0940682	Notch1/Lmod3/Grem1/Erbb4/Myocd/Fgfr2/Cdk1/Usp2/Fgf9/Bmp4/Pim1/Yap1/Creb1/Erbb3	14
GO:0050808	synapse organization	58/2167	479/23328	0.0222689	0.119685	0.094187	Wnt5a/C3/Six1/Arc/Nfia/Cbln2/Shisa6/Cacnb4/Igsf9b/Sdk2/Drd2/Drd1/Erbb4/Ins2/Nptx1/Ssh1/Lmx1a/Arhgap39/Slc7a11/Efna5/Ntrk1/Adgrl3/Cask/Bsn/Clstn2/Wnt7b/Caprin2/Actb/Flna/Adnp/Tmem108/Fgfr2/Utrn/Six4/Pcdh8/Oxtr/Chat/Ephb3/Lrrtm3/F2r/Cbln4/Vcp/Eef2k/Magi2/Ephb2/Epha4/Ghsr/Cntnap4/Bdnf/Arhgap22/Vhl/Arhgef15/Lrp4/Malat1/Hspa8/Oxt/Klk8/Cacnb2	58
GO:0071559	response to transforming growth factor beta	29/2167	212/23328	0.0224643	0.120627	0.0949277	Lrg1/Cd109/Folr1/Runx3/Pml/Hspa5/Ovol2/Src/Spred2/Myocd/Zeb1/Trp53/Zfhx3/Peg10/Fermt1/Zmiz1/Smad2/Bambi/Ing2/Emilin1/Sox5/Smad3/Amhr2/Zbtb7a/Nrros/Creb1/Snx6/Acvr1/Tgfb2	29
GO:0045839	negative regulation of mitotic nuclear division	10/2167	53/23328	0.0225396	0.120705	0.0949891	Usp44/Rgcc/Pttg1/Esr1/Fgfr2/Pcid2/Ttk/Bmp4/Trip13/Tnks	10
GO:0048662	negative regulation of smooth muscle cell proliferation	10/2167	53/23328	0.0225396	0.120705	0.0949891	Cdkn1a/Cnn1/Trib1/Vipr2/Myocd/Esr1/Comt/Trp53/Apod/Drd4	10
GO:0055010	ventricular cardiac muscle tissue morphogenesis	10/2167	53/23328	0.0225396	0.120705	0.0949891	Dsp/Notch1/Tnni3/Heg1/Epor/Myl2/Fgfr2/Ryr2/Tnni1/Tgfb2	10
GO:0060560	developmental growth involved in morphogenesis	36/2167	275/23328	0.022595	0.120892	0.0951368	Wnt5a/Ccr5/Zeb2/Six1/Lhx1/Notch1/Slit2/Tfap2c/Sfrp5/Efna5/Esr1/Lhx2/Lpar3/Wnt7b/Adnp/Tmem108/Fgfr2/Postn/Six4/Plxna1/Ocm/Bmp4/Sema6c/Slit1/Plxna4/Cxcr4/Eif2ak4/Ifrd1/Hsp90aa1/Plaa/Yap1/Bdnf/Vcl/Dpysl2/Ngf/Cxcl12	36
GO:1901890	positive regulation of cell junction assembly	18/2167	117/23328	0.022641	0.12103	0.0952451	Enpp2/Cbln2/Myoc/Efna5/Ntrk1/Adgrl3/Clstn2/Adnp/S100a10/Oxtr/Ephb3/Lrrtm3/Eef2k/Ephb2/Bdnf/Smad3/Col16a1/Oxt	18
GO:0060401	cytosolic calcium ion transport	25/2167	177/23328	0.0227755	0.121639	0.0957247	Ccr5/Trpv4/Rgs9/Iapp/Slc35g1/Pml/Dmd/Cd4/Drd2/Drd1/Lyn/Npsr1/P2rx7/Ubash3b/Casq2/Bmp4/F2r/Capn3/Cacna1i/Pln/Itgav/Ryr2/Htt/Ngf/Tgfb2	25
GO:1901361	organic cyclic compound catabolic process	54/2167	442/23328	0.0228888	0.122135	0.0961149	Tomt/Cyp7a1/Cnot8/Entpd1/Dbh/Rbm46/Pah/Trim71/Cirbp/Ybx2/Trdmt1/Rnps1/Ptbp1/Upb1/Samd4/Magoh/Hal/Dnase1/Ago3/Xdh/Ido1/Cpeb3/Ido2/Prr5l/Mettl16/Lsm1/Rbm38/Zpr1/Oas2/Pcid2/Comt/Afmid/Dna2/Tet3/Nmnat1/Gsta3/Foxl2/Dnase2a/Ago2/Zc3hav1/Moxd1/Rnaseh2c/Vcp/Pde5a/Kmo/Exosc8/Spp1/Zhx2/2700046G09Rik/Lin28b/Cyp27a1/Ada/Smg7/Qdpr	54
GO:0051209	release of sequestered calcium ion into cytosol	17/2167	109/23328	0.0232406	0.123901	0.0975046	Ccr5/Dmd/Drd2/Drd1/Lyn/Npsr1/P2rx7/Ubash3b/Casq2/F2r/Capn3/Pln/Itgav/Ryr2/Htt/Ngf/Tgfb2	17
GO:0046883	regulation of hormone secretion	39/2167	303/23328	0.0232986	0.1241	0.0976607	Lepr/Aacs/Nucb2/Kcnq1/Pax8/Anxa1/Cckar/Irs2/Drd2/Ptbp1/Pax6/Efna5/Nkx3-1/Cask/Gck/Stxbp5l/Oprk1/Fga/Lep/Sox11/Gdf9/Hnf4a/Nos1/Foxl2/Crh/Inhba/Sytl4/Ghsr/Spp1/Gipr/Bmp6/Slc9b2/Irs1/Midn/Creb1/Gpr68/Kcnb1/Adcy5/Rasl10b	39
GO:0030072	peptide hormone secretion	37/2167	285/23328	0.0236115	0.125654	0.0988839	Lepr/Trpv4/Aacs/Aqp1/Nucb2/Kcnq1/Pax8/Anxa1/Cckar/Irs2/Drd2/Ptbp1/Pax6/Efna5/Cask/Gck/Stxbp5l/Fga/Lep/Hnf4a/Nos1/Smad2/Exoc3l/Crh/Sytl4/Ghsr/Gipr/Slc9b2/Irs1/Midn/Slc18a2/Htt/Gpr68/Kcnb1/Adcy5/Rasl10b/Mc4r	37
GO:0034599	cellular response to oxidative stress	36/2167	276/23328	0.0237371	0.1262	0.0993136	Ankzf1/Nme8/Wnt16/Aqp1/Tmem161a/Pml/Top2b/Lcn2/Nr4a3/Anxa1/Src/Pdk1/Met/Slc7a11/Ect2/Cpeb2/Btk/Epor/Mgst1/Hsph1/Prr5l/Trp53/Ppargc1b/Nqo1/Tbc1d24/Bmp4/Kdm6b/Stx2/Pycr1/Stat6/Pla2r1/Htra2/Atf4/Gch1/Fancc/Nox1	36
GO:0033555	multicellular organismal response to stress	16/2167	101/23328	0.0237565	0.1262	0.0993136	Dbh/Drd1/Cacna1b/Thbs4/Gng7/Ntrk1/Ido1/Penk/Comt/Drd4/Nos1/Scn9a/Crh/Gch1/Bdnf/Lypd1	16
GO:0010799	regulation of peptidyl-threonine phosphorylation	9/2167	46/23328	0.0238435	0.126436	0.0994996	Wnt5a/Met/Ddit4/Spred2/Egf/Irgm2/Ppef2/Wnk3/Tnks1bp1	9
GO:1902667	regulation of axon guidance	9/2167	46/23328	0.0238435	0.126436	0.0994996	Wnt5a/Slit2/Ocm/Sema6c/Slit1/Plxna4/Fezf2/Zswim4/Cxcl12	9
GO:0006281	DNA repair	58/2167	481/23328	0.0239736	0.127013	0.0999535	Brca2/Neil3/Esco2/Msh4/Tmem161a/Gtf2h4/Rad1/Pml/Top2b/Fancl/Ube2d3/Helq/Fanca/Mcmdc2/Atr/Hmga1/Ercc8/Pttg1/Rad50/Mms19/Zranb3/Rpain/Pms1/Tdp1/Hspa1a/Kdm4d/Chek2/Alkbh1/Trp53/Ube2t/Rev1/Dna2/Slx4/Rif1/Otub2/Smchd1/Uhrf1/Vcp/Msh2/Usp51/Nabp1/Xpa/4930447C04Rik/Ino80d/Fancc/Pole/Trip13/Paxip1/Kdm2a/Atrip/Chd1l/Zbtb7a/Dtx3l/Tnks1bp1/Gtf2h3/Foxm1/Cdk2/Cep164	58
GO:0035813	regulation of renal sodium excretion	6/2167	25/23328	0.0241485	0.127486	0.100326	Avp/Drd2/Adora2a/Comt/Avpr2/Oxt	6
GO:0036342	post-anal tail morphogenesis	6/2167	25/23328	0.0241485	0.127486	0.100326	T/Wnt5a/Fgf3/Tcf15/Sfrp5/Tmed2	6
GO:1902914	regulation of protein polyubiquitination	6/2167	25/23328	0.0241485	0.127486	0.100326	Foxf2/Skp2/Nod2/Otub2/Birc3/Plaa	6
GO:1903798	regulation of production of miRNAs involved in gene silencing by miRNA	6/2167	25/23328	0.0241485	0.127486	0.100326	Myocd/Esr1/Ncor2/Trp53/Bmp4/Lin28b	6
GO:0008542	visual learning	12/2167	69/23328	0.0242094	0.127581	0.100401	Sgk1/Dbh/Meis2/Ppp1r1b/Drd2/Drd1/Slc7a11/Hrh1/Pde1b/Nf1/Htt/Creb1	12
GO:0021536	diencephalon development	12/2167	69/23328	0.0242094	0.127581	0.100401	Wnt5a/Otx2/Zeb2/Drd2/Pax6/Gsx1/Duox2/Six3/Bmp4/Pitx1/Creb1/Pitx2	12
GO:0006835	dicarboxylic acid transport	14/2167	85/23328	0.0244043	0.128476	0.101105	Folr1/Avp/Slc22a6/Slc7a11/Folr2/P2rx7/Adora2a/Slc26a8/Slc1a2/Bdnf/Kmo/Slc1a7/Nf1/Dpysl2	14
GO:0032410	negative regulation of transporter activity	13/2167	77/23328	0.024444	0.128476	0.101105	Kcne2/Hecw2/Kcnq1/Drd2/Pcsk9/Tcaf3/Casq2/Cacna1f/Drd4/Actn2/Ephb2/Pln/Kcne1l	13
GO:0033143	regulation of intracellular steroid hormone receptor signaling pathway	13/2167	77/23328	0.024444	0.128476	0.101105	Gh/Ufm1/Src/Ncoa3/Ncor2/Kdm5d/Skp2/Ufl1/Yap1/Bdnf/Per1/Zbtb7a/Heyl	13
GO:0030317	flagellated sperm motility	18/2167	118/23328	0.0244754	0.128528	0.101146	Nme8/Cfap69/Drc7/Cfap44/Ttc21a/Apob/Met/Slc26a8/Atp1a4/Tekt2/Ccdc40/Inpp5b/Sord/Ing2/Slc9b1/Wt1/Armc2/Slc9b2	18
GO:0007212	dopamine receptor signaling pathway	8/2167	39/23328	0.0247915	0.129959	0.102272	Rgs9/Drd2/Drd1/Flna/Drd4/Gnal/Htt/Adcy5	8
GO:0032885	regulation of polysaccharide biosynthetic process	8/2167	39/23328	0.0247915	0.129959	0.102272	Irs2/Ins2/Gck/Egf/Ppp1r3e/Ppp1r3b/Ppp1r3c/Irs1	8
GO:0002438	acute inflammatory response to antigenic stimulus	7/2167	32/23328	0.0250714	0.130673	0.102834	C3/Ighg2b/Ighg1/Fcgr1/Btk/Il20rb/Spn	7
GO:0009584	detection of visible light	7/2167	32/23328	0.0250714	0.130673	0.102834	Rpe65/Rho/Best1/Cacnb4/Cacna1f/Gnat1/Irx6	7
GO:0048384	retinoic acid receptor signaling pathway	7/2167	32/23328	0.0250714	0.130673	0.102834	Aldh1a3/Rxrg/Pml/Rarb/Cyp26a1/Aldh1a2/Esrrg	7
GO:0060561	apoptotic process involved in morphogenesis	7/2167	32/23328	0.0250714	0.130673	0.102834	Pml/Notch1/Pax8/Lef1/Wnt7b/Tgfb2/Tnfrsf1a	7
GO:0090075	relaxation of muscle	7/2167	32/23328	0.0250714	0.130673	0.102834	Atp2a1/Pde4b/Ttn/Pde5a/Pln/Kcnj2/Adora2b	7
GO:0045785	positive regulation of cell adhesion	53/2167	435/23328	0.0251144	0.130673	0.102834	Gata3/Tfrc/Wnt5a/Sirpb1a/Ccr5/Enpp2/Runx3/Egr3/Card11/Piezo1/Nr4a3/Cd47/Dmd/Anxa1/Cd4/Src/Lef1/Cdk6/Myoc/Cd59b/Hsph1/Dhps/Rin2/Col26a1/Flna/S100a10/Utrn/Rreb1/Fga/Lep/Zfhx3/Il2rg/Zap70/Fermt1/Zmiz1/Tnfsf9/Nck2/Tbx18/Hsp90aa1/Irak1/Emilin1/Itgav/Shb/Itga2/Spp1/Smad3/Ihh/Col16a1/Spn/Cxcl12/Ada/Tgfb2/Arpc2	53
GO:0002526	acute inflammatory response	17/2167	110/23328	0.025191	0.130673	0.102834	C3/Ccr5/Ighg2b/Kl/Ighg1/F8/Serpina3n/Ins2/Fcgr1/Btk/Dnase1/Il20rb/Itih4/F12/Lbp/Spn/Acvr1	17
GO:0006275	regulation of DNA replication	17/2167	110/23328	0.025191	0.130673	0.102834	Brca2/Faf1/Esco2/Atf1/E2f7/Met/Atr/Zranb3/Ccdc88a/Usp37/Chek2/Egf/Trp53/Cdk1/Dna2/Tipin/Cdk2	17
GO:0007156	homophilic cell adhesion via plasma membrane adhesion molecules	17/2167	110/23328	0.025191	0.130673	0.102834	Dsg1b/Igsf9b/Hmcn1/Sdk2/Nexn/Cdh3/Clstn2/Fat4/Pcdh8/Dscaml1/Cdh7/Celsr2/Pvr/Dsc2/Cdhr1/Celsr3/Pcdh18	17
GO:0022600	digestive system process	17/2167	110/23328	0.025191	0.130673	0.102834	Muc2/Aqp1/Kcnq1/Cckar/Wnk1/Lpcat3/Oprk1/Npc1l1/Vil1/Lep/Oxtr/Nod2/Wnk3/Crh/Ghsr/Kcnn4/Oxt	17
GO:0048709	oligodendrocyte differentiation	17/2167	110/23328	0.025191	0.130673	0.102834	Otx2/Enpp2/Notch1/Pax6/Sox8/Nkx2-2/Tnfrsf21/Bmp4/Trp73/Tspan2/Cxcr4/Wdr1/Sox5/Nf1/Eif2b3/Tenm4/Gsx2	17
GO:0051283	negative regulation of sequestering of calcium ion	17/2167	110/23328	0.025191	0.130673	0.102834	Ccr5/Dmd/Drd2/Drd1/Lyn/Npsr1/P2rx7/Ubash3b/Casq2/F2r/Capn3/Pln/Itgav/Ryr2/Htt/Ngf/Tgfb2	17
GO:0007163	establishment or maintenance of cell polarity	30/2167	223/23328	0.0252263	0.130742	0.102888	Frmd4a/Gata3/Wnt5a/Aqp1/Gpsm2/Pard6g/Dock7/Foxj1/Myo9a/Tcf15/Fat1/Sipa1l3/Arpc5/Pax6/Lhx2/Lrrc7/Myh9/Wnt7b/Actb/Ust/Fscn1/Fermt1/Pdlim1/Syne4/Hsp90aa1/Wdr1/Nphp3/Frmd4b/Mtcl1/Htt	30
GO:0032872	regulation of stress-activated MAPK cascade	31/2167	232/23328	0.0252652	0.13083	0.102957	Wnt5a/Eda2r/Zeb2/Mid1/Wnt16/Trpv4/Sh3rf2/Unc5cl/Rell1/Met/Sfrp5/Gadd45b/Ern1/Xdh/Hsph1/Oprk1/Traf3/Pbk/Wnt7b/Ror2/Lep/Trp73/Nod2/Ptpn1/Irak1/Epha4/Per1/Edar/Nox1/Foxm1/Tgfb2	31
GO:0048659	smooth muscle cell proliferation	24/2167	170/23328	0.0253944	0.131134	0.103197	Mdm2/Nr4a3/Cdkn1a/Cnn1/Trib1/Vipr2/Myocd/Esr1/Ern1/Naa35/Fgfr2/Skp2/Comt/Trp53/Hdac4/Fgf9/Apod/Bmp4/Drd4/Irak1/Itga2/Calcrl/Nox1/Alox12	24
GO:0043624	cellular protein complex disassembly	21/2167	144/23328	0.0253965	0.131134	0.103197	Sgk1/Mid1/Svil/Trpv4/Spef1/Lmod3/Vill/Kif18b/Mtrf1l/Vil1/Nckap5l/Avil/Actn2/Swap70/Nckap5/Mical3/Wdr1/Hspa8/Apc2/Arpc2/Trim54	21
GO:0042743	hydrogen peroxide metabolic process	10/2167	54/23328	0.025434	0.131134	0.103197	Hbq1a/Hba-a1/Tpo/Hbb-bt/Pxdn/Hbq1b/Duox2/Cybb/Duox1/Nox1	10
GO:0048066	developmental pigmentation	10/2167	54/23328	0.025434	0.131134	0.103197	Zeb2/Dct/Adamts9/Vps33a/Tyrp1/Spns2/Vhl/Ihh/Ap1g1/Bloc1s5	10
GO:1900024	regulation of substrate adhesion-dependent cell spreading	10/2167	54/23328	0.025434	0.131134	0.103197	Enpp2/Myoc/Ap1ar/Efna5/Flna/S100a10/Postn/Rreb1/Coro1c/Arpc2	10
GO:0090090	negative regulation of canonical Wnt signaling pathway	19/2167	127/23328	0.0255335	0.131533	0.10351	Wnt5a/Sostdc1/Notch1/Rbms3/Tle6/Shisa6/Grem1/Sfrp5/Dkk2/Ror2/Mcc/Fermt1/Tbx18/Cthrc1/Prickle1/Nphp3/Lrp4/Apc2/Tle3	19
GO:0070227	lymphocyte apoptotic process	16/2167	102/23328	0.0258299	0.132945	0.104622	Wnt5a/Birc7/Irs2/Traf3ip2/Lyn/P2rx7/Ido1/Tsc22d3/Trp53/Tnfrsf21/Bmp4/Pkn1/Vhl/Siglec1/Ada/Tgfb2	16
GO:0030336	negative regulation of cell migration	36/2167	278/23328	0.0261574	0.1345	0.105845	Has1/Ccr5/Muc2/Erdr1/Notch1/Slit2/Rgcc/Hoxa7/Trib1/Grem1/Drd2/Drd1/Erbb4/Myocd/Adamts9/Apod/Mcc/Drd4/Arhgdib/Apoh/Hnf4a/Angpt2/Srgap3/Dnaja4/Stc1/Magi2/Emilin1/Miip/Egfl7/Adtrp/Nf1/Srgap1/Cxcl12/Mmp28/Ada/Coro1c	36
GO:0007059	chromosome segregation	41/2167	324/23328	0.0262243	0.1345	0.105845	Pogz/Usp44/Brca2/Esco2/Hecw2/Msh4/Dlgap5/Cep63/Top2b/Prc1/Cdca8/Mcmdc2/Ect2/Pttg1/Mms19/Kif14/Smc4/Cdc27/Kif18b/Rb1/Fam83d/Pcid2/Ttk/Ciao1/Dsn1/Slx4/Cenpq/Mki67/Kif4/Cdca2/4930447C04Rik/Ska3/Ctcf/Trip13/Ran/Hfm1/Top2a/Trappc12/Top3b/Anapc1/Tnks	41
GO:0070664	negative regulation of leukocyte proliferation	15/2167	94/23328	0.0263609	0.1345	0.105845	Foxj1/Grem1/Lyn/Btk/Ido1/Il20rb/Sox11/Tnfrsf21/Bmp4/Pkn1/Pla2g2f/Pde5a/Cebpb/Ihh/Spn	15
GO:0003229	ventricular cardiac muscle tissue development	11/2167	62/23328	0.0263764	0.1345	0.105845	Dsp/Notch1/Tnni3/Heg1/Epor/Myl2/Adamts9/Fgfr2/Ryr2/Tnni1/Tgfb2	11
GO:0014911	positive regulation of smooth muscle cell migration	11/2167	62/23328	0.0263764	0.1345	0.105845	Dock7/Mdm2/Nr4a3/Src/Ssh1/Postn/Fga/Hdac4/Fgf9/Itga2/Arpc2	11
GO:0051091	positive regulation of DNA-binding transcription factor activity	34/2167	260/23328	0.0264411	0.1345	0.105845	Tfrc/Wnt5a/Eda2r/Cd40/Card11/Rgcc/Grem1/Ncoa3/Ins2/Ikbkg/Adcy1/Myocd/Ntrk1/Nkx3-1/Esr1/Trim30a/Anxa3/Ppargc1b/Hdac4/Ddr2/Nod2/Trim25/Capn3/Mid2/Ifrd1/Prkch/Irak1/Bdnf/Rnf25/Ror1/Trim14/Zbtb7a/Ngf/Trim41	34
GO:0002544	chronic inflammatory response	5/2167	19/23328	0.0264915	0.1345	0.105845	S100a9/Ido1/Pde5a/Cebpb/Adora2b	5
GO:0006590	thyroid hormone generation	5/2167	19/23328	0.0264915	0.1345	0.105845	Gata3/Foxe1/Pax8/Tpo/Slc5a5	5
GO:0070875	positive regulation of glycogen metabolic process	5/2167	19/23328	0.0264915	0.1345	0.105845	Irs2/Ins2/Gck/Ppp1r3e/Irs1	5
GO:0097623	potassium ion export across plasma membrane	5/2167	19/23328	0.0264915	0.1345	0.105845	Kcne2/Kcnq1/Kcne1l/Kcnb1/Kcnn4	5
GO:1904754	positive regulation of vascular associated smooth muscle cell migration	5/2167	19/23328	0.0264915	0.1345	0.105845	Dock7/Mdm2/Nr4a3/Ssh1/Fgf9	5
GO:1905276	regulation of epithelial tube formation	5/2167	19/23328	0.0264915	0.1345	0.105845	Gata3/Wnt5a/Six1/Sfrp5/Six4	5
GO:0006865	amino acid transport	23/2167	162/23328	0.0265883	0.1345	0.105845	Slc6a5/Avp/Cacnb4/Slc43a1/Slc38a8/Slc15a4/Slc7a11/Slc6a19/P2rx7/Adora2a/Slc6a20a/Slc38a3/Slc1a2/Lep/Slc38a10/Slc47a1/Sfxn4/Bdnf/Kmo/Slc1a7/Slc7a14/Nf1/Dpysl2	23
GO:0010675	regulation of cellular carbohydrate metabolic process	23/2167	162/23328	0.0265883	0.1345	0.105845	Lepr/Gpt2/Src/Irs2/Pdk1/Pdk4/Ins2/Ddit4/Gck/Soga1/Cbfa2t3/Trp53/Hdac4/Lep/Ppp1r3e/Ppp1r3b/Hnf4a/Ppp1r3c/Nkx1-1/Gnb3/Irs1/Adora2b/Midn	23
GO:0048708	astrocyte differentiation	14/2167	86/23328	0.0267433	0.1345	0.105845	S100a8/S100a9/Notch1/Drd1/Pax6/Sox8/Adora2a/Ror2/Nkx2-2/Tspan2/Mycn/Epha4/Ror1/Nf1	14
GO:0060411	cardiac septum morphogenesis	14/2167	86/23328	0.0267433	0.1345	0.105845	Wnt5a/Mdm2/Notch1/Rarb/Slit2/Fgfr2/Trp53/Sox11/Bmp4/Heyl/Notch2/Acvr1/Pitx2/Tgfb2	14
GO:0061333	renal tubule morphogenesis	14/2167	86/23328	0.0267433	0.1345	0.105845	Gata3/Six1/Lhx1/Pax8/Grem1/Hs2st1/Sox8/Six4/Fat4/Bmp4/Irx2/Pgf/Wt1/Klhl3	14
GO:0006983	ER overload response	4/2167	13/23328	0.0268004	0.1345	0.105845	Hspa5/Ins2/Trp53/Bid	4
GO:0009435	NAD biosynthetic process	4/2167	13/23328	0.0268004	0.1345	0.105845	Ido1/Ido2/Afmid/Nmnat1	4
GO:0021604	cranial nerve structural organization	4/2167	13/23328	0.0268004	0.1345	0.105845	Dmd/Egr2/Hoxa1/Plxna4	4
GO:0043471	regulation of cellular carbohydrate catabolic process	4/2167	13/23328	0.0268004	0.1345	0.105845	Ins2/Trp53/Ppp1r3e/Ppp1r3b	4
GO:0051974	negative regulation of telomerase activity	4/2167	13/23328	0.0268004	0.1345	0.105845	Pml/Src/Trp53/Pot1b	4
GO:0055119	relaxation of cardiac muscle	4/2167	13/23328	0.0268004	0.1345	0.105845	Pde4b/Ttn/Pde5a/Kcnj2	4
GO:0086067	AV node cell to bundle of His cell communication	4/2167	13/23328	0.0268004	0.1345	0.105845	Scn4b/Scn10a/Ryr2/Cacnb2	4
GO:0097428	protein maturation by iron-sulfur cluster transfer	4/2167	13/23328	0.0268004	0.1345	0.105845	Cisd3/AK157302/Mms19/Ciao1	4
GO:1900025	negative regulation of substrate adhesion-dependent cell spreading	4/2167	13/23328	0.0268004	0.1345	0.105845	Ap1ar/Efna5/Postn/Coro1c	4
GO:1901201	regulation of extracellular matrix assembly	4/2167	13/23328	0.0268004	0.1345	0.105845	Notch1/Rgcc/Emilin1/Smad3	4
GO:2000104	negative regulation of DNA-dependent DNA replication	4/2167	13/23328	0.0268004	0.1345	0.105845	Brca2/Zranb3/Chek2/Tipin	4
GO:0048332	mesoderm morphogenesis	12/2167	70/23328	0.0268322	0.1345	0.105845	T/Wnt5a/Etv2/Nr4a3/Lef1/Bmp4/Kdm6b/Smad2/Inhba/Smad3/Htt/Acvr1	12
GO:1990868	response to chemokine	12/2167	70/23328	0.0268322	0.1345	0.105845	Ccl21a/Slit2/Cxcl9/Wnk1/Ccl17/Ccr1/Ccl9/Cxcr4/Sh2b3/Ccl6/Ccl24/Cxcl12	12
GO:1990869	cellular response to chemokine	12/2167	70/23328	0.0268322	0.1345	0.105845	Ccl21a/Slit2/Cxcl9/Wnk1/Ccl17/Ccr1/Ccl9/Cxcr4/Sh2b3/Ccl6/Ccl24/Cxcl12	12
GO:0070228	regulation of lymphocyte apoptotic process	13/2167	78/23328	0.0269237	0.134731	0.106028	Wnt5a/Birc7/Irs2/Lyn/P2rx7/Ido1/Tsc22d3/Trp53/Bmp4/Vhl/Siglec1/Ada/Tgfb2	13
GO:1903036	positive regulation of response to wounding	13/2167	78/23328	0.0269237	0.134731	0.106028	S100a9/Anxa1/Clec7a/Flna/Duox2/Rreb1/Ocm/F12/Apoh/F2r/Cxcr4/Duox1/Pla2g4a	13
GO:0010952	positive regulation of peptidase activity	24/2167	171/23328	0.0270286	0.13503	0.106262	S100a8/Col4a3/S100a9/St18/Pml/Nek5/Acer2/Lyn/Casp8ap2/Nlrp1a/Nkx3-1/Xdh/Rps27l/F2r/Foxl2/Bid/Vcp/Htra2/Epha4/Dap/Smad3/Bok/Ngf/Alox12	24
GO:0046661	male sex differentiation	24/2167	171/23328	0.0270286	0.13503	0.106262	Gata3/Wnt5a/Dhh/Arid4b/Aspm/Akap9/Fanca/Ccnd1/Ntrk1/Nkx3-1/Esr1/Sox8/Flna/Rxfp2/Six4/Fgf9/Msh2/Ing2/Inhba/Wt1/Bmp6/Fkbp4/Hoxa9/Tgfb2	24
GO:0030520	intracellular estrogen receptor signaling pathway	9/2167	47/23328	0.0271386	0.135239	0.106427	Ufm1/Safb/Src/Ncoa3/Esr1/Skp2/Ppargc1b/Ufl1/Yap1	9
GO:0045214	sarcomere organization	9/2167	47/23328	0.0271386	0.135239	0.106427	Krt8/Capn9/Ttn/Casq2/Six4/Capn3/Actn2/Wdr1/Akap13	9
GO:0060964	regulation of gene silencing by miRNA	9/2167	47/23328	0.0271386	0.135239	0.106427	Wtip/Trim71/Myocd/Esr1/Ncor2/Trp53/Bmp4/Ago2/Lin28b	9
GO:0045444	fat cell differentiation	33/2167	252/23328	0.0279097	0.138965	0.109359	Gata3/Lrg1/Wnt5a/Lamb3/Six1/Trpv4/Nucb2/Mettl8/Nr4a3/Cmklr1/Ccnd1/Ncor2/Sox8/Medag/Egr2/Ebf2/Tbl1xr1/Rreb1/Lep/Rarres2/Cebpd/Jdp2/Metrnl/Pim1/Adgrf5/Zfp516/Cebpb/Gnb3/Smad3/Cebpa/Zbtb7a/Creb1/Ptprq	33
GO:0031032	actomyosin structure organization	28/2167	207/23328	0.0279836	0.139216	0.109557	Krt8/Rtkn/Capn9/Cd47/Lmod3/Src/Cnn1/Rgcc/Met/Ect2/Myoc/Ttn/Myl2/Myh9/Ccdc88a/Nrap/S100a10/Casq2/Six4/Frmd6/Trpm7/Pdlim1/Capn3/Actn2/Wdr1/Smad3/Arhgef15/Akap13	28
GO:0044264	cellular polysaccharide metabolic process	16/2167	103/23328	0.0280357	0.13936	0.10967	Has1/Lepr/Irs2/Ndst4/Pygl/Ins2/Hs2st1/Gck/B3gnt6/Ppp1r3e/Ppp1r3b/B3gnt4/Ppp1r3c/Ptges3/Irs1/Prkag3	16
GO:0006090	pyruvate metabolic process	18/2167	120/23328	0.0284787	0.140683	0.110711	Zbtb20/Nr4a3/Gm12117/Gapdh/Pdk1/Pdk4/Ins2/Ddit4/Gck/P2rx7/Me1/Cbfa2t3/Hdac4/Zbtb7a/Prkag3/Htt/Slc4a4/Gm15294	18
GO:0001504	neurotransmitter uptake	8/2167	40/23328	0.0285468	0.140683	0.110711	Slc6a5/Slc18a1/Drd2/Slc6a4/Slc1a2/Slc29a4/Nos1/Slc1a7	8
GO:0032633	interleukin-4 production	8/2167	40/23328	0.0285468	0.140683	0.110711	Gata3/Notch1/Lef1/Itk/Il20rb/Txk/Cebpb/Notch2	8
GO:0038179	neurotrophin signaling pathway	8/2167	40/23328	0.0285468	0.140683	0.110711	Src/Ddit4/Ntrk1/Tmem108/Ntf5/Magi2/Bdnf/Ngf	8
GO:0040019	positive regulation of embryonic development	8/2167	40/23328	0.0285468	0.140683	0.110711	Gata3/Otx2/Six1/Lhx1/Hspa5/Six4/Rbm19/Tenm4	8
GO:0045981	positive regulation of nucleotide metabolic process	8/2167	40/23328	0.0285468	0.140683	0.110711	Zbtb20/Ins2/Gck/P2rx7/Nos1/Vcp/Adora2b/Slc4a4	8
GO:0048520	positive regulation of behavior	8/2167	40/23328	0.0285468	0.140683	0.110711	Nr4a3/Drd1/Oprk1/Adora2a/Penk/Hdac4/Crh/Ghsr	8
GO:0071542	dopaminergic neuron differentiation	8/2167	40/23328	0.0285468	0.140683	0.110711	Wnt5a/Pitx3/Otx2/Tshr/Lmx1a/En2/Dmrta2/Cxcl12	8
GO:1900544	positive regulation of purine nucleotide metabolic process	8/2167	40/23328	0.0285468	0.140683	0.110711	Zbtb20/Ins2/Gck/P2rx7/Nos1/Vcp/Adora2b/Slc4a4	8
GO:1901021	positive regulation of calcium ion transmembrane transporter activity	8/2167	40/23328	0.0285468	0.140683	0.110711	Kcne2/Cacnb4/Cracr2a/Bmp4/Ehd3/Ryr2/Htt/Cacnb2	8
GO:0032892	positive regulation of organic acid transport	10/2167	55/23328	0.0285854	0.140683	0.110711	Avp/P2rx7/Adora2a/Slc38a3/Pla2r1/Pla2g4a/Sstr4/Kmo/Dpysl2/Oxt	10
GO:0097035	regulation of membrane lipid distribution	10/2167	55/23328	0.0285854	0.140683	0.110711	Xkr6/Atp11a/Atp10d/P2rx7/Plscr4/Abcb4/Atp8b2/Atp8b3/Abca4/Kcnn4	10
GO:0007620	copulation	6/2167	26/23328	0.0289963	0.141767	0.111565	Avp/Slc6a4/Oxtr/Drd4/Ada/Oxt	6
GO:0010592	positive regulation of lamellipodium assembly	6/2167	26/23328	0.0289963	0.141767	0.111565	Aqp1/Hdac4/Avil/Fscn1/Hsp90aa1/Arpc2	6
GO:0030325	adrenal gland development	6/2167	26/23328	0.0289963	0.141767	0.111565	Insm1/Smad2/Crh/Wt1/Smad3/Nf1	6
GO:0042573	retinoic acid metabolic process	6/2167	26/23328	0.0289963	0.141767	0.111565	Aldh1a3/Cyp26a1/Rdh9/Aldh1a2/Adh7/Cyp2s1	6
GO:0051307	meiotic chromosome separation	6/2167	26/23328	0.0289963	0.141767	0.111565	Msh4/Top2b/Ttk/Slx4/Hfm1/Top2a	6
GO:0070920	regulation of production of small RNA involved in gene silencing by RNA	6/2167	26/23328	0.0289963	0.141767	0.111565	Myocd/Esr1/Ncor2/Trp53/Bmp4/Lin28b	6
GO:0072012	glomerulus vasculature development	6/2167	26/23328	0.0289963	0.141767	0.111565	Aqp1/Notch1/Bmp4/Angpt2/Wt1/Notch2	6
GO:2000637	positive regulation of gene silencing by miRNA	6/2167	26/23328	0.0289963	0.141767	0.111565	Wtip/Trim71/Myocd/Trp53/Bmp4/Ago2	6
GO:0007159	leukocyte cell-cell adhesion	43/2167	345/23328	0.0291401	0.142354	0.112026	Gata3/Tfrc/Sirpb1a/S100a8/Runx3/S100a9/Sell/Egr3/Card11/Foxj1/Nr4a3/Cd47/Anxa1/Cd4/Lef1/Wnk1/Cd59b/Hsph1/Ido1/Il20rb/Dhps/Adora2a/Lep/Tnfrsf21/Bmp4/Il2rg/Zap70/Zmiz1/Pla2g2f/Tnfsf9/Nck2/Hsp90aa1/Irak1/Pde5a/Slc39a8/Shb/Cebpb/Adtrp/Lag3/Ihh/Spn/Cxcl12/Ada	43
GO:0002486	antigen processing and presentation of endogenous peptide antigen via MHC class I via ER pathway, TAP-independent	7/2167	33/23328	0.0293487	0.142873	0.112434	H2-Q10/H2-Bl/H2-Q6/H2-Q7/H2-Q4/H2-D1/H2-K1	7
GO:0033081	regulation of T cell differentiation in thymus	7/2167	33/23328	0.0293487	0.142873	0.112434	Egr3/Foxj1/Zeb1/Bmp4/Il2rg/Ihh/Ada	7
GO:0045616	regulation of keratinocyte differentiation	7/2167	33/23328	0.0293487	0.142873	0.112434	Cd109/Notch1/Ovol2/Hoxa7/Ncoa3/Prkch/Tgfb2	7
GO:0045672	positive regulation of osteoclast differentiation	7/2167	33/23328	0.0293487	0.142873	0.112434	Ccr1/Ppargc1b/Slc9b2/Notch2/Creb1/Gpr68/Klf10	7
GO:0010830	regulation of myotube differentiation	11/2167	63/23328	0.0293663	0.142873	0.112434	Smyd1/Flt3l/Notch1/Lmod3/Cxcl9/Myocd/Rbm38/Hdac4/Bdnf/Cxcl12/Maml1	11
GO:0051282	regulation of sequestering of calcium ion	17/2167	112/23328	0.0294578	0.143201	0.112693	Ccr5/Dmd/Drd2/Drd1/Lyn/Npsr1/P2rx7/Ubash3b/Casq2/F2r/Capn3/Pln/Itgav/Ryr2/Htt/Ngf/Tgfb2	17
GO:0060294	cilium movement involved in cell motility	19/2167	129/23328	0.0295031	0.143204	0.112695	Nme8/Cfap69/Drc7/Cfap44/Ttc21a/Apob/Met/Tekt1/Slc26a8/Atp1a4/Tekt2/Ccdc40/Inpp5b/Sord/Ing2/Slc9b1/Wt1/Armc2/Slc9b2	19
GO:0050890	cognition	42/2167	336/23328	0.0295216	0.143204	0.112695	Sgk1/Dbh/Arc/Meis2/Ppp1r1b/Mme/Drd2/Drd1/Pax6/Nptx2/Th/Lmx1a/Slc6a4/Slc7a11/Adcy1/Ntrk1/Cpeb3/Oprk1/Magt1/Hrh1/Ptgs1/Adnp/Comt/Trpm7/Oxtr/Chat/Hoxa1/Pde1b/Drd4/Eif2ak4/Crh/Ntf5/Pde5a/Ephb2/Ghsr/Bdnf/Nf1/Aff2/Htt/Ngf/Creb1/Klk8	42
GO:0051279	regulation of release of sequestered calcium ion into cytosol	13/2167	79/23328	0.0295827	0.143204	0.112695	Dmd/Drd1/Lyn/Npsr1/Ubash3b/Casq2/F2r/Capn3/Pln/Ryr2/Htt/Ngf/Tgfb2	13
GO:0051781	positive regulation of cell division	13/2167	79/23328	0.0295827	0.143204	0.112695	Fgf3/Btc/Drd2/Thbs4/Ect2/Kif14/Nkx3-1/Fgf5/Fgfr2/Pdgfa/Fgf9/Pgf/Tgfb2	13
GO:0048639	positive regulation of developmental growth	29/2167	217/23328	0.029615	0.143204	0.112695	C3/Gh/Notch1/Tshr/Drd2/Erbb4/Efna5/Lpar3/Adnp/Fgfr2/Foxs1/Vil1/Cdk1/Lep/Fgf9/Ocm/Capn3/Hopx/Cxcr4/Plaa/Ghr/Pim1/Ghsr/Yap1/Bdnf/Wt1/Ngf/Cxcl12/Creb1	29
GO:0006513	protein monoubiquitination	12/2167	71/23328	0.0296556	0.143204	0.112695	Pcgf3/Fancl/Ube2d3/Kdm2b/Ube2t/Trim25/Trim63/Uhrf1/Cbl/Kbtbd8/Dtx3l/Bcor	12
GO:0060675	ureteric bud morphogenesis	12/2167	71/23328	0.0296556	0.143204	0.112695	Gata3/Six1/Lhx1/Pax8/Grem1/Hs2st1/Sox8/Six4/Fat4/Bmp4/Pgf/Wt1	12
GO:0061035	regulation of cartilage development	12/2167	71/23328	0.0296556	0.143204	0.112695	Wnt5a/Rarb/Grem1/Loxl2/Lep/Bmp4/Runx2/Sox5/Smad3/Bmp6/Gdf5/Tgfb2	12
GO:0006457	protein folding	22/2167	155/23328	0.0296748	0.143204	0.112695	Hspa5/Dnajb5/Erp44/Ptges3l/Cct4/Hsph1/H2-DMb1/Hspa1a/Pdia4/Dnajb13/Dnajb4/Grpel2/Hsp90aa1/Hspa1b/Dnaja4/Ptges3/Ppic/Calr4/Dnajb1/Canx/Fkbp4/Hspa8	22
GO:0052547	regulation of peptidase activity	51/2167	421/23328	0.0302182	0.145708	0.114666	Col28a1/Cd109/S100a8/Wfdc2/Serpina9/Col4a3/Aqp1/S100a9/St18/Birc7/Fetub/Renbp/Pml/Mdm2/Serpina3n/Avp/Nek5/Mug2/Src/Lef1/Gapdh/Acer2/Lyn/Casp8ap2/Nlrp1a/Nkx3-1/Xdh/Itih4/Adora2a/Serpina3f/Ngp/Pcid2/Rps6ka3/Rps27l/F2r/Birc3/Foxl2/Bid/Hspa1b/Vcp/Sorl1/Serpina3m/Htra2/Epha4/Dap/Itih3/Smad3/Bok/Htt/Ngf/Alox12	51
GO:0031667	response to nutrient levels	43/2167	346/23328	0.0303857	0.146397	0.115208	Prl/Gh/Folr1/Trpv4/Slc39a4/Aacs/Nucb2/Hspa5/Cdkn1a/Scd4/Cckar/Wdr24/Myh13/Pdk4/Pcsk9/Ntrk1/Gck/Lct/Tbl1xr1/Slc38a3/Comt/Trp53/Postn/Lep/Atf3/Tmem135/BC048403/Pik3c2b/Eif2ak4/Dsc2/Sorl1/Fstl1/Alad/Pim1/Atf4/Dap/Ghsr/Spp1/Prkag3/Kcnb1/Ada/Mc4r/Klf10	43
GO:1903037	regulation of leukocyte cell-cell adhesion	39/2167	309/23328	0.0306094	0.147277	0.115901	Gata3/Tfrc/Sirpb1a/Runx3/Egr3/Card11/Foxj1/Nr4a3/Cd47/Anxa1/Cd4/Lef1/Wnk1/Cd59b/Hsph1/Ido1/Il20rb/Dhps/Adora2a/Lep/Tnfrsf21/Bmp4/Il2rg/Zap70/Zmiz1/Pla2g2f/Tnfsf9/Nck2/Hsp90aa1/Irak1/Pde5a/Shb/Cebpb/Adtrp/Lag3/Ihh/Spn/Cxcl12/Ada	39
GO:0002688	regulation of leukocyte chemotaxis	18/2167	121/23328	0.0306551	0.147277	0.115901	Wnt5a/Trpv4/Sell/Slit2/Grem1/Cmklr1/Thbs4/Wnk1/Lyn/Ccr1/Rarres2/Nod2/Pgf/Swap70/Lbp/Cxcl12/Mmp28/Dapk2	18
GO:0097722	sperm motility	18/2167	121/23328	0.0306551	0.147277	0.115901	Nme8/Cfap69/Drc7/Cfap44/Ttc21a/Apob/Met/Slc26a8/Atp1a4/Tekt2/Ccdc40/Inpp5b/Sord/Ing2/Slc9b1/Wt1/Armc2/Slc9b2	18
GO:0006110	regulation of glycolytic process	9/2167	48/23328	0.0307415	0.147277	0.115901	Zbtb20/Ins2/Ddit4/Gck/P2rx7/Cbfa2t3/Hdac4/Zbtb7a/Slc4a4	9
GO:0038066	p38MAPK cascade	9/2167	48/23328	0.0307415	0.147277	0.115901	Rell1/Met/Gadd45b/Xdh/Hsph1/Oprk1/Lep/Map2k3/Per1	9
GO:0051972	regulation of telomerase activity	9/2167	48/23328	0.0307415	0.147277	0.115901	Pml/Src/Grem1/Cct4/Trp53/Hsp90aa1/Ptges3/Pot1b/Tnks	9
GO:1990573	potassium ion import across plasma membrane	9/2167	48/23328	0.0307415	0.147277	0.115901	Kcnj15/Kcne2/Kcnj13/Slc12a1/Wnk1/Kcnj6/Atp1a4/Wnk3/Kcnj2	9
GO:0090068	positive regulation of cell cycle process	33/2167	254/23328	0.0308115	0.147494	0.116071	Wnt5a/Gpsm2/Btc/Pml/Mdm2/Anxa1/E2f7/Cdkn1a/Msx1/Rgcc/Lef1/Drd2/Met/Ins2/Ccnd1/Fap/Ect2/Cdc25a/Kif14/Cdc27/Uhrf2/Rb1/Rbm38/Fam83d/Pcid2/Egf/Trp53/Cdk1/Rpl26/Insm1/Trp73/Lsm11/Ube2e2	33
GO:0006836	neurotransmitter transport	32/2167	245/23328	0.0309755	0.14816	0.116595	Slc6a5/Slc18a1/Stxbp5/Cacnb4/Drd2/Drd1/Cacna1b/Slc30a1/Th/Slc6a4/Nr3c2/Adcy1/Cask/P2rx7/Stx11/Stxbp5l/Slc18a3/Adora2a/Slc1a2/Slc29a4/Snap23/Drd4/Nos1/Stx2/Kmo/Slc1a7/Stxbp2/Nf1/Adora2b/Slc18a2/Sv2c/Ngf	32
GO:0032102	negative regulation of response to external stimulus	47/2167	384/23328	0.0310521	0.148407	0.11679	Gata3/Wnt5a/Cd109/Nucb2/Notch1/Slit2/Trib1/Il1r2/Chid1/Grem1/Drd2/Ins2/Lpcat3/Acp5/Cask/Ubash3b/Siglecg/Il20rb/Adora2a/Rb1/Pbk/Ccr1/Pdgfa/Fga/Lep/Apod/Dcst1/Nod2/F12/Apoh/Sema6c/Slit1/Angpt2/Sh2b3/Metrnl/Epha4/Ghsr/Smad3/Adtrp/Tap1/Calcrl/Spn/Mmp28/Ada/Alox12/Klk8/Tnfrsf1a	47
GO:0008217	regulation of blood pressure	28/2167	209/23328	0.0312255	0.148997	0.117254	Slc4a5/Kl/Arhgap42/Agtrap/Avp/Tnni3/Acta2/Drd2/Cacna1b/Wnk1/Smtn/Ptgs1/Adra1d/Postn/Slc2a5/Lep/Oxtr/Adra2b/Rarres2/F2r/Nos1/Crh/Gch1/Smad3/Avpr2/Nox1/Rasl10b/Oxt	28
GO:0098742	cell-cell adhesion via plasma-membrane adhesion molecules	28/2167	209/23328	0.0312255	0.148997	0.117254	Dsg1b/Sell/Igsf9b/Hmcn1/Sdk2/Cldn2/Wnk1/Efna5/Nexn/Cdh3/Adgrl3/Clstn2/Fat4/Pcdh8/Alcam/Dscaml1/Cdh7/Celsr2/Pvr/Dsc2/Magi2/Cdhr1/Celsr3/Arvcf/Tenm4/Pcdh18/Acvr1/Tgfb2	28
GO:0032675	regulation of interleukin-6 production	22/2167	156/23328	0.0316253	0.150783	0.11866	Wnt5a/Tlr7/Ccr5/Zbtb20/Trpv4/Foxj1/Il17ra/Cd47/Tlr1/Met/P2rx7/Trim30a/Nod2/F2r/Tnfsf9/Lbp/Ghsr/Cebpb/Il17d/Unc93b1/Adora2b/Tnfrsf1a	22
GO:0032368	regulation of lipid transport	19/2167	130/23328	0.0316531	0.150795	0.118669	Nucb2/Irs2/Lpcat3/Pcsk9/Nkx3-1/P2rx7/Egf/Lep/Gdf9/Abcb4/Crh/Irak1/Pla2r1/Itgav/Pla2g4a/Sstr4/Spp1/Bmp6/Oxt	19
GO:0001942	hair follicle development	17/2167	113/23328	0.0317823	0.151018	0.118844	Wnt5a/Cd109/Foxe1/Runx3/Sostdc1/Notch1/Tfap2c/Cdh3/Lhx2/Fgfr2/Pdgfa/Fermt1/Inhba/Lrp4/Nf1/Edar/Tgfb2	17
GO:0051208	sequestering of calcium ion	17/2167	113/23328	0.0317823	0.151018	0.118844	Ccr5/Dmd/Drd2/Drd1/Lyn/Npsr1/P2rx7/Ubash3b/Casq2/F2r/Capn3/Pln/Itgav/Ryr2/Htt/Ngf/Tgfb2	17
GO:0034502	protein localization to chromosome	14/2167	88/23328	0.0319107	0.151018	0.118844	Brca2/Esco2/Pml/Cct4/Atr/Esr1/Rb1/Ttk/Cdk1/Cenpq/Msh2/Ctcf/Trappc12/Tnks	14
GO:0050672	negative regulation of lymphocyte proliferation	14/2167	88/23328	0.0319107	0.151018	0.118844	Foxj1/Lyn/Btk/Ido1/Il20rb/Sox11/Tnfrsf21/Bmp4/Pkn1/Pla2g2f/Pde5a/Cebpb/Ihh/Spn	14
GO:0001895	retina homeostasis	10/2167	56/23328	0.0320042	0.151018	0.118844	Poc1b/Rpe65/Rho/Lca5/Cdh3/Iqcb1/Cdhr1/Nphp3/Vhl/Abca4	10
GO:0001914	regulation of T cell mediated cytotoxicity	10/2167	56/23328	0.0320042	0.151018	0.118844	Muc4/H2-Q10/H2-Bl/H2-Q6/H2-Q7/P2rx7/H2-Q4/H2-D1/H2-K1/Hspa8	10
GO:0001954	positive regulation of cell-matrix adhesion	10/2167	56/23328	0.0320042	0.151018	0.118844	Enpp2/Dmd/Cdk6/Myoc/Rin2/S100a10/Utrn/Fermt1/Smad3/Col16a1	10
GO:0006289	nucleotide-excision repair	10/2167	56/23328	0.0320042	0.151018	0.118844	Brca2/Neil3/Gtf2h4/Ercc8/Trp53/Slx4/Xpa/Fancc/Pole/Gtf2h3	10
GO:0007618	mating	10/2167	56/23328	0.0320042	0.151018	0.118844	Avp/Ppp1r1b/Drd1/Th/Slc6a4/Hdac4/Oxtr/Drd4/Ada/Oxt	10
GO:1902893	regulation of pri-miRNA transcription by RNA polymerase II	10/2167	56/23328	0.0320042	0.151018	0.118844	Gata3/Prl/Trp53/Hdac4/Bmp4/Atoh8/Ctcf/Wt1/Smad3/Tgfb2	10
GO:1903350	response to dopamine	10/2167	56/23328	0.0320042	0.151018	0.118844	Rgs9/Drd2/Drd1/Flna/Htr5b/Drd4/Gnal/Atf4/Htt/Adcy5	10
GO:1903351	cellular response to dopamine	10/2167	56/23328	0.0320042	0.151018	0.118844	Rgs9/Drd2/Drd1/Flna/Htr5b/Drd4/Gnal/Atf4/Htt/Adcy5	10
GO:0048660	regulation of smooth muscle cell proliferation	23/2167	165/23328	0.0320732	0.151104	0.118912	Mdm2/Nr4a3/Cdkn1a/Cnn1/Trib1/Vipr2/Myocd/Esr1/Ern1/Fgfr2/Skp2/Comt/Trp53/Hdac4/Fgf9/Apod/Bmp4/Drd4/Irak1/Itga2/Calcrl/Nox1/Alox12	23
GO:1905952	regulation of lipid localization	23/2167	165/23328	0.0320732	0.151104	0.118912	C3/Nucb2/Irs2/Apob/Lpcat3/Mest/Pcsk9/Nkx3-1/P2rx7/Egf/Lep/Gdf9/Abcb4/Tmem135/Crh/Irak1/Pla2r1/Itgav/Pla2g4a/Sstr4/Spp1/Bmp6/Oxt	23
GO:0051965	positive regulation of synapse assembly	13/2167	80/23328	0.0324275	0.151393	0.119139	Cbln2/Efna5/Ntrk1/Adgrl3/Clstn2/Adnp/Oxtr/Ephb3/Lrrtm3/Eef2k/Ephb2/Bdnf/Oxt	13
GO:2001259	positive regulation of cation channel activity	13/2167	80/23328	0.0324275	0.151393	0.119139	Kcne2/Rgs9/Arc/Cacnb4/Cracr2a/Galr2/Bmp4/Ehd3/Actn2/Ephb2/Rnf207/Htt/Cacnb2	13
GO:0007622	rhythmic behavior	11/2167	64/23328	0.0325909	0.151393	0.119139	Lepr/Drd2/Drd1/Adora2a/Egr2/Trp53/Six3/Usp2/Chat/Zfhx3/Ada	11
GO:0015909	long-chain fatty acid transport	11/2167	64/23328	0.0325909	0.151393	0.119139	Anxa1/Irs2/Pla2g1b/Drd2/Cpt1b/Drd4/Pla2g2f/Pla2r1/Pla2g4a/Sstr4/Slc27a2	11
GO:0050707	regulation of cytokine secretion	11/2167	64/23328	0.0325909	0.151393	0.119139	Clec4n/Src/Rgcc/Gapdh/Drd2/Tlr1/Lyn/Ins2/P2rx7/Sorl1/Clec5a	11
GO:0051784	negative regulation of nuclear division	11/2167	64/23328	0.0325909	0.151393	0.119139	Usp44/Rad1/Rgcc/Pttg1/Esr1/Fgfr2/Pcid2/Ttk/Bmp4/Trip13/Tnks	11
GO:0070059	intrinsic apoptotic signaling pathway in response to endoplasmic reticulum stress	11/2167	64/23328	0.0325909	0.151393	0.119139	Pml/Atp2a1/Ins2/Ikbkg/Ern1/Trp53/Nck2/Ptpn1/Atf4/Cebpb/Bok	11
GO:0002483	antigen processing and presentation of endogenous peptide antigen	8/2167	41/23328	0.0326766	0.151393	0.119139	H2-Q10/H2-Bl/H2-Q6/H2-Q7/H2-Q4/H2-D1/H2-K1/Tap1	8
GO:0019885	antigen processing and presentation of endogenous peptide antigen via MHC class I	8/2167	41/23328	0.0326766	0.151393	0.119139	H2-Q10/H2-Bl/H2-Q6/H2-Q7/H2-Q4/H2-D1/H2-K1/Tap1	8
GO:0030225	macrophage differentiation	8/2167	41/23328	0.0326766	0.151393	0.119139	Cd4/Trib1/Rb1/Ror2/Bmp4/Tspan2/Cebpa/Nrros	8
GO:0098801	regulation of renal system process	8/2167	41/23328	0.0326766	0.151393	0.119139	Avp/Drd2/Adora2a/Comt/F2r/Stc1/Avpr2/Oxt	8
GO:1900744	regulation of p38MAPK cascade	8/2167	41/23328	0.0326766	0.151393	0.119139	Rell1/Met/Gadd45b/Xdh/Hsph1/Oprk1/Lep/Per1	8
GO:0072171	mesonephric tubule morphogenesis	12/2167	72/23328	0.0326871	0.151393	0.119139	Gata3/Six1/Lhx1/Pax8/Grem1/Hs2st1/Sox8/Six4/Fat4/Bmp4/Pgf/Wt1	12
GO:0019363	pyridine nucleotide biosynthetic process	5/2167	20/23328	0.0326938	0.151393	0.119139	Ido1/Ido2/Afmid/Nmnat1/Kmo	5
GO:0033033	negative regulation of myeloid cell apoptotic process	5/2167	20/23328	0.0326938	0.151393	0.119139	Ccr5/Nod2/Apoh/Ghsr/Clec5a	5
GO:0033599	regulation of mammary gland epithelial cell proliferation	5/2167	20/23328	0.0326938	0.151393	0.119139	Gata3/Brca2/Ccnd1/Rreb1/Iqgap3	5
GO:0035970	peptidyl-threonine dephosphorylation	5/2167	20/23328	0.0326938	0.151393	0.119139	Dusp4/Dusp6/Dusp9/Pdp1/Dusp7	5
GO:0044321	response to leptin	5/2167	20/23328	0.0326938	0.151393	0.119139	Lepr/Nr4a3/Ccnd1/Gck/Lep	5
GO:0046851	negative regulation of bone remodeling	5/2167	20/23328	0.0326938	0.151393	0.119139	Iapp/Grem1/P2rx7/Ubash3b/Cldn18	5
GO:0048557	embryonic digestive tract morphogenesis	5/2167	20/23328	0.0326938	0.151393	0.119139	Ovol2/Fgfr2/Sox11/Ihh/Pitx2	5
GO:0051608	histamine transport	5/2167	20/23328	0.0326938	0.151393	0.119139	Lyn/Btk/Slc29a4/Snap23/Ada	5
GO:0072087	renal vesicle development	5/2167	20/23328	0.0326938	0.151393	0.119139	Lhx1/Pax8/Grem1/Sox8/Bmp4	5
GO:0006473	protein acetylation	26/2167	192/23328	0.0328301	0.151906	0.119543	Gata3/Jade3/Brca2/Esco2/Mettl8/Tada2b/Ing3/Kansl3/Aanat/Lef1/Taf9/Myocd/Msx3/Naa35/Naa25/Msl3l2/Nos1/Msl2/Hint2/Naa16/Naa30/Ctcf/Sphk2/Per1/Nat8/Paxip1	26
GO:0090101	negative regulation of transmembrane receptor protein serine/threonine kinase signaling pathway	18/2167	122/23328	0.0329527	0.152355	0.119897	Wnt5a/Cd109/Sostdc1/Notch1/Hspa5/Lefty1/Grem1/Spred2/Trp53/Peg10/Bambi/Sorl1/Magi2/Emilin1/Zbtb7a/Nrros/Snx6/Acvr1	18
GO:0042176	regulation of protein catabolic process	48/2167	395/23328	0.0330156	0.152527	0.120032	Wnt5a/Cyp51/Kcne2/Gga3/Foxf2/Faf1/Trim40/Hecw2/Sh3d19/Pml/Mdm2/Sh3rf2/Samd9l/Trib1/Ins2/Taf9/Pcsk9/Nell1/Banp/Trim30a/Sco1/Pbk/Cbfa2t3/Hspa1a/Flna/Chek2/Fam83d/Egf/Arih2/Cdc20b/Ufl1/Klhl40/Hsp90aa1/Hspa1b/Vcp/Edem2/Derl2/Rnf180/Sorl1/Alad/Prickle1/Epha4/Atraid/Vhl/Smad3/Usp13/Apc2/Cdk5rap3	48
GO:0051346	negative regulation of hydrolase activity	49/2167	405/23328	0.0337156	0.155345	0.122249	Col28a1/Lepr/Cd109/Wfdc2/Serpina9/Aqp1/Birc7/Fetub/Renbp/Apoc3/Mdm2/Serpina3n/Sh3rf2/Avp/Tnni3/Anxa1/Mug2/Src/Lef1/Gapdh/Ppp1r1b/Wnk1/Cpeb2/Itih4/Adora2a/Serpina3f/Ngp/Pcid2/Rps6ka3/Cmya5/Tmed2/Tsks/Nos1/Birc3/Pcdh11x/Hspa1b/Elfn2/Sorl1/Serpina3m/Pla2r1/Rasa4/Gmip/Sphk2/Itih3/Slc7a14/Htt/Ngf/Kdm5a/Tgfb2	49
GO:1903706	regulation of hemopoiesis	51/2167	424/23328	0.0337855	0.155345	0.122249	Gata3/Runx3/Egr3/Flt3l/Card11/Notch1/Foxj1/Anxa1/Cd4/Hoxa7/Lef1/Cdk6/Trib1/Meis2/Fanca/Lyn/Ubash3b/Rb1/Ccr1/Ror2/Zeb1/Pcid2/Ppargc1b/Lep/Tmem178/Bmp4/Il2rg/Mixl1/Zap70/Zmiz1/Tnfsf9/Hsp90aa1/Wdr61/Inhba/Pim1/Mturn/Shb/Cebpb/Il17d/Slc9b2/Lag3/Nf1/Ihh/Zbtb7a/Hoxa9/Notch2/Creb1/Gpr68/Ada/Cldn18/Klf10	51
GO:0002709	regulation of T cell mediated immunity	15/2167	97/23328	0.033865	0.155345	0.122249	Gata3/Il1r1/Muc4/H2-Q10/H2-Bl/H2-Q6/H2-Q7/P2rx7/H2-Q4/Il20rb/Nod2/H2-D1/H2-K1/Spn/Hspa8	15
GO:0006885	regulation of pH	15/2167	97/23328	0.033865	0.155345	0.122249	Slc4a5/Slc26a9/Avp/Rab20/Pdk4/Cln6/Trp53/Vps33a/Tmem175/Atp1a4/Atp6ap1l/Slc9b1/Nox1/Chp2/Slc4a4	15
GO:0002476	antigen processing and presentation of endogenous peptide antigen via MHC class Ib	7/2167	34/23328	0.0340917	0.155345	0.122249	H2-Q10/H2-Bl/H2-Q6/H2-Q7/H2-Q4/H2-D1/H2-K1	7
GO:0002484	antigen processing and presentation of endogenous peptide antigen via MHC class I via ER pathway	7/2167	34/23328	0.0340917	0.155345	0.122249	H2-Q10/H2-Bl/H2-Q6/H2-Q7/H2-Q4/H2-D1/H2-K1	7
GO:0003209	cardiac atrium morphogenesis	7/2167	34/23328	0.0340917	0.155345	0.122249	Wnt5a/Notch1/Heg1/Notch2/Acvr1/Pitx2/Tgfb2	7
GO:0033032	regulation of myeloid cell apoptotic process	7/2167	34/23328	0.0340917	0.155345	0.122249	Ccr5/Anxa1/Slc7a11/Nod2/Apoh/Ghsr/Clec5a	7
GO:0035329	hippo signaling	7/2167	34/23328	0.0340917	0.155345	0.122249	Wtip/Tead4/Mob3b/Fat4/Sox11/Yap1/Map2k3	7
GO:0098868	bone growth	7/2167	34/23328	0.0340917	0.155345	0.122249	Lepr/Bnc2/Rarb/Lep/Matn1/Ddr2/Stc1	7
GO:0005976	polysaccharide metabolic process	17/2167	114/23328	0.0342395	0.155345	0.122249	Has1/Lepr/Irs2/Ndst4/Pygl/Ins2/Hs2st1/Gck/Egf/B3gnt6/Ppp1r3e/Ppp1r3b/B3gnt4/Ppp1r3c/Ptges3/Irs1/Prkag3	17
GO:0007498	mesoderm development	17/2167	114/23328	0.0342395	0.155345	0.122249	T/Wnt5a/Etv2/Nr4a3/Tcf15/Lef1/Lhx2/Bmp4/Mixl1/Rps6ka6/Kdm6b/Smad2/Inhba/Yap1/Smad3/Htt/Acvr1	17
GO:0002052	positive regulation of neuroblast proliferation	6/2167	27/23328	0.0344417	0.155345	0.122249	Notch1/Drd2/Aspm/Dct/Pax6/Dmrta2	6
GO:0003171	atrioventricular valve development	6/2167	27/23328	0.0344417	0.155345	0.122249	Mdm2/Notch1/Heyl/Acvr1/Pitx2/Tgfb2	6
GO:0035812	renal sodium excretion	6/2167	27/23328	0.0344417	0.155345	0.122249	Avp/Drd2/Adora2a/Comt/Avpr2/Oxt	6
GO:0050926	regulation of positive chemotaxis	6/2167	27/23328	0.0344417	0.155345	0.122249	Ccl21a/Pgf/Angpt2/Itga2/Smad3/Cxcl12	6
GO:0060008	Sertoli cell differentiation	6/2167	27/23328	0.0344417	0.155345	0.122249	Arid4b/Akap9/Ntrk1/Sox8/Flna/Wt1	6
GO:0060148	positive regulation of posttranscriptional gene silencing	6/2167	27/23328	0.0344417	0.155345	0.122249	Wtip/Trim71/Myocd/Trp53/Bmp4/Ago2	6
GO:0060713	labyrinthine layer morphogenesis	6/2167	27/23328	0.0344417	0.155345	0.122249	Lef1/Esx1/Ncoa3/Wnt7b/Fgfr2/Grb2	6
GO:0061437	renal system vasculature development	6/2167	27/23328	0.0344417	0.155345	0.122249	Aqp1/Notch1/Bmp4/Angpt2/Wt1/Notch2	6
GO:0061440	kidney vasculature development	6/2167	27/23328	0.0344417	0.155345	0.122249	Aqp1/Notch1/Bmp4/Angpt2/Wt1/Notch2	6
GO:1900017	positive regulation of cytokine production involved in inflammatory response	6/2167	27/23328	0.0344417	0.155345	0.122249	Il17ra/Clec7a/Kpna6/Nod2/Il17d/Gbp5	6
GO:2001235	positive regulation of apoptotic signaling pathway	25/2167	184/23328	0.0345867	0.155345	0.122249	S100a8/Runx3/Faf1/S100a9/St18/Pml/Msx1/Nkx3-1/Adora2a/Trp53/Rpl26/Trp73/Atf3/Bcl2l14/Nck2/Bid/Inhba/Htra2/Plekhf1/Smad3/Nf1/Siglec1/Bok/Nox1/Tgfb2	25
GO:0007131	reciprocal meiotic recombination	9/2167	49/23328	0.0346642	0.155345	0.122249	Msh4/Cep63/Top2b/Mcmdc2/Slx4/4930447C04Rik/Trip13/Hfm1/Top2a	9
GO:0010332	response to gamma radiation	9/2167	49/23328	0.0346642	0.155345	0.122249	Brca2/Pml/Mdm2/Cdkn1a/Atr/Chek2/Trp53/Rpl26/Yap1	9
GO:0035196	production of miRNAs involved in gene silencing by miRNA	9/2167	49/23328	0.0346642	0.155345	0.122249	Trim71/Myocd/Esr1/Ago3/Ncor2/Trp53/Bmp4/Ago2/Lin28b	9
GO:0043550	regulation of lipid kinase activity	9/2167	49/23328	0.0346642	0.155345	0.122249	Src/Lyn/Ins2/Pik3r5/Rbl2/Rb1/Nod2/Irs1/Rbl1	9
GO:0090102	cochlea development	9/2167	49/23328	0.0346642	0.155345	0.122249	Wnt5a/Six1/Tshr/Zeb1/Hoxa1/Tbx18/Cthrc1/Epha4/Myo3b	9
GO:0090207	regulation of triglyceride metabolic process	9/2167	49/23328	0.0346642	0.155345	0.122249	C3/Apoc3/Esr1/Tbl1xr1/Lmf1/Aadac/Apoh/Sorl1/Gnb3	9
GO:0032945	negative regulation of mononuclear cell proliferation	14/2167	89/23328	0.0347503	0.155345	0.122249	Foxj1/Lyn/Btk/Ido1/Il20rb/Sox11/Tnfrsf21/Bmp4/Pkn1/Pla2g2f/Pde5a/Cebpb/Ihh/Spn	14
GO:0010225	response to UV-C	4/2167	14/23328	0.0348254	0.155345	0.122249	Brca2/Trp53/1700007K13Rik/Bcl3	4
GO:0014819	regulation of skeletal muscle contraction	4/2167	14/23328	0.0348254	0.155345	0.122249	Atp2a1/Dmd/Scn4a/Kcnj2	4
GO:0015893	drug transport	4/2167	14/23328	0.0348254	0.155345	0.122249	Slc18a1/Abcc2/Slc47a1/Slc18a2	4
GO:0032276	regulation of gonadotropin secretion	4/2167	14/23328	0.0348254	0.155345	0.122249	Oprk1/Foxl2/Crh/Inhba	4
GO:0035791	platelet-derived growth factor receptor-beta signaling pathway	4/2167	14/23328	0.0348254	0.155345	0.122249	Src/Myocd/Pdgfa/Ptpn1	4
GO:0042048	olfactory behavior	4/2167	14/23328	0.0348254	0.155345	0.122249	Cfap69/Lmx1a/Drd4/Ubr3	4
GO:0043517	positive regulation of DNA damage response, signal transduction by p53 class mediator	4/2167	14/23328	0.0348254	0.155345	0.122249	Atr/Spred2/Rpl26/Pla2r1	4
GO:0045898	regulation of RNA polymerase II transcription preinitiation complex assembly	4/2167	14/23328	0.0348254	0.155345	0.122249	Cand1/Esr1/Trp53/Creb1	4
GO:0048505	regulation of timing of cell differentiation	4/2167	14/23328	0.0348254	0.155345	0.122249	Notch1/Pax6/Fgf9/Sox5	4
GO:0048672	positive regulation of collateral sprouting	4/2167	14/23328	0.0348254	0.155345	0.122249	Efna5/Lpar3/Bdnf/Ngf	4
GO:0051451	myoblast migration	4/2167	14/23328	0.0348254	0.155345	0.122249	Six1/Anxa1/Thbs4/Six4	4
GO:0060736	prostate gland growth	4/2167	14/23328	0.0348254	0.155345	0.122249	Prlr/Esr1/Fgfr2/Plag1	4
GO:0070365	hepatocyte differentiation	4/2167	14/23328	0.0348254	0.155345	0.122249	Anxa1/E2f7/Bmp4/Hnf4a	4
GO:0071397	cellular response to cholesterol	4/2167	14/23328	0.0348254	0.155345	0.122249	Cyp7a1/Gramd1b/Gramd1c/Inhba	4
GO:0098911	regulation of ventricular cardiac muscle cell action potential	4/2167	14/23328	0.0348254	0.155345	0.122249	Dsp/Dsc2/Ryr2/Rnf207	4
GO:0099550	trans-synaptic signaling, modulating synaptic transmission	4/2167	14/23328	0.0348254	0.155345	0.122249	Plat/F2r/Ephb2/Bdnf	4
GO:0010921	regulation of phosphatase activity	18/2167	123/23328	0.0353752	0.157655	0.124067	Sh3rf2/Ppp1r1b/Drd2/Wnk1/Cmya5/Ppargc1b/Tsks/Pcdh11x/Elfn2/Magi2/Itga2/Slc7a14/Smad3/Htt/Chp2/Tgfb2/Itga1/Cdk5rap3	18
GO:0018105	peptidyl-serine phosphorylation	41/2167	331/23328	0.0353963	0.157655	0.124067	Tfrc/Wnt5a/Sgk1/Iapp/Dock7/Avp/Dmd/Src/Ppp1r1b/Drd1/Pdk1/Wnk1/Akap9/Met/Ddit4/Atr/Ern1/Sbk1/Pbk/Caprin2/Chek2/Ttk/Cdk1/Irgm2/Pkn1/Nos1/Mast4/Nck2/Prkch/Hsp90aa1/Mast3/Ntf5/Stk38/Myo3b/Bdnf/Mknk1/Tnks1bp1/Ngf/Cdk2/Tnks/Paqr3	41
GO:0006165	nucleoside diphosphate phosphorylation	16/2167	106/23328	0.0354918	0.157844	0.124216	Zbtb20/Gm12117/Gapdh/Ins2/Ddit4/Gck/P2rx7/Cbfa2t3/Hdac4/Cmpk2/Ak7/Ak4/Zbtb7a/Prkag3/Slc4a4/Gm15294	16
GO:0034446	substrate adhesion-dependent cell spreading	16/2167	106/23328	0.0354918	0.157844	0.124216	Lamb3/Enpp2/Src/Myoc/Ap1ar/Efna5/Kif14/Flna/S100a10/Postn/Rreb1/Ephb3/Akip1/Itgav/Coro1c/Arpc2	16
GO:0032964	collagen biosynthetic process	10/2167	57/23328	0.0357	0.158415	0.124666	Cyp7a1/Col1a1/Rgcc/P3h4/Bmp4/F2r/Emilin1/Itga2/Ihh/Adora2b	10
GO:0055078	sodium ion homeostasis	10/2167	57/23328	0.0357	0.158415	0.124666	Sgk1/Avp/Drd2/Slc12a1/Nr3c2/Adora2a/Comt/Atp1a4/Avpr2/Oxt	10
GO:2000648	positive regulation of stem cell proliferation	10/2167	57/23328	0.0357	0.158415	0.124666	Notch1/Drd2/Aspm/Dct/Pax6/Sox11/Bmp4/Dmrta2/Nfya/Ngf	10
GO:0032233	positive regulation of actin filament bundle assembly	11/2167	65/23328	0.0360584	0.159553	0.125561	Cd47/Rgcc/Myoc/Ccdc88a/Flna/S100a10/Vil1/Synpo2/Swap70/Smad3/Arhgef15	11
GO:0042246	tissue regeneration	11/2167	65/23328	0.0360584	0.159553	0.125561	Anxa1/Lgr6/Cdkn1a/Erbb4/Ninj2/Txk/Capn3/Hopx/Ifrd1/Yap1/Pax7	11
GO:0046503	glycerolipid catabolic process	11/2167	65/23328	0.0360584	0.159553	0.125561	Gm28042/Enpp2/Apoc3/Apob/Pla2g4e/Pla2g4b/Aadac/Apoh/Pnpla1/Sorl1/Pla2g4a	11
GO:0033044	regulation of chromosome organization	45/2167	369/23328	0.0360636	0.159553	0.125561	Gata3/Usp44/Hecw2/Mier1/Pml/Tada2b/Src/Cct4/Atr/Pttg1/Rad50/Myocd/Msx3/Cdc27/Rb1/Phf8/Kdm4d/Pcid2/Ttk/Trp53/Slx4/Rif1/Nos1/Airn/Otub2/Kpna7/Mki67/Jdp2/Wdr61/Ing2/Ctcf/Sphk2/Pot1b/Trip13/Kdm4b/Paxip1/Kdm2a/Znhit1/Top2a/Kdm5a/Bcor/Pax7/Trappc12/Anapc1/Tnks	45
GO:0048017	inositol lipid-mediated signaling	23/2167	167/23328	0.0361763	0.159933	0.12586	Gata3/Wnt16/Pld1/Rgl2/Erbb4/Ins2/Myoc/Ntrk1/Nkx3-1/Prr5l/Ror2/Pdgfa/Pitpnm2/Lep/Plch1/F2r/Pik3c2b/Cbl/Ror1/Irs1/Nf1/Tgfb2/Erbb3	23
GO:0030501	positive regulation of bone mineralization	8/2167	42/23328	0.037195	0.164315	0.129308	Kl/Nell1/P2rx7/Bmp4/Atraid/Smad3/Bmp6/Acvr1	8
GO:0010769	regulation of cell morphogenesis involved in differentiation	43/2167	351/23328	0.0372459	0.164418	0.129389	Wnt5a/Sgk1/Ccr5/Enpp2/Zeb2/Hecw2/Arc/Slit2/Met/Sdc2/Myoc/Ap1ar/Efna5/Cask/Lpar3/Caprin2/Flna/Adnp/S100a10/Postn/Ust/Rreb1/Tbc1d24/Plxna1/Ocm/Ephb3/Nefm/Sema6c/Slit1/Plxna4/Ifrd1/Fezf2/Eef2k/Zswim4/Ephb2/Epha4/Bdnf/Lrp4/Dpysl2/Ngf/Cxcl12/Coro1c/Arpc2	43
GO:0006066	alcohol metabolic process	40/2167	323/23328	0.0374286	0.165102	0.129928	Ttr/Cyp7a1/Impa2/Lepr/Cyp51/Cbr4/Dbh/Lbr/Apoc3/Rpe65/Akr1c14/Mttp/Apob/Acer2/Itpkc/Lpcat3/Pcsk9/Apobr/Cln6/Npc1l1/Lmf1/Lep/Msmo1/Soat1/Adh7/Inpp5b/Sord/Ch25h/Moxd1/Pctp/Gch1/Pla2g4a/Sphk2/Synj2/Gnb3/Bmp6/Gk5/Cebpa/Cyp27a1/Qdpr	40
GO:0034614	cellular response to reactive oxygen species	21/2167	150/23328	0.0376179	0.165814	0.130488	Ankzf1/Nme8/Aqp1/Top2b/Lcn2/Nr4a3/Anxa1/Src/Met/Ect2/Btk/Epor/Hsph1/Trp53/Ppargc1b/Nqo1/Kdm6b/Pycr1/Stat6/Gch1/Fancc	21
GO:1903035	negative regulation of response to wounding	14/2167	90/23328	0.0377675	0.16635	0.13091	Cd109/Cask/Ubash3b/Siglecg/Pdgfa/Fga/F12/Apoh/Sh2b3/Epha4/Smad3/Adtrp/Alox12/Klk8	14
GO:1903320	regulation of protein modification by small protein conjugation or removal	31/2167	240/23328	0.0379245	0.166677	0.131168	Spopl/Arrdc3/Usp44/Foxf2/Birc7/Hspa5/Ahrr/Sh3rf2/Trib1/Rps2/Rasd2/Bsn/Skp2/Hdac4/Nod2/Ufl1/Otub2/Capn3/Zmiz1/Birc3/Klhl40/Hsp90aa1/Vcp/Plaa/Rnf180/Prickle1/Paxip1/Kdm2a/Dtx3l/Ngf/Cdk5rap3	31
GO:0003073	regulation of systemic arterial blood pressure	18/2167	124/23328	0.0379258	0.166677	0.131168	Slc4a5/Kl/Arhgap42/Avp/Tnni3/Drd2/Wnk1/Smtn/Adra1d/Postn/Slc2a5/Oxtr/Rarres2/F2r/Crh/Avpr2/Nox1/Rasl10b	18
GO:0051963	regulation of synapse assembly	18/2167	124/23328	0.0379258	0.166677	0.131168	Wnt5a/Six1/Cbln2/Nptx1/Efna5/Ntrk1/Adgrl3/Clstn2/Adnp/Six4/Oxtr/Ephb3/Lrrtm3/Eef2k/Ephb2/Ghsr/Bdnf/Oxt	18
GO:0048145	regulation of fibroblast proliferation	16/2167	107/23328	0.038271	0.168071	0.132264	Wnt5a/Aqp1/Btc/Pml/Fosl2/Cdkn1a/Cdk6/Pla2g1b/Esr1/Egf/Pdgfa/Trp53/Ddr2/Zmiz1/Nf1/Creb1	16
GO:0030500	regulation of bone mineralization	13/2167	82/23328	0.0386987	0.169784	0.133613	Kl/Grem1/Nell1/P2rx7/Ccr1/Matn1/Bmp4/Ddr2/Atraid/Smad3/Bmp6/Bcor/Acvr1	13
GO:0044070	regulation of anion transport	19/2167	133/23328	0.0388024	0.169784	0.133613	Avp/Irs2/Slc43a1/P2rx7/Tcaf3/Adora2a/Slc38a3/Lep/Stc2/Abcb4/Stc1/Pla2r1/Atf4/Pla2g4a/Sstr4/Kmo/Cebpb/Dpysl2/Oxt	19
GO:0002762	negative regulation of myeloid leukocyte differentiation	9/2167	50/23328	0.0389178	0.169784	0.133613	Hoxa7/Cdk6/Trib1/Lyn/Ubash3b/Tmem178/Nf1/Gpr68/Cldn18	9
GO:0021545	cranial nerve development	9/2167	50/23328	0.0389178	0.169784	0.133613	Six1/Hoxd3/Dmd/Egr2/Six4/Hoxa1/Plxna4/Ephb2/Erbb3	9
GO:0021988	olfactory lobe development	9/2167	50/23328	0.0389178	0.169784	0.133613	Wnt5a/Slit2/Erbb4/Pax6/Kif14/Lhx2/Slit1/Gsx2/Htt	9
GO:0035825	homologous recombination	9/2167	50/23328	0.0389178	0.169784	0.133613	Msh4/Cep63/Top2b/Mcmdc2/Slx4/4930447C04Rik/Trip13/Hfm1/Top2a	9
GO:0050819	negative regulation of coagulation	9/2167	50/23328	0.0389178	0.169784	0.133613	Ubash3b/Pdgfa/Fga/F12/Apoh/Sh2b3/Adtrp/Procr/Alox12	9
GO:0060147	regulation of posttranscriptional gene silencing	9/2167	50/23328	0.0389178	0.169784	0.133613	Wtip/Trim71/Myocd/Esr1/Ncor2/Trp53/Bmp4/Ago2/Lin28b	9
GO:0060966	regulation of gene silencing by RNA	9/2167	50/23328	0.0389178	0.169784	0.133613	Wtip/Trim71/Myocd/Esr1/Ncor2/Trp53/Bmp4/Ago2/Lin28b	9
GO:0045665	negative regulation of neuron differentiation	33/2167	259/23328	0.0390795	0.170365	0.13407	Wnt5a/Ccr5/Trpv4/Mdm2/Notch1/Slit2/Isl2/Aspm/Ptbp1/Pax6/Lmx1a/Slc6a4/Sox8/Lsm1/Flna/Nkx2-2/Six3/Trp73/Sema6c/Slit1/Lbx1/Eif2ak4/Ifrd1/Fezf2/Ephb2/Epha4/Zhx2/H2-D1/H2-K1/Lrp4/Gdf11/Paqr3/Klk8	33
GO:0002428	antigen processing and presentation of peptide antigen via MHC class Ib	7/2167	35/23328	0.039317	0.170567	0.134229	H2-Q10/H2-Bl/H2-Q6/H2-Q7/H2-Q4/H2-D1/H2-K1	7
GO:0009187	cyclic nucleotide metabolic process	7/2167	35/23328	0.039317	0.170567	0.134229	Cacnb4/Adcy1/Adcy2/Adcy9/Adcy10/Pde5a/Adcy5	7
GO:0010591	regulation of lamellipodium assembly	7/2167	35/23328	0.039317	0.170567	0.134229	Aqp1/Slit2/Hdac4/Avil/Fscn1/Hsp90aa1/Arpc2	7
GO:0014047	glutamate secretion	7/2167	35/23328	0.039317	0.170567	0.134229	Avp/P2rx7/Adora2a/Bdnf/Kmo/Nf1/Dpysl2	7
GO:0016052	carbohydrate catabolic process	20/2167	142/23328	0.0394912	0.170567	0.134229	Zbtb20/Gm12117/Gapdh/Pygl/Ins2/Ddit4/Gck/P2rx7/Cbfa2t3/Trp53/Amy1/Hdac4/Ppp1r3e/Ppp1r3b/Sord/Glb1/Zbtb7a/Prkag3/Slc4a4/Gm15294	20
GO:0022404	molting cycle process	17/2167	116/23328	0.0395667	0.170567	0.134229	Wnt5a/Cd109/Foxe1/Runx3/Sostdc1/Notch1/Tfap2c/Cdh3/Lhx2/Fgfr2/Pdgfa/Fermt1/Inhba/Lrp4/Nf1/Edar/Tgfb2	17
GO:0022405	hair cycle process	17/2167	116/23328	0.0395667	0.170567	0.134229	Wnt5a/Cd109/Foxe1/Runx3/Sostdc1/Notch1/Tfap2c/Cdh3/Lhx2/Fgfr2/Pdgfa/Fermt1/Inhba/Lrp4/Nf1/Edar/Tgfb2	17
GO:0014066	regulation of phosphatidylinositol 3-kinase signaling	15/2167	99/23328	0.0396616	0.170567	0.134229	Wnt16/Rgl2/Erbb4/Ins2/Myoc/Ntrk1/Nkx3-1/Prr5l/Ror2/Pdgfa/Lep/F2r/Cbl/Ror1/Tgfb2	15
GO:0021761	limbic system development	15/2167	99/23328	0.0396616	0.170567	0.134229	Zeb2/Aldh1a3/Nr4a3/Lef1/Drd1/Lmx1a/Kif14/Gsx1/Tmem108/Fgfr2/Trp73/Kdm6b/Fezf2/Nf1/Pitx2	15
GO:0061614	pri-miRNA transcription by RNA polymerase II	10/2167	58/23328	0.039682	0.170567	0.134229	Gata3/Prl/Trp53/Hdac4/Bmp4/Atoh8/Ctcf/Wt1/Smad3/Tgfb2	10
GO:1904591	positive regulation of protein import	10/2167	58/23328	0.039682	0.170567	0.134229	Tomt/Ect2/Zpr1/Flna/Cdk1/Lep/Hsp90aa1/Ran/Chp2/Tnfrsf1a	10
GO:0002863	positive regulation of inflammatory response to antigenic stimulus	5/2167	21/23328	0.0397274	0.170567	0.134229	C3/Ighg2b/Ighg1/Fcgr1/Btk	5
GO:0010447	response to acidic pH	5/2167	21/23328	0.0397274	0.170567	0.134229	Asic3/Pkd2l1/Gpr151/Slc38a3/Nox1	5
GO:0014808	release of sequestered calcium ion into cytosol by sarcoplasmic reticulum	5/2167	21/23328	0.0397274	0.170567	0.134229	Ccr5/Dmd/Casq2/Pln/Ryr2	5
GO:0032305	positive regulation of icosanoid secretion	5/2167	21/23328	0.0397274	0.170567	0.134229	P2rx7/Pla2r1/Pla2g4a/Sstr4/Oxt	5
GO:0045821	positive regulation of glycolytic process	5/2167	21/23328	0.0397274	0.170567	0.134229	Zbtb20/Ins2/Gck/P2rx7/Slc4a4	5
GO:0050966	detection of mechanical stimulus involved in sensory perception of pain	5/2167	21/23328	0.0397274	0.170567	0.134229	Asic3/Ntrk1/Cxcr4/Itga2/Cxcl12	5
GO:0051900	regulation of mitochondrial depolarization	5/2167	21/23328	0.0397274	0.170567	0.134229	Src/Myoc/P2rx7/Bok/Alox12	5
GO:0061323	cell proliferation involved in heart morphogenesis	5/2167	21/23328	0.0397274	0.170567	0.134229	Six1/Notch1/Bmp4/Pim1/Pitx2	5
GO:1901017	negative regulation of potassium ion transmembrane transporter activity	5/2167	21/23328	0.0397274	0.170567	0.134229	Kcne2/Kcnq1/Casq2/Actn2/Kcne1l	5
GO:2001224	positive regulation of neuron migration	5/2167	21/23328	0.0397274	0.170567	0.134229	Il1r1/Pax6/Flna/Tbc1d24/Plaa	5
GO:0008643	carbohydrate transport	21/2167	151/23328	0.0400164	0.171684	0.135108	C3/Gh/Aqp1/Nr4a3/Slc2a9/Irs2/Drd1/Erbb4/Met/Ins2/Tmem144/Mfsd2b/Esr1/Vil1/Slc2a5/Slc1a2/Lep/Aqp9/Slc35d3/Irs1/Erbb3	21
GO:0008156	negative regulation of DNA replication	6/2167	28/23328	0.0405049	0.172908	0.136071	Brca2/Atr/Zranb3/Chek2/Trp53/Tipin	6
GO:0031365	N-terminal protein amino acid modification	6/2167	28/23328	0.0405049	0.172908	0.136071	Aanat/Naa35/Naa25/Mettl11b/Naa16/Naa30	6
GO:0042744	hydrogen peroxide catabolic process	6/2167	28/23328	0.0405049	0.172908	0.136071	Hbq1a/Hba-a1/Tpo/Hbb-bt/Pxdn/Hbq1b	6
GO:0045663	positive regulation of myoblast differentiation	6/2167	28/23328	0.0405049	0.172908	0.136071	Ranbp3l/Smyd1/Flt3l/Cxcl9/Zfhx3/Boc	6
GO:0048820	hair follicle maturation	6/2167	28/23328	0.0405049	0.172908	0.136071	Wnt5a/Notch1/Cdh3/Fermt1/Nf1/Tgfb2	6
GO:1900745	positive regulation of p38MAPK cascade	6/2167	28/23328	0.0405049	0.172908	0.136071	Rell1/Met/Gadd45b/Xdh/Oprk1/Lep	6
GO:2001032	regulation of double-strand break repair via nonhomologous end joining	6/2167	28/23328	0.0405049	0.172908	0.136071	Top2b/Kdm4d/Rif1/Smchd1/Usp51/Dtx3l	6
GO:0035303	regulation of dephosphorylation	23/2167	169/23328	0.0406579	0.173437	0.136487	Sh3rf2/Src/Ppp1r1b/Drd2/Ptbp1/Wnk1/Cmya5/Ppargc1b/Tsks/Pcdh11x/Swap70/Cdca2/Elfn2/Magi2/Igbp1b/Itga2/Slc7a14/Smad3/Htt/Chp2/Tgfb2/Itga1/Cdk5rap3	23
GO:0001938	positive regulation of endothelial cell proliferation	14/2167	91/23328	0.0409674	0.174632	0.137427	Lrg1/Wnt5a/Egr3/Thbs4/Vash2/Bmp4/Pgf/Ghsr/Egfl7/Ccl24/Bmp6/Nf1/Adora2b/Cxcl12	14
GO:0002224	toll-like receptor signaling pathway	16/2167	108/23328	0.041204	0.175119	0.137811	Tlr7/Cd40/Cd300lf/Tlr1/Lyn/Esr1/Ly96/Trim30a/Traf3/Tlr12/Rps6ka3/Nod2/Wdfy1/Irak1/Lbp/Unc93b1	16
GO:0006641	triglyceride metabolic process	16/2167	108/23328	0.041204	0.175119	0.137811	C3/Apoc3/Mttp/Apob/Pcsk9/Esr1/Apobr/Tbl1xr1/Lmf1/Aadac/Apoh/Pnpla1/Sorl1/Gnb3/Gk5/Sel1l	16
GO:0008306	associative learning	16/2167	108/23328	0.041204	0.175119	0.137811	Sgk1/Dbh/Meis2/Ppp1r1b/Drd2/Drd1/Nptx2/Slc7a11/Oprk1/Hrh1/Pde1b/Drd4/Crh/Nf1/Htt/Creb1	16
GO:0046939	nucleotide phosphorylation	16/2167	108/23328	0.041204	0.175119	0.137811	Zbtb20/Gm12117/Gapdh/Ins2/Ddit4/Gck/P2rx7/Cbfa2t3/Hdac4/Cmpk2/Ak7/Ak4/Zbtb7a/Prkag3/Slc4a4/Gm15294	16
GO:0010639	negative regulation of organelle organization	50/2167	420/23328	0.0412287	0.175119	0.137811	Tfrc/Sgk1/Usp44/Mid1/Svil/Rad1/Pml/Avp/Spef1/Lmod3/Slit2/Src/Rgcc/Odf2l/Vill/Met/Ssh1/Ccnf/Myoc/Pttg1/Rad50/Msx3/Esr1/Phf8/Fgfr2/Kdm4d/Pcid2/Ttk/Trp53/Pfn4/Vil1/Bmp4/Avil/Slx4/Otub2/Swap70/Htra2/Sphk2/Trip13/Kdm4b/Bok/Fkbp4/Top2a/Kdm5a/Bcor/Apc2/Cdk10/Tnks/Arpc2/Trim54	50
GO:0040018	positive regulation of multicellular organism growth	8/2167	43/23328	0.0421143	0.17834	0.140345	Gh/Tshr/Drd2/Foxs1/Vil1/Ghr/Ghsr/Creb1	8
GO:2001258	negative regulation of cation channel activity	8/2167	43/23328	0.0421143	0.17834	0.140345	Kcne2/Kcnq1/Drd2/Casq2/Cacna1f/Drd4/Ephb2/Kcne1l	8
GO:0021872	forebrain generation of neurons	13/2167	83/23328	0.0421367	0.17834	0.140345	Wnt5a/Slit2/Lef1/Tfap2c/Aspm/Dct/Erbb4/Pax6/Fgfr2/Zmiz1/Fezf2/Inhba/Gsx2	13
GO:0030168	platelet activation	13/2167	83/23328	0.0421367	0.17834	0.140345	Entpd1/F8/Lyn/Slc7a11/Ubash3b/Pdgfa/Fga/Txk/F2r/Sh2b3/Pla2g4a/Alox12/Gna13	13
GO:1904427	positive regulation of calcium ion transmembrane transport	13/2167	83/23328	0.0421367	0.17834	0.140345	Kcne2/Iapp/Cacnb4/Drd1/Cracr2a/Npsr1/Bmp4/F2r/Capn3/Ehd3/Ryr2/Htt/Cacnb2	13
GO:1903708	positive regulation of hemopoiesis	29/2167	224/23328	0.0424052	0.179349	0.141139	Gata3/Runx3/Egr3/Flt3l/Anxa1/Cd4/Lef1/Trib1/Rb1/Ccr1/Ror2/Pcid2/Ppargc1b/Lep/Il2rg/Zap70/Zmiz1/Tnfsf9/Hsp90aa1/Inhba/Mturn/Shb/Slc9b2/Ihh/Notch2/Creb1/Gpr68/Ada/Klf10	29
GO:0030178	negative regulation of Wnt signaling pathway	22/2167	161/23328	0.0428477	0.181092	0.142511	Wnt5a/Sostdc1/Notch1/Rbms3/Tle6/Shisa6/Grem1/Sfrp5/Dkk2/Ror2/Six3/Fgf9/Mcc/Tax1bp3/Fermt1/Tbx18/Cthrc1/Prickle1/Nphp3/Lrp4/Apc2/Tle3	22
GO:0016051	carbohydrate biosynthetic process	26/2167	197/23328	0.0430487	0.181812	0.143078	Has1/Lepr/Gpt2/Gapdh/Irs2/Ndst4/Ins2/Hs2st1/Gck/Soga1/Gpd2/Egf/B3gnt6/Lep/Ppp1r3e/Ppp1r3b/Atf3/B3gnt4/Hnf4a/Gnpda1/Ppp1r3c/Sord/Ptges3/Atf4/Irs1/Prkag3	26
GO:0051145	smooth muscle cell differentiation	12/2167	75/23328	0.0430983	0.181893	0.143141	Six1/Notch1/Myocd/Wnt7b/Fgfr2/Zeb1/Fgf9/Bmp4/Tbx18/Acvr1/Pitx2/Tmem204	12
GO:0031669	cellular response to nutrient levels	25/2167	188/23328	0.0431334	0.181912	0.143156	Folr1/Slc39a4/Hspa5/Cdkn1a/Scd4/Wdr24/Myh13/Pdk4/Pcsk9/Gck/Slc38a3/Comt/Trp53/Postn/Atf3/BC048403/Pik3c2b/Eif2ak4/Dsc2/Pim1/Atf4/Dap/Prkag3/Kcnb1/Klf10	25
GO:0046822	regulation of nucleocytoplasmic transport	18/2167	126/23328	0.0434247	0.182084	0.143292	Nup153/Ufm1/Mdm2/Ect2/Zpr1/Flna/Cdk1/Lep/Apod/Bmp4/Hnf4a/Fermt1/Hsp90aa1/Ran/Nf1/Xpo4/Chp2/Tnfrsf1a	18
GO:0001916	positive regulation of T cell mediated cytotoxicity	9/2167	51/23328	0.0435121	0.182084	0.143292	H2-Q10/H2-Bl/H2-Q6/H2-Q7/P2rx7/H2-Q4/H2-D1/H2-K1/Hspa8	9
GO:0002474	antigen processing and presentation of peptide antigen via MHC class I	9/2167	51/23328	0.0435121	0.182084	0.143292	H2-Q10/H2-Bl/H2-Q6/Fcgr1/H2-Q7/H2-Q4/H2-D1/H2-K1/Tap1	9
GO:0032330	regulation of chondrocyte differentiation	9/2167	51/23328	0.0435121	0.182084	0.143292	Rarb/Grem1/Loxl2/Bmp4/Runx2/Sox5/Smad3/Bmp6/Gdf5	9
GO:0048806	genitalia development	9/2167	51/23328	0.0435121	0.182084	0.143292	Wnt5a/Foxf2/Lhx1/Ncoa3/Nkx3-1/Esr1/Ror2/Wt1/Bmp6	9
GO:0060428	lung epithelium development	9/2167	51/23328	0.0435121	0.182084	0.143292	Gpsm2/Foxj1/Ncor2/Wnt7b/Fgfr2/Foxp4/Bmp4/Yap1/Creb1	9
GO:0098754	detoxification	9/2167	51/23328	0.0435121	0.182084	0.143292	Abcc2/Slc30a1/Gstm2/Gsta3/Oscp1/Pim1/Slc22a18/Gch1/Fancc	9
GO:0016311	dephosphorylation	45/2167	374/23328	0.0436383	0.182084	0.143292	Impa2/Ppm1j/Sh3rf2/Ptpn4/Dusp4/Src/Ppp1r1b/Drd2/Ptprv/Ptbp1/Wnk1/Ssh1/Ptpn18/Acp5/Cdc25a/Ptpn7/Ubash3b/Dusp6/Cmya5/Ppargc1b/Dusp13/Tsks/Pcdh11x/Dusp9/Inpp5b/Ptpn1/Swap70/Cdca2/Elfn2/Magi2/Igbp1b/Itga2/Synj2/Psph/Slc7a14/Smad3/Pdp1/Htt/Ptprq/Chp2/Tgfb2/Ptp4a2/Itga1/Cdk5rap3/Dusp7	45
GO:0006913	nucleocytoplasmic transport	38/2167	308/23328	0.0436448	0.182084	0.143292	Ranbp3l/Nup62cl/Nup153/Fam53b/Ufm1/Pml/Mdm2/Cdkn1a/Drd1/Ect2/Kpna6/Rpain/Egr2/Nop9/Zpr1/Flna/Stradb/Pcid2/Trp53/Cdk1/Six3/Lep/Fgf9/Apod/Bmp4/Hnf4a/Fermt1/Zc3h11a/Kpna7/Hsp90aa1/Prickle1/Ran/Akap13/Nf1/Hspa8/Xpo4/Chp2/Tnfrsf1a	38
GO:0051169	nuclear transport	38/2167	308/23328	0.0436448	0.182084	0.143292	Ranbp3l/Nup62cl/Nup153/Fam53b/Ufm1/Pml/Mdm2/Cdkn1a/Drd1/Ect2/Kpna6/Rpain/Egr2/Nop9/Zpr1/Flna/Stradb/Pcid2/Trp53/Cdk1/Six3/Lep/Fgf9/Apod/Bmp4/Hnf4a/Fermt1/Zc3h11a/Kpna7/Hsp90aa1/Prickle1/Ran/Akap13/Nf1/Hspa8/Xpo4/Chp2/Tnfrsf1a	38
GO:0071496	cellular response to external stimulus	35/2167	280/23328	0.043664	0.182084	0.143292	Tfrc/Col1a1/Folr1/Slc39a4/Aqp1/Hspa5/Piezo1/Cdkn1a/Scd4/Wdr24/Myh13/Pdk4/Pcsk9/Myocd/Gck/P2rx7/Slc38a3/Comt/Trp53/Postn/Slc1a2/Atf3/BC048403/Nos1/Pik3c2b/Eif2ak4/Dsc2/Pim1/Atf4/Dap/Bmp6/Adora2b/Prkag3/Kcnb1/Klf10	35
GO:0030042	actin filament depolymerization	10/2167	59/23328	0.0439585	0.182084	0.143292	Svil/Lmod3/Vill/Vil1/Avil/Actn2/Swap70/Mical3/Wdr1/Arpc2	10
GO:0007194	negative regulation of adenylate cyclase activity	4/2167	15/23328	0.0440915	0.182084	0.143292	Gpr87/Drd2/Akap9/Galr2	4
GO:0007614	short-term memory	4/2167	15/23328	0.0440915	0.182084	0.143292	Adnp/Comt/Drd4/Pde5a	4
GO:0010715	regulation of extracellular matrix disassembly	4/2167	15/23328	0.0440915	0.182084	0.143292	Fap/Ddr2/Fscn1/Tgfb2	4
GO:0010839	negative regulation of keratinocyte proliferation	4/2167	15/23328	0.0440915	0.182084	0.143292	Cd109/Kdf1/Cask/Fgfr2	4
GO:0016114	terpenoid biosynthetic process	4/2167	15/23328	0.0440915	0.182084	0.143292	Aldh1a3/Rpe65/Rdh9/Aldh1a2	4
GO:0032530	regulation of microvillus organization	4/2167	15/23328	0.0440915	0.182084	0.143292	Pld1/Vil1/Fscn1/Hnf4a	4
GO:0035330	regulation of hippo signaling	4/2167	15/23328	0.0440915	0.182084	0.143292	Wtip/Mob3b/Sox11/Map2k3	4
GO:0045605	negative regulation of epidermal cell differentiation	4/2167	15/23328	0.0440915	0.182084	0.143292	Notch1/Ovol2/Hoxa7/Tgfb2	4
GO:0045618	positive regulation of keratinocyte differentiation	4/2167	15/23328	0.0440915	0.182084	0.143292	Notch1/Ovol2/Ncoa3/Prkch	4
GO:0060396	growth hormone receptor signaling pathway	4/2167	15/23328	0.0440915	0.182084	0.143292	Gh/Stat6/Ghr/Mbd5	4
GO:0060442	branching involved in prostate gland morphogenesis	4/2167	15/23328	0.0440915	0.182084	0.143292	Nkx3-1/Esr1/Fgfr2/Bmp4	4
GO:0071378	cellular response to growth hormone stimulus	4/2167	15/23328	0.0440915	0.182084	0.143292	Gh/Stat6/Ghr/Mbd5	4
GO:0072074	kidney mesenchyme development	4/2167	15/23328	0.0440915	0.182084	0.143292	Six1/Six4/Bmp4/Wt1	4
GO:0072283	metanephric renal vesicle morphogenesis	4/2167	15/23328	0.0440915	0.182084	0.143292	Lhx1/Pax8/Grem1/Bmp4	4
GO:0097154	GABAergic neuron differentiation	4/2167	15/23328	0.0440915	0.182084	0.143292	Drd2/Drd1/Fezf2/Inhba	4
GO:1901387	positive regulation of voltage-gated calcium channel activity	4/2167	15/23328	0.0440915	0.182084	0.143292	Kcne2/Cacnb4/Ehd3/Cacnb2	4
GO:1903799	negative regulation of production of miRNAs involved in gene silencing by miRNA	4/2167	15/23328	0.0440915	0.182084	0.143292	Esr1/Ncor2/Trp53/Lin28b	4
GO:2001241	positive regulation of extrinsic apoptotic signaling pathway in absence of ligand	4/2167	15/23328	0.0440915	0.182084	0.143292	Inhba/Htra2/Nf1/Tgfb2	4
GO:0051056	regulation of small GTPase mediated signal transduction	34/2167	271/23328	0.0442338	0.182538	0.143649	Arhgap42/Notch1/Rgl2/Lrrd1/Slit2/Src/Stard8/Icmt/Sipa1l3/Met/Heg1/Ralgapb/Ect2/Myoc/Ntrk1/Kif14/Arhgef39/Arhgdib/F2r/Spry4/Cbl/Lpar6/Iqsec1/Ephb2/Rasa4/Arhgef3/Arhgef16/Arhgef15/Akap13/Nf1/Ngf/Notch2/Foxm1/Tgfb2	34
GO:0048144	fibroblast proliferation	16/2167	109/23328	0.0442944	0.182538	0.143649	Wnt5a/Aqp1/Btc/Pml/Fosl2/Cdkn1a/Cdk6/Pla2g1b/Esr1/Egf/Pdgfa/Trp53/Ddr2/Zmiz1/Nf1/Creb1	16
GO:0046394	carboxylic acid biosynthetic process	37/2167	299/23328	0.0443017	0.182538	0.143649	Cyp7a1/Alox12e/Has1/Cbr4/Aldh1a3/Pah/Avp/Anxa1/Fpgs/Scd4/Rdh9/Abhd1/Pla2g1b/Tha1/Noxred1/Upb1/Pdk4/Gstm2/Ido1/Ptgs1/Mtrr/Egf/Hnf4a/Aldh1a2/Ggt1/Alox12b/Pycr1/Ptges3/Gch1/Pla2g4a/Kmo/Psph/Slc27a2/Prkag3/Htt/Cyp27a1/Alox12	37
GO:0045685	regulation of glial cell differentiation	14/2167	92/23328	0.0443547	0.182538	0.143649	Enpp2/Notch1/Egr2/Nkx2-2/Tnfrsf21/Bmp4/Trp73/Mycn/Cxcr4/Wdr1/Epha4/Nf1/Tenm4/Gsx2	14
GO:0051304	chromosome separation	14/2167	92/23328	0.0443547	0.182538	0.143649	Usp44/Hecw2/Msh4/Top2b/Pttg1/Cdc27/Rb1/Pcid2/Ttk/Slx4/Trip13/Hfm1/Top2a/Anapc1	14
GO:0098813	nuclear chromosome segregation	33/2167	262/23328	0.0447848	0.18418	0.144942	Pogz/Usp44/Brca2/Esco2/Hecw2/Msh4/Cep63/Top2b/Prc1/Cdca8/Mcmdc2/Ect2/Pttg1/Kif14/Smc4/Cdc27/Kif18b/Rb1/Fam83d/Pcid2/Ttk/Dsn1/Slx4/Cenpq/Kif4/4930447C04Rik/Trip13/Ran/Hfm1/Top2a/Trappc12/Anapc1/Tnks	33
GO:0060351	cartilage development involved in endochondral bone morphogenesis	7/2167	36/23328	0.0450386	0.184841	0.145462	Col1a1/Trpv4/Rarb/Matn1/Hspg2/Stc1/Ihh	7
GO:0070306	lens fiber cell differentiation	7/2167	36/23328	0.0450386	0.184841	0.145462	Pitx3/Zeb2/Spred2/Fgfr2/Six3/Atf4/Smad3	7
GO:0071604	transforming growth factor beta production	7/2167	36/23328	0.0450386	0.184841	0.145462	Met/Cdh3/Itgav/Smad3/Nrros/Creb1/Tgfb2	7
GO:2001233	regulation of apoptotic signaling pathway	49/2167	413/23328	0.0451092	0.185003	0.145589	S100a8/Dbh/Runx3/Faf1/S100a9/Tmem161a/St18/Pml/Mdm2/Cep63/Tmc8/Avp/Src/Msx1/Ikbkg/Nkx3-1/Hsph1/Adora2a/Rb1/Stradb/Trp53/Fga/Rpl26/Tnfrsf22/Bmp4/Trp73/Atf3/Bcl2l14/Nck2/Bid/Ptpn1/Ing2/Inhba/Htra2/Itgav/Yap1/Bdnf/Plekhf1/Vhl/Smad3/Nf1/Siglec1/Bok/Htt/Cxcl12/Nox1/Acvr1/Tgfb2/Dapk2	49
GO:1901342	regulation of vasculature development	43/2167	356/23328	0.0452336	0.185386	0.14589	Lrg1/Wnt5a/C3/Enpp2/Col4a3/Aqp1/Cd40/Pml/Adam12/Notch1/Anxa1/Rgcc/Cd59a/Stab1/Grem1/Rhoj/Myocd/Ntrk1/Xdh/Angptl7/Rin2/Adamts9/Vash2/Anxa3/Ngp/Lep/Fgf9/Bmp4/Cybb/Apoh/Pgf/Angpt2/Cxcr4/Hdac7/Ago2/Emilin1/Ghsr/Wt1/Ccl24/Nf1/Tgfb2/Adgra2/Tnfrsf1a	43
GO:0060419	heart growth	17/2167	118/23328	0.0454685	0.186221	0.146547	Notch1/Erbb4/Heg1/Ttn/Myocd/Dusp6/Fgfr2/Cdk1/Fgf9/Trp73/Dusp9/Pim1/Yap1/Wt1/Akap13/Tenm4/Tgfb2	17
GO:0032755	positive regulation of interleukin-6 production	15/2167	101/23328	0.0461354	0.188822	0.148594	Wnt5a/Tlr7/Ccr5/Zbtb20/Trpv4/Il17ra/Tlr1/P2rx7/Nod2/F2r/Tnfsf9/Lbp/Il17d/Unc93b1/Adora2b	15
GO:0016053	organic acid biosynthetic process	37/2167	300/23328	0.0461805	0.188877	0.148638	Cyp7a1/Alox12e/Has1/Cbr4/Aldh1a3/Pah/Avp/Anxa1/Fpgs/Scd4/Rdh9/Abhd1/Pla2g1b/Tha1/Noxred1/Upb1/Pdk4/Gstm2/Ido1/Ptgs1/Mtrr/Egf/Hnf4a/Aldh1a2/Ggt1/Alox12b/Pycr1/Ptges3/Gch1/Pla2g4a/Kmo/Psph/Slc27a2/Prkag3/Htt/Cyp27a1/Alox12	37
GO:0021953	central nervous system neuron differentiation	30/2167	235/23328	0.0462858	0.189178	0.148874	Wnt5a/Zeb2/Lhx1/Dbx1/Slit2/Isl2/Tfap2c/Drd2/Drd1/Erbb4/Pax6/Lmx1a/Gsx1/Nkx2-2/Fgfr2/Lep/Ephb3/Hoxa1/Lbx1/Plxna4/Zmiz1/Hsp90aa1/Fezf2/Inhba/Ephb2/Epha4/Sox5/Gsx2/Pax7/Dync2h1	30
GO:0051865	protein autoubiquitination	12/2167	76/23328	0.0470286	0.189898	0.149441	Mdm2/Trim71/Sh3rf2/Ube2d3/Ercc8/Rnf141/Trim30a/Uhrf2/Trim17/Ube2t/Uhrf1/Dtx3l	12
GO:0097553	calcium ion transmembrane import into cytosol	19/2167	136/23328	0.0470644	0.189898	0.149441	Ccr5/Trpv4/Iapp/Dmd/Drd2/Drd1/Lyn/Npsr1/P2rx7/Ubash3b/Casq2/F2r/Capn3/Pln/Itgav/Ryr2/Htt/Ngf/Tgfb2	19
GO:0051054	positive regulation of DNA metabolic process	28/2167	217/23328	0.0471101	0.189898	0.149441	Tfrc/Cd40/Tmem161a/Pml/Top2b/Src/Grem1/Cct4/Atr/Ercc8/Rad50/Mms19/Kdm4d/Anxa3/Egf/Slx4/Rif1/Smchd1/Hsp90aa1/Msh2/Ptges3/Stat6/Wt1/Paxip1/Dtx3l/Foxm1/Cdk2/Tnks	28
GO:0010800	positive regulation of peptidyl-threonine phosphorylation	6/2167	29/23328	0.0472016	0.189898	0.149441	Wnt5a/Met/Egf/Irgm2/Wnk3/Tnks1bp1	6
GO:0021952	central nervous system projection neuron axonogenesis	6/2167	29/23328	0.0472016	0.189898	0.149441	Zeb2/Slit2/Ephb3/Plxna4/Ephb2/Epha4	6
GO:0045292	mRNA cis splicing, via spliceosome	6/2167	29/23328	0.0472016	0.189898	0.149441	Srsf5/Srsf10/Wbp11/Rbm19/Srsf7/Rbm4b	6
GO:0045761	regulation of adenylate cyclase activity	6/2167	29/23328	0.0472016	0.189898	0.149441	Gpr87/Drd2/Akap9/Gng7/Galr2/Nf1	6
GO:0060444	branching involved in mammary gland duct morphogenesis	6/2167	29/23328	0.0472016	0.189898	0.149441	Wnt5a/Pml/Src/Tfap2c/Ncoa3/Esr1	6
GO:0150117	positive regulation of cell-substrate junction organization	6/2167	29/23328	0.0472016	0.189898	0.149441	Enpp2/Myoc/S100a10/Iqsec1/Smad3/Col16a1	6
GO:0060271	cilium assembly	38/2167	310/23328	0.0473571	0.189898	0.149441	Nme8/Cfap69/Mns1/Cfap44/Ttc36/Poc1b/Foxj1/Dnaic2/Odf2l/Drc1/Rfx2/Tekt1/Ofd1/Ccdc88a/Flna/Iqcb1/Dnajb13/Gfy/Avil/Cntrob/Tekt2/Ccdc40/Ehd3/Wdr78/Celsr2/Dnah17/Ak7/Nphp3/Pkhd1/Kif27/Ehd4/Armc2/Celsr3/Htt/Cdk10/Dync2h1/Tctn3/Cep164	38
GO:0010972	negative regulation of G2/M transition of mitotic cell cycle	8/2167	44/23328	0.0474453	0.189898	0.149441	Rint1/D7Ertd443e/Cdkn1a/Cdk1/Aven/Miip/Nae1/Cdk5rap3	8
GO:0019883	antigen processing and presentation of endogenous antigen	8/2167	44/23328	0.0474453	0.189898	0.149441	H2-Q10/H2-Bl/H2-Q6/H2-Q7/H2-Q4/H2-D1/H2-K1/Tap1	8
GO:0033628	regulation of cell adhesion mediated by integrin	8/2167	44/23328	0.0474453	0.189898	0.149441	Piezo1/Acer2/Wnk1/Lyn/Fermt1/Swap70/Ada/Tgfb2	8
GO:0045747	positive regulation of Notch signaling pathway	8/2167	44/23328	0.0474453	0.189898	0.149441	Notch1/Src/Nod2/Zmiz1/Lfng/Yap1/Gsx2/Tgfb2	8
GO:0045823	positive regulation of heart contraction	8/2167	44/23328	0.0474453	0.189898	0.149441	Kcnq1/Smtn/Adra1d/Gch1/Ryr2/Rnf207/Ada/Tgfb2	8
GO:0050919	negative chemotaxis	8/2167	44/23328	0.0474453	0.189898	0.149441	Wnt5a/Slit2/Unc5c/Pdgfa/Sema6c/Slit1/Plxna4/Itgav	8
GO:0071385	cellular response to glucocorticoid stimulus	8/2167	44/23328	0.0474453	0.189898	0.149441	Sgk1/Aqp1/Anxa1/Ddit4/Bmp4/Trim63/Sstr4/Akap13	8
GO:0001666	response to hypoxia	27/2167	208/23328	0.0474505	0.189898	0.149441	Aqp1/Pml/Wtip/Notch1/Ucp3/Fosl2/Rgcc/Drd2/Loxl2/Pdk1/Th/Ddit4/Cpeb2/Nkx3-1/Lct/Cbfa2t3/Trp53/Plat/Cybb/Pgf/Vhl/Ryr2/Smad3/Ak4/Nf1/Ada/Tgfb2	27
GO:0071560	cellular response to transforming growth factor beta stimulus	27/2167	208/23328	0.0474505	0.189898	0.149441	Lrg1/Cd109/Folr1/Pml/Hspa5/Ovol2/Src/Spred2/Myocd/Zeb1/Trp53/Peg10/Fermt1/Zmiz1/Smad2/Bambi/Ing2/Emilin1/Sox5/Smad3/Amhr2/Zbtb7a/Nrros/Creb1/Snx6/Acvr1/Tgfb2	27
GO:2001022	positive regulation of response to DNA damage stimulus	16/2167	110/23328	0.0475461	0.189898	0.149441	Tmem161a/Top2b/Atr/Ercc8/Spred2/Mms19/Nkx3-1/Kdm4d/Rpl26/Trp73/Rif1/Smchd1/Pla2r1/Paxip1/Dtx3l/Foxm1	16
GO:0007635	chemosensory behavior	5/2167	22/23328	0.0476101	0.189898	0.149441	Cfap69/Lmx1a/Ntrk1/Drd4/Ubr3	5
GO:0008356	asymmetric cell division	5/2167	22/23328	0.0476101	0.189898	0.149441	Dock7/Aspm/Pax6/Ing2/Sox5	5
GO:0014850	response to muscle activity	5/2167	22/23328	0.0476101	0.189898	0.149441	Srl/Capn3/Metrnl/Ryr2/Prkag3	5
GO:0032148	activation of protein kinase B activity	5/2167	22/23328	0.0476101	0.189898	0.149441	Wnt5a/Src/Ins2/Ccdc88a/Adra2b	5
GO:0032616	interleukin-13 production	5/2167	22/23328	0.0476101	0.189898	0.149441	Gata3/Il17ra/Lef1/Tnfrsf21/Sphk2	5
GO:0044851	hair cycle phase	5/2167	22/23328	0.0476101	0.189898	0.149441	Wnt5a/Notch1/Cdh3/Fermt1/Tgfb2	5
GO:0050908	detection of light stimulus involved in visual perception	5/2167	22/23328	0.0476101	0.189898	0.149441	Rpe65/Best1/Cacnb4/Cacna1f/Gnat1	5
GO:0050962	detection of light stimulus involved in sensory perception	5/2167	22/23328	0.0476101	0.189898	0.149441	Rpe65/Best1/Cacnb4/Cacna1f/Gnat1	5
GO:0051797	regulation of hair follicle development	5/2167	22/23328	0.0476101	0.189898	0.149441	Wnt5a/Cdh3/Fermt1/Inhba/Tgfb2	5
GO:0060749	mammary gland alveolus development	5/2167	22/23328	0.0476101	0.189898	0.149441	Prlr/Erbb4/Ccnd1/Esr1/Egf	5
GO:0061377	mammary gland lobule development	5/2167	22/23328	0.0476101	0.189898	0.149441	Prlr/Erbb4/Ccnd1/Esr1/Egf	5
GO:0070242	thymocyte apoptotic process	5/2167	22/23328	0.0476101	0.189898	0.149441	Wnt5a/Trp53/Bmp4/Vhl/Ada	5
GO:1900543	negative regulation of purine nucleotide metabolic process	5/2167	22/23328	0.0476101	0.189898	0.149441	Entpd1/Rd3/Ddit4/Cbfa2t3/Hdac4	5
GO:1902307	positive regulation of sodium ion transmembrane transport	5/2167	22/23328	0.0476101	0.189898	0.149441	Dmd/Wnk1/Drd4/Nos1/Wnk3	5
GO:1903514	release of sequestered calcium ion into cytosol by endoplasmic reticulum	5/2167	22/23328	0.0476101	0.189898	0.149441	Ccr5/Dmd/Casq2/Pln/Ryr2	5
GO:1990776	response to angiotensin	5/2167	22/23328	0.0476101	0.189898	0.149441	Agtrap/Src/Actn2/Irs1/Adora2b	5
GO:0033077	T cell differentiation in thymus	14/2167	93/23328	0.0479338	0.191062	0.150357	Gata3/Egr3/Aire/Card11/Foxj1/Cdk6/Zeb1/Trp53/Bmp4/Il2rg/Zap70/Ihh/Spn/Ada	14
GO:0043949	regulation of cAMP-mediated signaling	11/2167	68/23328	0.0479931	0.19117	0.150442	Arrdc3/Nucb2/Gpr3/Rasd2/Pde4b/Rxfp2/Nos1/Crh/Sstr4/Gipr/Adora2b	11
GO:0002244	hematopoietic progenitor cell differentiation	22/2167	163/23328	0.0480665	0.191334	0.150571	Gata3/Muc4/Esco2/Dock7/Notch1/Rbm47/Samd9l/Cdk6/Sipa1l3/Mlf1/Siglecg/Trp53/Bmp4/Ufl1/Mixl1/Chd2/Cebpd/Wdr78/Inhba/Apobec3/Top2a/Ptprq	22
GO:0060041	retina development in camera-type eye	23/2167	172/23328	0.0481275	0.191449	0.150662	Mfrp/Slc4a5/Lhx1/Rpe65/Rarb/Rho/Sdk2/Rd3/Pax6/Rhoj/Lhx2/Sox8/Six3/Cacna1f/Tgif2/Gnat1/Man2a1/Zhx2/Irx6/Arhgef15/Ihh/Bhlhe23/Tgfb2	23
GO:0042307	positive regulation of protein import into nucleus	9/2167	52/23328	0.048456	0.192601	0.151569	Ect2/Zpr1/Flna/Cdk1/Lep/Hsp90aa1/Ran/Chp2/Tnfrsf1a	9
GO:0051235	maintenance of location	39/2167	320/23328	0.0484818	0.192601	0.151569	C3/Ccr5/Faf1/Gpsm2/Pml/Hspa5/Lcn2/Taf3/Atp2a1/Dmd/Cd4/Apob/Drd2/Drd1/Aspm/Akap9/Lyn/Npsr1/Mest/P2rx7/Ubash3b/Ccdc88a/Flna/Pfn4/Casq2/Lep/Tmem135/F2r/Soat1/Capn3/Sorl1/Pln/Itgav/Ryr2/Vps13d/Nrros/Htt/Ngf/Tgfb2	39
GO:0000187	activation of MAPK activity	17/2167	119/23328	0.0486433	0.192985	0.151871	Wnt5a/Sbk2/Met/Ins2/P2rx7/Lpar3/Ern1/Wnt7b/Egf/Adra2b/Trp73/Drd4/Ptpn1/Iqgap3/Ghr/Map2k3/Itga1	17
GO:0042476	odontogenesis	17/2167	119/23328	0.0486433	0.192985	0.151871	Col1a1/Sostdc1/Src/Msx1/Lef1/Sp6/Slc24a4/Wnt7b/Fgfr2/Wdr72/Bmp4/Runx2/Inhba/Lrp4/Edar/Bcor/Pitx2	17
GO:0051592	response to calcium ion	18/2167	128/23328	0.0494743	0.196151	0.154362	Fosb/Rasgrp2/Wnk1/Ect2/Ttn/P2rx7/Syt15/Fga/Cpne8/Capn3/Rasa4/Pla2g4a/Anxa11/Ryr2/Gipr/S100a16/Htt/Chp2	18
GO:0050848	regulation of calcium-mediated signaling	15/2167	102/23328	0.0496363	0.196663	0.154765	Dmd/Cd4/Cmklr1/Slc12a1/Ptbp1/Siglecg/Cmya5/Casq2/Drd4/Zap70/Pln/Htt/Ada/Chp2/Erbb3	15

## Sheet: IR-Pathway enrichment
Pathway enrichment
ID	Description	GeneRatio	BgRatio	pvalue	p.adjust	qvalue	geneID	Count
mmu04010	MAPK signaling pathway	54/896	294/9040	4.88078e-06	0.00125962	0.00102344	Fgf3/Il1r1/Flt3l/Dusp4/Cacnb4/Rasgrp2/Cacna1b/Cacng1/Erbb4/Met/Ins2/Gadd45b/Ikbkg/Pla2g4e/Efna5/Ntrk1/Ptpn7/Fgf5/Dusp6/Hspa1a/Flna/Fgfr2/Egf/Pdgfa/Trp53/Rps6ka3/Pla2g4b/Fgf9/Cacna1f/Pgf/Angpt2/Rps6ka6/Dusp9/Lamtor3/Hspa1b/Cacna1i/Ntf5/Irak1/Atf4/Pla2g4a/Bdnf/Cacng6/Map2k3/Grb2/Nf1/Fgf17/Mknk1/Hspa8/Ngf/Tgfb2/Erbb3/Dusp7/Tnfrsf1a/Cacnb2	54
mmu04151	PI3K-Akt signaling pathway	62/896	359/9040	7.87265e-06	0.00125962	0.00102344	Prl/Lamb3/Fgf3/Gh/Sgk1/Col1a1/Gng4/Col4a3/Flt3l/Mdm2/Cdkn1a/Cdk6/Thbs4/Prlr/Col6a5/Erbb4/Met/Ins2/Ddit4/Ikbkg/Ccnd1/Col6a1/Efna5/Gng7/Epor/Ntrk1/Pik3r5/Lpar3/Fgf5/Rbl2/Fgfr2/Egf/Pdgfa/Trp53/Fgf9/Il2rg/Pkn1/F2r/Gng8/Pgf/Angpt2/Hsp90aa1/Ntf5/Rps6kb2/Magi2/Ghr/Lpar6/Atf4/Itgav/Bdnf/Itga2/Spp1/Il2rb/Gnb3/Grb2/Irs1/Fgf17/Ngf/Creb1/Cdk2/Erbb3/Itga1	62
mmu04060	Cytokine-cytokine receptor interaction	50/896	292/9040	7.48376e-05	0.00798268	0.00648593	Prl/Lepr/Gh/Ccr5/Il1r1/Il11ra2/Eda2r/Gm20878/Cd40/Ccl27b/Il17ra/Ccl21a/Cd4/Cxcl9/Il1r2/Prlr/Ccl17/Gm13305/Epor/Il20rb/Ccr1/Ccr10/Ifnlr1/Lep/Tnfrsf21/Gdf9/Bmp4/Il2rg/Ccl9/Csf2rb2/Cxcr4/Tnfsf9/Gm13306/Inhba/Ghr/Ccl6/Il2rb/Il17d/Ccl24/Amhr2/Bmp6/Gdf11/Edar/Ngf/Cxcl12/Gdf5/Ctf1/Acvr1/Tgfb2/Tnfrsf1a	50
mmu03260	Virion - Human immunodeficiency virus	6/896	10/9040	0.000137936	0.0110349	0.00896585	Ccr5/Cd4/Cd209f/Cd209b/Cxcr4/Cd209a	6
mmu04918	Thyroid hormone synthesis	18/896	74/9040	0.000244421	0.0147487	0.0119833	Ttr/Hspa5/Pax8/Tpo/Tshr/Slc5a5/Ttf2/Adcy1/Adcy2/Pdia4/Duox2/Atp1a4/Adcy9/Duox1/Atf4/Canx/Creb1/Adcy5	18
mmu05414	Dilated cardiomyopathy	21/896	94/9040	0.000276538	0.0147487	0.0119833	Tnni3/Atp2a1/Dmd/Cacnb4/Cacng1/Adcy1/Ttn/Myl2/Actb/Adcy2/Cacna1f/Adcy9/Pln/Itgav/Cacng6/Itga2/Ryr2/Adcy5/Tgfb2/Itga1/Cacnb2	21
mmu04371	Apelin signaling pathway	27/896	137/9040	0.000362709	0.0149197	0.0121222	Gng4/Calml4/Acta2/Ccnd1/Gng7/Adcy1/Pik3r5/Myl2/Adcy2/Hdac4/Plat/Adcy9/Gng8/Nos1/Adcy10/Smad2/Rps6kb2/Sphk2/Spp1/Ryr2/Gnb3/Smad3/Tfam/Prkag3/Nrf1/Adcy5/Gna13	27
mmu04612	Antigen processing and presentation	20/896	90/9040	0.000412826	0.0149197	0.0121222	Hspa5/H2-Q10/Cd4/H2-Bl/H2-Q6/H2-Q7/H2-Q4/H2-DMb1/Hspa1a/Hsp90aa1/Hspa1b/Calr4/H2-D1/H2-K1/Tap1/Nfya/Rfx5/Canx/Hspa8/Creb1	20
mmu05166	Human T-cell leukemia virus 1 infection	42/896	250/9040	0.000419616	0.0149197	0.0121222	Il1r1/Cd40/H2-Q10/Cd4/H2-Bl/Cdkn1a/Msx1/Il1r2/H2-Q6/Ikbkg/Ccnd1/Atr/Pttg1/Adcy1/H2-Q7/Msx3/Cdc27/H2-Q4/H2-DMb1/Egr2/Rb1/Chek2/Adcy2/Trp53/Adcy9/Il2rg/Smad2/Atf4/Calr4/Ran/H2-D1/Il2rb/H2-K1/Smad3/Canx/Tln1/Creb1/Cdk2/Adcy5/Tgfb2/Anapc1/Tnfrsf1a	42
mmu05340	Primary immunodeficiency	11/896	36/9040	0.000499503	0.0159841	0.0129871	Cd40/Aire/Cd4/Ikbkg/Btk/Il2rg/Zap70/Cd79a/Tap1/Rfx5/Ada	11
mmu04020	Calcium signaling pathway	40/896	240/9040	0.000671515	0.0189519	0.0153984	Fgf3/Calml4/Atp2a1/Cckar/Drd1/Cacna1b/Erbb4/Met/Itpkc/Mst1r/Adcy1/Ntrk1/P2rx7/Fgf5/Adora2a/Hrh1/Fgfr2/Adcy2/Adra1d/Egf/Pdgfa/Casq2/Htr5b/Fgf9/Oxtr/Cacna1f/Adcy9/Pde1b/Gnal/F2r/Nos1/Cxcr4/Cacna1i/Pln/Sphk2/Ryr2/Adora2b/Fgf17/Ngf/Erbb3	40
mmu05226	Gastric cancer	28/896	150/9040	0.000710697	0.0189519	0.0153984	Wnt5a/Fgf3/Muc2/Wnt16/Rxrg/Rarb/Cdkn1a/Lef1/Wnt8b/Met/Gadd45b/Ccnd1/Frat2/Fgf5/Rb1/Wnt7b/Fgfr2/Egf/Trp53/Fgf9/Smad2/Rps6kb2/Smad3/Grb2/Fgf17/Apc2/Cdk2/Tgfb2	28
mmu04974	Protein digestion and absorption	22/896	108/9040	0.000776956	0.0191251	0.0155391	Col28a1/Col8a2/Col13a1/Col1a1/Col15a1/Col4a3/Kcnq1/Cpa2/Kcnj13/Col5a2/Mme/Col6a5/Col6a1/Slc6a19/Col26a1/Cpb1/Atp1a4/Col22a1/Col23a1/Col18a1/Col16a1/Kcnn4	22
mmu04218	Cellular senescence	32/896	184/9040	0.00109022	0.0249192	0.0202469	Trpv4/Rad1/Mdm2/H2-Q10/Calml4/H2-Bl/Cdkn1a/Cdk6/Traf3ip2/H2-Q6/Gadd45b/Ccnd1/Atr/Rad50/Cdc25a/H2-Q7/H2-Q4/Rbl2/Rb1/Chek2/Trp53/Cdk1/Trpm7/Smad2/Map2k3/H2-D1/H2-K1/Smad3/Foxm1/Cdk2/Tgfb2/Rbl1	32
mmu05215	Prostate cancer	20/896	99/9040	0.00147237	0.0314106	0.0255211	Mdm2/Cdkn1a/Lef1/Il1r2/Ins2/Ikbkg/Ccnd1/Nkx3-1/Rb1/Fgfr2/Zeb1/Egf/Pdgfa/Trp53/Plat/Hsp90aa1/Atf4/Grb2/Creb1/Cdk2	20
mmu05030	Cocaine addiction	12/896	48/9040	0.00200694	0.0391973	0.0318478	Rgs9/Slc18a1/Fosb/Ppp1r1b/Drd2/Drd1/Th/Atf4/Bdnf/Slc18a2/Creb1/Adcy5	12
mmu04921	Oxytocin signaling pathway	27/896	153/9040	0.00208236	0.0391973	0.0318478	Calml4/Src/Cdkn1a/Cacnb4/Cacng1/Ccnd1/Pla2g4e/Adcy1/Pik3r5/Actb/Kcnj6/Adcy2/Pla2g4b/Oxtr/Cacna1f/Adcy9/Myl9/Eef2k/Pla2g4a/Cacng6/Ryr2/Kcnj2/Gucy1a2/Prkag3/Adcy5/Oxt/Cacnb2	27
mmu05163	Human cytomegalovirus infection	40/896	256/9040	0.00235558	0.0398874	0.0324085	Ccr5/Il1r1/Gng4/Mdm2/H2-Q10/Calml4/H2-Bl/Src/Cdkn1a/Cdk6/H2-Q6/Ikbkg/Ccnd1/Gng7/Adcy1/H2-Q7/H2-Q4/Rb1/Ccr1/Adcy2/Trp53/Adcy9/Gng8/Cxcr4/Bid/Rps6kb2/Atf4/Itgav/Calr4/H2-D1/H2-K1/Gnb3/Grb2/Akap13/Tap1/Cxcl12/Creb1/Adcy5/Gna13/Tnfrsf1a	40
mmu05224	Breast cancer	26/896	147/9040	0.0024155	0.0398874	0.0324085	Wnt5a/Fgf3/Brca2/Wnt16/Notch1/Cdkn1a/Lef1/Cdk6/Wnt8b/Ncoa3/Gadd45b/Ccnd1/Frat2/Esr1/Fgf5/Rb1/Wnt7b/Egf/Trp53/Fgf9/Rps6kb2/Grb2/Fgf17/Heyl/Notch2/Apc2	26
mmu04110	Cell cycle	23/896	125/9040	0.00249296	0.0398874	0.0324085	Mdm2/Cdkn1a/Cdk6/Gadd45b/Ccnd1/Atr/Pttg1/Cdc25a/Cdc27/Rbl2/Rb1/Skp2/Chek2/Ttk/Trp53/Cdk1/Smad2/Smad3/Tfdp2/Cdk2/Tgfb2/Anapc1/Rbl1	23
mmu04014	Ras signaling pathway	37/896	235/9040	0.00295302	0.043781	0.035572	Fgf3/Gng4/Pld1/Flt3l/Calml4/Rgl2/Pla2g1b/Rasgrp2/Met/Ins2/Ikbkg/Pla2g4e/Ralgapb/Efna5/Gng7/Ntrk1/Fgf5/Fgfr2/Egf/Pdgfa/Pla2g4b/Ksr1/Fgf9/Zap70/Gng8/Pgf/Angpt2/Pla2g2f/Ntf5/Rasa4/Pla2g4a/Bdnf/Gnb3/Grb2/Nf1/Fgf17/Ngf	37
mmu04064	NF-kappa B signaling pathway	20/896	105/9040	0.0030635	0.043781	0.035572	Il1r1/Eda2r/Cd40/Card11/Ccl21a/Lyn/Gadd45b/Ikbkg/Btk/Ly96/Traf3/Tab3/Trim25/Zap70/Birc3/Irak1/Lbp/Edar/Cxcl12/Tnfrsf1a	20
mmu05412	Arrhythmogenic right ventricular cardiomyopathy	16/896	77/9040	0.00314676	0.043781	0.035572	Dsp/Atp2a1/Dmd/Lef1/Cacnb4/Cacng1/Actb/Cacna1f/Actn2/Dsc2/Itgav/Cacng6/Itga2/Ryr2/Itga1/Cacnb2	16
mmu05203	Viral carcinogenesis	36/896	229/9040	0.00342751	0.0457002	0.0371314	C3/Ccr5/Egr3/Gtf2h4/Mdm2/H2-Q10/H2-Bl/Src/Cdkn1a/Cdk6/H2-Q6/Lyn/Ikbkg/Ccnd1/Sp100/H2-Q7/H2-Q4/Rbl2/Traf3/Egr2/Rb1/Skp2/Trp53/Cdk1/Hdac4/AU015228/Hdac7/Atf4/H2-D1/Gtf2e2/H2-K1/Grb2/Gtf2h3/Creb1/Cdk2/Rbl1	36
mmu05222	Small cell lung cancer	18/896	93/9040	0.00404567	0.0517846	0.042075	Lamb3/Col4a3/Birc7/Rxrg/Rarb/Cdkn1a/Cdk6/Gadd45b/Ikbkg/Ccnd1/Traf3/Rb1/Skp2/Trp53/Birc3/Itgav/Itga2/Cdk2	18
mmu05202	Transcriptional misregulation in cancer	35/896	224/9040	0.00428102	0.0526895	0.0428102	Six1/Wnt16/Cd40/Rxrg/Pml/Mdm2/Nr4a3/Atf1/Pax8/Cdkn1a/H3f3c/Il1r2/Met/Fcgr1/Gadd45b/Mlf1/Ntrk1/Dusp6/Ewsr1/Zeb1/Pdgfa/Trp53/Six4/Pbx3/Plat/Mycn/Birc3/Runx2/Cebpb/Il2rb/Wt1/Cebpa/Ccnt1/Hoxa9/Pax7	35
mmu05207	Chemical carcinogenesis - receptor activation	35/896	225/9040	0.00460282	0.054552	0.0443235	Fgf3/Rxrg/Src/Gsta2/Cacna1b/Ugt1a6a/Ccnd1/Gstm2/Kpna6/Cdc25a/Adcy1/Esr1/Mgst1/Fgf5/Rb1/Chrnb4/Adcy2/Egf/Rps6ka3/Gsto2/Fgf9/Cacna1f/Adcy9/Gsta3/Rps6ka6/Kpna7/Hsp90aa1/Ptges3/Rps6kb2/Atf4/Grb2/Fgf17/Notch2/Creb1/Adcy5	35
mmu04061	Viral protein interaction with cytokine and cytokine receptor	18/896	95/9040	0.00511269	0.0584307	0.047475	Ccr5/Gm20878/Ccl27b/Ccl21a/Cxcl9/Ccl17/Il20rb/Ccr1/Ccr10/Il2rg/Ccl9/Cxcr4/Gm13306/Ccl6/Il2rb/Ccl24/Cxcl12/Tnfrsf1a	18
mmu04611	Platelet activation	22/896	125/9040	0.0053382	0.0589043	0.0478598	Col1a1/Src/Rasgrp2/Lyn/Pla2g4e/Btk/Adcy1/Pik3r5/Ptgs1/Actb/Adcy2/Fga/Pla2g4b/Snap23/Adcy9/F2r/Pla2g4a/Itga2/Gucy1a2/Tln1/Adcy5/Gna13	22
mmu04350	TGF-beta signaling pathway	18/896	97/9040	0.00639992	0.0648041	0.0526533	Lefty1/Grem1/Lefty2/Bmp4/Tgif2/Smad2/Bambi/Rps6kb2/Inhba/Smad3/Amhr2/Bmp6/Gdf5/Acvr1/Pitx2/Tgfb2/Rbl1/Emp3	18
mmu04725	Cholinergic synapse	20/896	112/9040	0.00652689	0.0648041	0.0526533	Gng4/Kcnq1/Cacna1b/Gng7/Adcy1/Pik3r5/Slc18a3/Chrnb4/Kcnj6/Adcy2/Chat/Cacna1f/Adcy9/Slc5a7/Gng8/Atf4/Kcnj2/Gnb3/Creb1/Adcy5	20
mmu04015	Rap1 signaling pathway	33/896	214/9040	0.0066543	0.0648041	0.0526533	Fgf3/Pard6g/Calml4/Src/Rasgrp2/Drd2/Sipa1l3/Met/Ins2/Efna5/Adcy1/Lpar3/Fgf5/Adora2a/Actb/Fgfr2/Adcy2/Egf/Pdgfa/Pfn4/Fgf9/Adcy9/Fyb/F2r/Pgf/Angpt2/Magi2/Map2k3/Adora2b/Fgf17/Tln1/Ngf/Adcy5	33
mmu05225	Hepatocellular carcinoma	28/896	174/9040	0.00668292	0.0648041	0.0526533	Wnt5a/Wnt16/Cdkn1a/Lef1/Cdk6/Gsta2/Wnt8b/Met/Smarce1/Gadd45b/Ccnd1/Gstm2/Frat2/Mgst1/Dpf1/Rb1/Wnt7b/Actb/Trp53/Nqo1/Gsto2/Gsta3/Smad2/Rps6kb2/Smad3/Grb2/Apc2/Tgfb2	28
mmu05169	Epstein-Barr virus infection	35/896	231/9040	0.00699452	0.0652424	0.0530095	Entpd1/Runx3/Cd40/Cr2/Mdm2/H2-Q10/Oas1a/Cd247/H2-Bl/Cdkn1a/Cdk6/H2-Q6/Lyn/Gadd45b/Ikbkg/Ccnd1/Btk/H2-Q7/Ncor2/H2-Q4/H2-DMb1/Traf3/Rb1/Skp2/Oas2/Trp53/Bid/Irak1/Sap30/Map2k3/Calr4/H2-D1/H2-K1/Tap1/Cdk2	35
mmu04713	Circadian entrainment	18/896	98/9040	0.00713589	0.0652424	0.0530095	Gng4/Rasd1/Calml4/Gng7/Adcy1/Kcnj6/Adcy2/Adcy9/Gng8/Nos1/Adcy10/Cacna1i/Per1/Ryr2/Gnb3/Gucy1a2/Creb1/Adcy5	18
mmu05410	Hypertrophic cardiomyopathy	17/896	91/9040	0.00740449	0.0658177	0.0534769	Tnni3/Atp2a1/Dmd/Cacnb4/Cacng1/Ttn/Myl2/Actb/Cacna1f/Itgav/Cacng6/Itga2/Ryr2/Prkag3/Tgfb2/Itga1/Cacnb2	17
mmu04062	Chemokine signaling pathway	30/896	192/9040	0.00780595	0.0675109	0.0548526	Ccr5/Gm20878/Gng4/Ccl27b/Ccl21a/Src/Cxcl9/Rasgrp2/Itk/Lyn/Ikbkg/Ccl17/Gng7/Adcy1/Pik3r5/Ccr1/Ccr10/Adcy2/Adcy9/Ccl9/Gng8/Cxcr4/Gm13306/Ccl6/Grk4/Gnb3/Ccl24/Grb2/Cxcl12/Adcy5	30
mmu05168	Herpes simplex virus 1 infection	61/896	459/9040	0.0100055	0.0831565	0.0675646	Gm10778/C3/Gm4767/Zfp82/Pml/H2-Q10/Zfp382/Oas1a/Srsf5/Pou2f1/Zfp112/Zfp316/H2-Bl/Src/Zfp273/H2-Q6/Zfp960/Zfp286/Ikbkg/Sp100/Gm14308/Zfp641/Zfp810/Zfp84/H2-Q7/H2-Q4/H2-DMb1/Traf3/Alyref2/Oas2/Zfp229/E430018J23Rik/Trp53/Zfp605/Zfp709/Alyref/Zfp937/Gm14326/Birc3/Bid/Zfp457/Zfp933/Eif2ak4/Zfp114/Zfp57/Zim1/Irak1/Zfp40/Calr4/Zfp946/H2-D1/Zfp119b/H2-K1/Zfp473/Eif2b3/Tap1/Zfp941/Zfp963/Srsf7/Gm3055/Tnfr…	61
mmu05218	Melanoma	14/896	72/9040	0.0101347	0.0831565	0.0675646	Fgf3/Mdm2/Cdkn1a/Cdk6/Met/Gadd45b/Ccnd1/Fgf5/Rb1/Egf/Pdgfa/Trp53/Fgf9/Fgf17	14
mmu01524	Platinum drug resistance	15/896	80/9040	0.0111011	0.0887942	0.0721453	Mdm2/Top2b/Cdkn1a/Gsta2/Abcc2/Gstm2/Mgst1/Trp53/Gsto2/Gsta3/Birc3/Bid/Msh2/Xpa/Top2a	15
mmu04144	Endocytosis	39/896	272/9040	0.0113768	0.0887942	0.0721453	Tfrc/Epn3/Ccr5/Folr1/Pard6g/Pld1/Pml/Mdm2/H2-Q10/H2-Bl/Src/Rufy2/H2-Q6/Arpc5/Vps25/Folr2/H2-Q7/H2-Q4/Hspa1a/Fgfr2/Asap2/Il2rg/Ehd3/Cxcr4/Smad2/Hspa1b/Cbl/Iqsec1/Rufy1/Grk4/H2-D1/Il2rb/H2-K1/Smad3/Ehd4/Wipf3/Hspa8/Snx6/Arpc2	39
mmu04512	ECM-receptor interaction	16/896	88/9040	0.0119102	0.0905859	0.073601	Lamb3/Col1a1/Col4a3/Cd47/Hmmr/Thbs4/Col6a5/Col6a1/Fras1/Frem1/Hspg2/Itgav/Itga2/Spp1/Sv2c/Itga1	16
mmu04145	Phagosome	28/896	182/9040	0.0121725	0.0905859	0.073601	Tfrc/C3/H2-Q10/H2-Bl/Cd209f/H2-Q6/Thbs4/Fcgr1/Clec7a/Cd209b/H2-Q7/H2-Q4/Atp6v0e/H2-DMb1/Actb/Cybb/Nos1/Cd209a/Pla2r1/Itgav/Itga2/Calr4/H2-D1/H2-K1/Tap1/Canx/Mrc2/Dync2h1	28
mmu04950	Maturity onset diabetes of the young	7/896	27/9040	0.0138719	0.100886	0.0819701	Iapp/Pax6/Ins2/Gck/Nkx2-2/Hnf4a/Pax4	7
mmu04270	Vascular smooth muscle contraction	23/896	144/9040	0.0143176	0.101814	0.0827239	Calml4/Avp/Acta2/Pla2g1b/Pla2g4e/Adcy1/Adora2a/Myh9/Adcy2/Adra1d/Pla2g4b/Cacna1f/Adcy9/Myl9/Pla2g2f/Prkch/Pla2g4a/Adora2b/Gucy1a2/Calcrl/Adcy5/Gna13/Cald1	23
mmu05212	Pancreatic cancer	14/896	76/9040	0.016108	0.112056	0.0910452	Brca2/Pld1/Cdkn1a/Cdk6/Gadd45b/Ikbkg/Ccnd1/Rb1/Egf/Trp53/Smad2/Rps6kb2/Smad3/Tgfb2	14
mmu04213	Longevity regulating pathway - multiple species	12/896	62/9040	0.0171998	0.117105	0.0951477	Irs2/Ins2/Adcy1/Hspa1a/Adcy2/Adcy9/Hspa1b/Rps6kb2/Irs1/Prkag3/Hspa8/Adcy5	12
mmu05418	Fluid shear stress and atherosclerosis	23/896	147/9040	0.018024	0.12016	0.09763	Il1r1/Trpv4/Calml4/Src/Il1r2/Gsta2/Ikbkg/Sdc2/Gstm2/Mgst1/Actb/Pdgfa/Trp53/Nqo1/Gsto2/Plat/Bmp4/Gsta3/Hsp90aa1/Itgav/Nox1/Acvr1/Tnfrsf1a	23
mmu01522	Endocrine resistance	16/896	93/9040	0.0196787	0.128514	0.104418	Mdm2/Notch1/Src/Cdkn1a/Ncoa3/Ccnd1/Adcy1/Esr1/Rb1/Adcy2/Trp53/Adcy9/Rps6kb2/Grb2/Notch2/Adcy5	16
mmu01523	Antifolate resistance	7/896	29/9040	0.0204936	0.131159	0.106567	Alox12e/Folr1/Fpgs/Abcc2/Ikbkg/Folr2/Alox12	7
mmu04024	cAMP signaling pathway	32/896	224/9040	0.0215149	0.133009	0.10807	Lhb/Pld1/Calml4/Tnni3/Atp2a1/Popdc3/Tshr/Ppp1r1b/Drd2/Drd1/Vipr2/Pde4b/Adcy1/Adora2a/Adcy2/Atp1a4/Oxtr/Cnga1/Cacna1f/Adcy9/Myl9/F2r/Adcy10/Crh/Pln/Ghsr/Bdnf/Ryr2/Gipr/Creb1/Adcy5/Oxt	32
mmu04640	Hematopoietic cell lineage	16/896	94/9040	0.021614	0.133009	0.10807	Tfrc/Il1r1/Il11ra2/Cr2/Flt3l/Cd4/Il1r2/Cd59a/Mme/Fcgr1/Gm13305/Cd59b/Epor/H2-DMb1/Itga2/Itga1	16
mmu04931	Insulin resistance	18/896	110/9040	0.0224692	0.133151	0.108185	Irs2/Pygl/Ins2/Cpt1b/Rps6ka3/Ppargc1b/Ppp1r3e/Ppp1r3b/Ppp1r3c/Rps6ka6/Ptpn1/Slc27a6/Rps6kb2/Irs1/Slc27a2/Prkag3/Creb1/Tnfrsf1a	18
mmu05145	Toxoplasmosis	18/896	110/9040	0.0224692	0.133151	0.108185	Lamb3/Ccr5/Cd40/Birc7/Ikbkg/Igtp/Pik3r5/Ly96/H2-DMb1/Hspa1a/Irgm2/Birc3/Hspa1b/Irak1/Map2k3/Hspa8/Tgfb2/Tnfrsf1a	18
mmu04115	p53 signaling pathway	13/896	72/9040	0.0233073	0.135606	0.11018	Mdm2/Cdkn1a/Cdk6/Gadd45b/Ccnd1/Atr/Chek2/Trp53/Cdk1/Trp73/Bid/Shisa5/Cdk2	13
mmu04750	Inflammatory mediator regulation of TRP channels	20/896	127/9040	0.0245839	0.14048	0.11414	Alox12e/Il1r1/Asic3/Trpv4/Calml4/Src/Pla2g4e/Cyp2j12/Adcy1/Ntrk1/Hrh1/Adcy2/Pla2g4b/Adcy9/Prkch/Pla2g4a/Map2k3/Ngf/Adcy5/Alox12	20
mmu05216	Thyroid cancer	8/896	37/9040	0.0259084	0.143617	0.116689	Rxrg/Pax8/Cdkn1a/Lef1/Gadd45b/Ccnd1/Ntrk1/Trp53	8
mmu03460	Fanconi anemia pathway	10/896	51/9040	0.0260307	0.143617	0.116689	Brca2/Fancl/Fanca/Atr/Ube2t/Rev1/Slx4/Fancc/Atrip/Top3b	10
mmu04912	GnRH signaling pathway	15/896	90/9040	0.0303835	0.164792	0.133893	Lhb/Pld1/Calml4/Src/Pla2g4e/Adcy1/Adcy2/Pla2g4b/Cacna1f/Adcy9/Atf4/Pla2g4a/Map2k3/Grb2/Adcy5	15
[truncated: 14 more rows]

## Sheet: MAL-GO enrichment
Biological Processes											Cellular component											Molecular Function
[truncated: 1,271 more rows]

## Sheet: MAL- Pathway enrichment
Pathway enrichment
ID	Description	GeneRatio	BgRatio	pvalue	p.adjust	qvalue	geneID	Count
[truncated: 73 more rows]

## Sheet: Co-exp- GO enrichment
Biological Processes											Cellular component											Molecular Function
[truncated: 1,035 more rows]

[truncated: 5 more sheets: Co-exp- Pathway enrichment, Common BPs in three groups, Common Pathways in three groups, Unique processes in three grps, Uniques pathways in three grps]
