# Supplementary material for: Low-dose exposure to malathion and radiation results in the dysregulation of multiple neuronal processes, inducing neurotoxicity and neurodegeneration in mouse
Source: Environ Sci Pollut Res Int. 2023 Dec 1;31(1):1403–18. doi: 10.1007/s11356-023-31085-4 (PMC10789675; doi:10.1007/s11356-023-31085-4)
Supplement: Supplementary file 3 — Supplementary file3 (XLSX 48 KB) [file 11356_2023_31085_MOESM3_ESM.xlsx]

## Sheet: Radiation
#node1	node2	node1_string_id	node2_string_id	neighborhood_on_chromosome	gene_fusion	phylogenetic_cooccurrence	homology	coexpression	experimentally_determined_interaction	database_annotated	automated_textmining	combined_score
Brca2	Msh4	10090.ENSMUSP00000038576	10090.ENSMUSP00000005630	0	0	0	0	0.088	0	0.8	0.346	0.87
C3	Cr2	10090.ENSMUSP00000024988	10090.ENSMUSP00000080938	0	0	0	0	0.061	0.579	0.6	0.679	0.942
Ccdc135	Sowahd	10090.ENSMUSP00000053972	10090.ENSMUSP00000058152	0	0	0	0	0	0	0	0.721	0.721
Ccr5	Cd40	10090.ENSMUSP00000107069	10090.ENSMUSP00000017799	0	0	0	0	0.062	0.135	0.208	0.633	0.732
Ccr5	Sell	10090.ENSMUSP00000107069	10090.ENSMUSP00000027871	0	0	0	0	0.067	0.045	0	0.698	0.707
Cd40	Sell	10090.ENSMUSP00000017799	10090.ENSMUSP00000027871	0	0	0	0	0.062	0	0	0.698	0.705
Cd40	Cr2	10090.ENSMUSP00000017799	10090.ENSMUSP00000080938	0	0	0	0	0.061	0	0	0.7	0.706
Cd40	Tlr7	10090.ENSMUSP00000017799	10090.ENSMUSP00000061853	0	0	0	0	0.068	0	0	0.816	0.821
Cdc5l	Gm13698	10090.ENSMUSP00000024727	10090.ENSMUSP00000137026	0	0	0	0	0.193	0.56	0	0.294	0.727
Cdc5l	Cwc22	10090.ENSMUSP00000024727	10090.ENSMUSP00000064947	0	0	0	0	0.193	0.831	0.72	0.307	0.97
Cfap69	Wdr52	10090.ENSMUSP00000053206	10090.ENSMUSP00000097331	0	0	0	0	0.062	0	0	0.841	0.844
Cr2	Sell	10090.ENSMUSP00000080938	10090.ENSMUSP00000027871	0	0	0	0	0.148	0	0	0.68	0.716
Dbh	Tomt	10090.ENSMUSP00000000910	10090.ENSMUSP00000102582	0	0	0	0	0	0	0.9	0.092	0.905
Fgf3	Kl	10090.ENSMUSP00000101518	10090.ENSMUSP00000077899	0	0	0	0	0	0.059	0.587	0.438	0.763
Folr1	Folr4	10090.ENSMUSP00000102598	10090.ENSMUSP00000034409	0	0	0	0.932	0	0	0.8	0.549	0.807
Gata3	Runx3	10090.ENSMUSP00000100041	10090.ENSMUSP00000050353	0	0	0	0	0	0.134	0	0.928	0.936
Gata3	Zeb2	10090.ENSMUSP00000100041	10090.ENSMUSP00000069685	0	0	0	0	0.061	0.14	0	0.695	0.733
Gh	Prl	10090.ENSMUSP00000099360	10090.ENSMUSP00000105998	0	0	0	0.623	0.758	0	0.8	0.648	0.961
Gm10709	Rps12	10090.ENSMUSP00000096592	10090.ENSMUSP00000073581	0	0	0	0	0.475	0.56	0	0.071	0.766
Gm10709	Rps13	10090.ENSMUSP00000096592	10090.ENSMUSP00000126294	0	0	0	0	0.589	0.621	0	0.201	0.864
Gm20425	Srp54a	10090.ENSMUSP00000127808	10090.ENSMUSP00000021407	0	0	0	0	0.079	0.825	0	0.359	0.887
Kcne2	Kcnq1	10090.ENSMUSP00000048849	10090.ENSMUSP00000009689	0	0	0	0	0	0.13	0.8	0.989	0.998
Krt18	Krt8	10090.ENSMUSP00000023803	10090.ENSMUSP00000023952	0	0	0	0.763	0.964	0.811	0.6	0.975	0.997
Lepr	Prl	10090.ENSMUSP00000037385	10090.ENSMUSP00000105998	0	0	0	0	0.061	0	0.6	0.471	0.784
Muc2	Muc3	10090.ENSMUSP00000141128	10090.ENSMUSP00000045196	0	0	0	0	0.119	0	0	0.813	0.828
Muc2	Muc4	10090.ENSMUSP00000141128	10090.ENSMUSP00000093813	0	0	0	0	0.087	0	0	0.866	0.872
Muc3	Muc4	10090.ENSMUSP00000045196	10090.ENSMUSP00000093813	0	0	0	0	0.087	0	0	0.757	0.769
Otx2	T	10090.ENSMUSP00000112532	10090.ENSMUSP00000074236	0	0	0	0	0.082	0.058	0	0.749	0.764
Rps12	Rps13	10090.ENSMUSP00000073581	10090.ENSMUSP00000126294	0.074	0	0	0	0.796	0.935	0	0.23	0.989
Rps13	Srp54a	10090.ENSMUSP00000126294	10090.ENSMUSP00000021407	0.146	0	0.203	0	0.064	0.551	0	0.244	0.744
S100a8	S100a9	10090.ENSMUSP00000064385	10090.ENSMUSP00000112843	0	0	0	0.849	0.986	0.938	0.932	0.973	0.999
Wnt16	Wnt5a	10090.ENSMUSP00000031681	10090.ENSMUSP00000064878	0	0	0	0.897	0	0.131	0.9	0.827	0.917

## Sheet: Malathion
#node1	node2	node1_string_id	node2_string_id	neighborhood_on_chromosome	gene_fusion	phylogenetic_cooccurrence	homology	coexpression	experimentally_determined_interaction	database_annotated	automated_textmining	combined_score
Adcy10	Pklr	10090.ENSMUSP00000027852	10090.ENSMUSP00000035417	0	0	0	0	0	0.074	0.65	0.203	0.719
Brca1	H3f3a	10090.ENSMUSP00000017290	10090.ENSMUSP00000124509	0	0	0	0	0.078	0.058	0.6	0.322	0.733
Brca1	Rbx1	10090.ENSMUSP00000017290	10090.ENSMUSP00000023036	0	0	0	0	0	0	0.72	0.319	0.801
Brca1	Dna2	10090.ENSMUSP00000017290	10090.ENSMUSP00000115750	0	0	0	0	0.431	0.131	0	0.718	0.849
Brca1	Kntc1	10090.ENSMUSP00000017290	10090.ENSMUSP00000031366	0	0	0	0	0.583	0.738	0	0.189	0.903
Brca1	Gata3	10090.ENSMUSP00000017290	10090.ENSMUSP00000100041	0	0	0	0	0	0.13	0	0.928	0.935
Brca1	Chek1	10090.ENSMUSP00000017290	10090.ENSMUSP00000134388	0	0	0	0	0.429	0.337	0	0.879	0.95
C3	Selp	10090.ENSMUSP00000024988	10090.ENSMUSP00000123924	0	0	0	0	0.099	0.089	0	0.712	0.743
C3	Cr2	10090.ENSMUSP00000024988	10090.ENSMUSP00000080938	0	0	0	0	0.061	0.579	0.6	0.679	0.942
Casp9	Gapdh	10090.ENSMUSP00000030747	10090.ENSMUSP00000113942	0	0	0	0	0	0	0	0.757	0.757
Casp9	Gm10108	10090.ENSMUSP00000030747	10090.ENSMUSP00000132065	0	0	0	0	0.063	0.324	0.562	0.622	0.881
Ccl27b	Gata3	10090.ENSMUSP00000137284	10090.ENSMUSP00000100041	0	0	0	0	0	0	0	0.701	0.701
Chek1	Brca1	10090.ENSMUSP00000134388	10090.ENSMUSP00000017290	0	0	0	0	0.429	0.337	0	0.879	0.95
Chek1	Hells	10090.ENSMUSP00000134388	10090.ENSMUSP00000025965	0	0	0	0	0.725	0.088	0	0.144	0.767
Chek1	Kntc1	10090.ENSMUSP00000134388	10090.ENSMUSP00000031366	0	0	0	0	0.672	0	0	0.132	0.703
Chek1	Dna2	10090.ENSMUSP00000134388	10090.ENSMUSP00000115750	0	0	0	0	0.218	0	0.6	0.857	0.951
Cntf	Gdnf	10090.ENSMUSP00000108555	10090.ENSMUSP00000022744	0	0	0	0	0	0	0	0.853	0.853
Cntf	Lepr	10090.ENSMUSP00000108555	10090.ENSMUSP00000037385	0	0	0	0	0	0.164	0.6	0.412	0.786
Cntf	Gh	10090.ENSMUSP00000108555	10090.ENSMUSP00000099360	0	0	0	0	0	0	0.8	0.106	0.813
Cntf	Prl	10090.ENSMUSP00000108555	10090.ENSMUSP00000105998	0	0	0	0	0	0	0.8	0.329	0.86
Col4a3	Thbs1	10090.ENSMUSP00000109084	10090.ENSMUSP00000044903	0	0	0	0	0	0.047	0.5	0.552	0.767
Col8a1	Col8a2	10090.ENSMUSP00000086745	10090.ENSMUSP00000070270	0	0	0.405	0.92	0.161	0.209	0.8	0.882	0.87
Col8a2	Col8a1	10090.ENSMUSP00000070270	10090.ENSMUSP00000086745	0	0	0.405	0.92	0.161	0.209	0.8	0.882	0.87
Cr2	C3	10090.ENSMUSP00000080938	10090.ENSMUSP00000024988	0	0	0	0	0.061	0.579	0.6	0.679	0.942
Ctps2	Entpd1	10090.ENSMUSP00000033727	10090.ENSMUSP00000107850	0	0	0	0	0.065	0	0.9	0.242	0.922
Cyp2c38	Gsto2	10090.ENSMUSP00000044722	10090.ENSMUSP00000052592	0	0	0	0	0	0	0.65	0.202	0.708
Cyp2c38	Ugt1a7c	10090.ENSMUSP00000044722	10090.ENSMUSP00000058683	0	0	0	0	0.101	0.08	0.65	0.166	0.726
Dna2	Brca1	10090.ENSMUSP00000115750	10090.ENSMUSP00000017290	0	0	0	0	0.431	0.131	0	0.718	0.849
Dna2	Chek1	10090.ENSMUSP00000115750	10090.ENSMUSP00000134388	0	0	0	0	0.218	0	0.6	0.857	0.951
Entpd1	Ctps2	10090.ENSMUSP00000107850	10090.ENSMUSP00000033727	0	0	0	0	0.065	0	0.9	0.242	0.922
Entpd1	Pklr	10090.ENSMUSP00000107850	10090.ENSMUSP00000035417	0	0	0	0	0.061	0	0.9	0	0.902
Fbxl12	Rbx1	10090.ENSMUSP00000083649	10090.ENSMUSP00000023036	0	0	0	0	0	0.198	0.5	0.38	0.729
Gapdh	Casp9	10090.ENSMUSP00000113942	10090.ENSMUSP00000030747	0	0	0	0	0	0	0	0.757	0.757
Gapdh	Myod1	10090.ENSMUSP00000113942	10090.ENSMUSP00000072330	0	0	0	0	0.061	0	0	0.696	0.703
Gata3	Brca1	10090.ENSMUSP00000100041	10090.ENSMUSP00000017290	0	0	0	0	0	0.13	0	0.928	0.935
Gata3	Ccl27b	10090.ENSMUSP00000100041	10090.ENSMUSP00000137284	0	0	0	0	0	0	0	0.701	0.701
Gdnf	Cntf	10090.ENSMUSP00000022744	10090.ENSMUSP00000108555	0	0	0	0	0	0	0	0.853	0.853
Gh	Cntf	10090.ENSMUSP00000099360	10090.ENSMUSP00000108555	0	0	0	0	0	0	0.8	0.106	0.813
Gh	Ptpn6	10090.ENSMUSP00000099360	10090.ENSMUSP00000129124	0	0	0	0	0	0	0.892	0.105	0.899
Gh	Prl	10090.ENSMUSP00000099360	10090.ENSMUSP00000105998	0	0	0	0.623	0.758	0	0.8	0.648	0.961
Gins1	Mcmdc2	10090.ENSMUSP00000028948	10090.ENSMUSP00000120577	0	0	0	0	0.162	0.708	0	0.394	0.838
Gm10108	Casp9	10090.ENSMUSP00000132065	10090.ENSMUSP00000030747	0	0	0	0	0.063	0.324	0.562	0.622	0.881
Gm10260	Rpl17	10090.ENSMUSP00000126892	10090.ENSMUSP00000078654	0.098	0	0	0	0.576	0.561	0	0.162	0.84
Gm10260	Gm8444	10090.ENSMUSP00000126892	10090.ENSMUSP00000089648	0.098	0	0	0	0.508	0.557	0	0.162	0.813
Gm10260	Gm9493	10090.ENSMUSP00000126892	10090.ENSMUSP00000100516	0	0	0	0	0.575	0.59	0	0.207	0.849
Gm10260	Rps19	10090.ENSMUSP00000126892	10090.ENSMUSP00000104067	0	0	0	0	0.784	0.735	0	0.395	0.962
Gm10260	Rps13	10090.ENSMUSP00000126892	10090.ENSMUSP00000126294	0.042	0	0	0	0.774	0.745	0	0.397	0.962
Gm10260	Rpl9-ps6	10090.ENSMUSP00000126892	10090.ENSMUSP00000127859	0.111	0	0	0	0.517	0.613	0	0.21	0.851
Gm10260	Rps10-ps1	10090.ENSMUSP00000126892	10090.ENSMUSP00000136770	0	0	0	0	0.589	0.618	0	0.273	0.875
Gm10260	Gm5428	10090.ENSMUSP00000126892	10090.ENSMUSP00000131802	0.088	0	0	0	0.623	0.62	0	0.263	0.89
Gm10260	Rpl14	10090.ENSMUSP00000126892	10090.ENSMUSP00000131489	0.088	0	0	0	0.755	0.735	0	0.393	0.959
Gm20509	Rpl17	10090.ENSMUSP00000134473	10090.ENSMUSP00000078654	0	0	0	0	0.305	0.577	0	0.113	0.716
Gm20509	Gm8444	10090.ENSMUSP00000134473	10090.ENSMUSP00000089648	0	0	0	0	0.306	0.546	0	0.227	0.735
Gm20509	Rps19	10090.ENSMUSP00000134473	10090.ENSMUSP00000104067	0	0	0	0	0.482	0.465	0	0.271	0.78
Gm20509	Rps13	10090.ENSMUSP00000134473	10090.ENSMUSP00000126294	0	0	0	0	0.41	0.573	0	0.18	0.775
Gm20509	Rpl9-ps6	10090.ENSMUSP00000134473	10090.ENSMUSP00000127859	0	0	0	0	0.422	0.483	0	0.146	0.722
Gm20509	Rpl14	10090.ENSMUSP00000134473	10090.ENSMUSP00000131489	0	0	0	0	0.474	0.723	0	0.244	0.88
Gm20509	Gm5428	10090.ENSMUSP00000134473	10090.ENSMUSP00000131802	0	0	0	0	0.287	0.642	0	0.2	0.777
Gm4950	Psma7	10090.ENSMUSP00000089519	10090.ENSMUSP00000029082	0	0	0	0	0.657	0.692	0.548	0.362	0.965
Gm5428	Rpl17	10090.ENSMUSP00000131802	10090.ENSMUSP00000078654	0.077	0	0	0	0.586	0.604	0	0.26	0.873
Gm5428	Gm8444	10090.ENSMUSP00000131802	10090.ENSMUSP00000089648	0.077	0	0	0	0.531	0.571	0	0.269	0.846
Gm5428	Gm9493	10090.ENSMUSP00000131802	10090.ENSMUSP00000100516	0	0	0	0	0.64	0.623	0	0.293	0.895
Gm5428	Rps19	10090.ENSMUSP00000131802	10090.ENSMUSP00000104067	0	0	0	0	0.781	0.767	0	0.445	0.969
Gm5428	Rps13	10090.ENSMUSP00000131802	10090.ENSMUSP00000126294	0	0	0	0	0.788	0.779	0	0.509	0.974
Gm5428	Gm10260	10090.ENSMUSP00000131802	10090.ENSMUSP00000126892	0.088	0	0	0	0.623	0.62	0	0.263	0.89
Gm5428	Rpl9-ps6	10090.ENSMUSP00000131802	10090.ENSMUSP00000127859	0.088	0	0	0	0.645	0.645	0	0.305	0.909
Gm5428	Rpl14	10090.ENSMUSP00000131802	10090.ENSMUSP00000131489	0	0	0	0	0.786	0.774	0	0.509	0.974
Gm5428	Gm20509	10090.ENSMUSP00000131802	10090.ENSMUSP00000134473	0	0	0	0	0.287	0.642	0	0.2	0.777
Gm5428	Rps10-ps1	10090.ENSMUSP00000131802	10090.ENSMUSP00000136770	0	0	0	0	0.644	0.701	0	0.31	0.92
Gm8444	Rpl17	10090.ENSMUSP00000089648	10090.ENSMUSP00000078654	0.085	0	0	0	0.475	0.484	0	0.269	0.794
Gm8444	Gm20509	10090.ENSMUSP00000089648	10090.ENSMUSP00000134473	0	0	0	0	0.306	0.546	0	0.227	0.735
Gm8444	Rpl9-ps6	10090.ENSMUSP00000089648	10090.ENSMUSP00000127859	0.098	0	0	0	0.475	0.555	0	0.206	0.81
Gm8444	Gm9493	10090.ENSMUSP00000089648	10090.ENSMUSP00000100516	0	0	0	0	0.503	0.56	0	0.203	0.81
Gm8444	Gm10260	10090.ENSMUSP00000089648	10090.ENSMUSP00000126892	0.098	0	0	0	0.508	0.557	0	0.162	0.813
Gm8444	Rps10-ps1	10090.ENSMUSP00000089648	10090.ENSMUSP00000136770	0	0	0	0	0.522	0.578	0	0.243	0.834
Gm8444	Gm5428	10090.ENSMUSP00000089648	10090.ENSMUSP00000131802	0.077	0	0	0	0.531	0.571	0	0.269	0.846
Gm8444	Rps13	10090.ENSMUSP00000089648	10090.ENSMUSP00000126294	0	0	0	0	0.7	0.701	0	0.19	0.92
Gm8444	Rpl14	10090.ENSMUSP00000089648	10090.ENSMUSP00000131489	0.077	0	0	0	0.661	0.73	0	0.393	0.941
Gm8444	Rps19	10090.ENSMUSP00000089648	10090.ENSMUSP00000104067	0	0	0	0	0.718	0.733	0	0.32	0.944
Gm9493	Rpl17	10090.ENSMUSP00000100516	10090.ENSMUSP00000078654	0	0	0	0	0.571	0.561	0	0.195	0.835
Gm9493	Gm8444	10090.ENSMUSP00000100516	10090.ENSMUSP00000089648	0	0	0	0	0.503	0.56	0	0.203	0.81
Gm9493	Rpl9-ps6	10090.ENSMUSP00000100516	10090.ENSMUSP00000127859	0	0	0	0	0.551	0.561	0	0.22	0.832
Gm9493	Gm10260	10090.ENSMUSP00000100516	10090.ENSMUSP00000126892	0	0	0	0	0.575	0.59	0	0.207	0.849
Gm9493	Rps10-ps1	10090.ENSMUSP00000100516	10090.ENSMUSP00000136770	0	0	0	0	0.583	0.618	0	0.272	0.873
Gm9493	Gm5428	10090.ENSMUSP00000100516	10090.ENSMUSP00000131802	0	0	0	0	0.64	0.623	0	0.293	0.895
Gm9493	Rpl14	10090.ENSMUSP00000100516	10090.ENSMUSP00000131489	0	0	0	0	0.722	0.735	0	0.395	0.951
Gm9493	Rps13	10090.ENSMUSP00000100516	10090.ENSMUSP00000126294	0	0	0	0	0.752	0.767	0	0.48	0.967
Gm9493	Rps19	10090.ENSMUSP00000100516	10090.ENSMUSP00000104067	0	0	0	0	0.784	0.762	0	0.446	0.969
Gsto2	Cyp2c38	10090.ENSMUSP00000052592	10090.ENSMUSP00000044722	0	0	0	0	0	0	0.65	0.202	0.708
H3f3a	Brca1	10090.ENSMUSP00000124509	10090.ENSMUSP00000017290	0	0	0	0	0.078	0.058	0.6	0.322	0.733
H3f3a	Kmt2e	10090.ENSMUSP00000124509	10090.ENSMUSP00000092569	0	0	0	0	0	0.401	0.6	0.152	0.779
Hells	Chek1	10090.ENSMUSP00000025965	10090.ENSMUSP00000134388	0	0	0	0	0.725	0.088	0	0.144	0.767
Il1r1	Map3k1	10090.ENSMUSP00000027241	10090.ENSMUSP00000104890	0	0	0	0	0	0.059	0.629	0.236	0.71
Iqcb1	Rpgrip1	10090.ENSMUSP00000023535	10090.ENSMUSP00000107230	0	0	0	0	0.061	0	0	0.711	0.717
Kcne2	Kcnq1	10090.ENSMUSP00000048849	10090.ENSMUSP00000009689	0	0	0	0	0	0.13	0.8	0.989	0.998
Kcnq1	Kcne2	10090.ENSMUSP00000009689	10090.ENSMUSP00000048849	0	0	0	0	0	0.13	0.8	0.989	0.998
Kmt2e	Tbl1xr1	10090.ENSMUSP00000092569	10090.ENSMUSP00000067164	0	0	0	0	0.104	0.725	0	0.528	0.873
Kmt2e	H3f3a	10090.ENSMUSP00000092569	10090.ENSMUSP00000124509	0	0	0	0	0	0.401	0.6	0.152	0.779
Kntc1	Brca1	10090.ENSMUSP00000031366	10090.ENSMUSP00000017290	0	0	0	0	0.583	0.738	0	0.189	0.903
Kntc1	Chek1	10090.ENSMUSP00000031366	10090.ENSMUSP00000134388	0	0	0	0	0.672	0	0	0.132	0.703
Lepr	Prl	10090.ENSMUSP00000037385	10090.ENSMUSP00000105998	0	0	0	0	0.061	0	0.6	0.471	0.784
Lepr	Cntf	10090.ENSMUSP00000037385	10090.ENSMUSP00000108555	0	0	0	0	0	0.164	0.6	0.412	0.786
Lmod3	Ttn	10090.ENSMUSP00000093315	10090.ENSMUSP00000097561	0	0	0	0	0.614	0	0	0.381	0.751
Map3k1	Il1r1	10090.ENSMUSP00000104890	10090.ENSMUSP00000027241	0	0	0	0	0	0.059	0.629	0.236	0.71
Mcmdc2	Gins1	10090.ENSMUSP00000120577	10090.ENSMUSP00000028948	0	0	0	0	0.162	0.708	0	0.394	0.838
Muc3	Muc4	10090.ENSMUSP00000045196	10090.ENSMUSP00000093813	0	0	0	0	0.087	0	0	0.757	0.769
Muc4	Muc3	10090.ENSMUSP00000093813	10090.ENSMUSP00000045196	0	0	0	0	0.087	0	0	0.757	0.769
Myod1	Gapdh	10090.ENSMUSP00000072330	10090.ENSMUSP00000113942	0	0	0	0	0.061	0	0	0.696	0.703
Nme8	Zcwpw1	10090.ENSMUSP00000089358	10090.ENSMUSP00000048730	0	0	0	0	0	0	0	0.814	0.814
Pklr	Adcy10	10090.ENSMUSP00000035417	10090.ENSMUSP00000027852	0	0	0	0	0	0.074	0.65	0.203	0.719
Pklr	Entpd1	10090.ENSMUSP00000035417	10090.ENSMUSP00000107850	0	0	0	0	0.061	0	0.9	0	0.902
Prl	Lepr	10090.ENSMUSP00000105998	10090.ENSMUSP00000037385	0	0	0	0	0.061	0	0.6	0.471	0.784
Prl	Gh	10090.ENSMUSP00000105998	10090.ENSMUSP00000099360	0	0	0	0.623	0.758	0	0.8	0.648	0.961
Prl	Cntf	10090.ENSMUSP00000105998	10090.ENSMUSP00000108555	0	0	0	0	0	0	0.8	0.329	0.86
Psma7	Rbx1	10090.ENSMUSP00000029082	10090.ENSMUSP00000023036	0	0	0	0	0.368	0	0.9	0.122	0.939
Psma7	Gm4950	10090.ENSMUSP00000029082	10090.ENSMUSP00000089519	0	0	0	0	0.657	0.692	0.548	0.362	0.965
Ptpn6	Gh	10090.ENSMUSP00000129124	10090.ENSMUSP00000099360	0	0	0	0	0	0	0.892	0.105	0.899
Rbx1	Brca1	10090.ENSMUSP00000023036	10090.ENSMUSP00000017290	0	0	0	0	0	0	0.72	0.319	0.801
Rbx1	Fbxl12	10090.ENSMUSP00000023036	10090.ENSMUSP00000083649	0	0	0	0	0	0.198	0.5	0.38	0.729
Rbx1	Psma7	10090.ENSMUSP00000023036	10090.ENSMUSP00000029082	0	0	0	0	0.368	0	0.9	0.122	0.939
Rpgrip1	Iqcb1	10090.ENSMUSP00000107230	10090.ENSMUSP00000023535	0	0	0	0	0.061	0	0	0.711	0.717
Rpl14	Rpl17	10090.ENSMUSP00000131489	10090.ENSMUSP00000078654	0.077	0	0	0	0.757	0.903	0.8	0.337	0.996
Rpl14	Gm8444	10090.ENSMUSP00000131489	10090.ENSMUSP00000089648	0.077	0	0	0	0.661	0.73	0	0.393	0.941
Rpl14	Gm9493	10090.ENSMUSP00000131489	10090.ENSMUSP00000100516	0	0	0	0	0.722	0.735	0	0.395	0.951
Rpl14	Rps19	10090.ENSMUSP00000131489	10090.ENSMUSP00000104067	0	0	0	0	0.88	0.971	0	0.73	0.999
Rpl14	Rps13	10090.ENSMUSP00000131489	10090.ENSMUSP00000126294	0	0	0	0	0.905	0.971	0	0.721	0.999
Rpl14	Gm10260	10090.ENSMUSP00000131489	10090.ENSMUSP00000126892	0.088	0	0	0	0.755	0.735	0	0.393	0.959
Rpl14	Rpl9-ps6	10090.ENSMUSP00000131489	10090.ENSMUSP00000127859	0.088	0	0	0	0.722	0.769	0	0.398	0.96
Rpl14	Rpl41	10090.ENSMUSP00000131489	10090.ENSMUSP00000135533	0	0	0	0	0.187	0	0.6	0.25	0.734
Rpl14	Gm20509	10090.ENSMUSP00000131489	10090.ENSMUSP00000134473	0	0	0	0	0.474	0.723	0	0.244	0.88
Rpl14	Rps10-ps1	10090.ENSMUSP00000131489	10090.ENSMUSP00000136770	0	0	0	0	0.78	0.767	0	0.208	0.955
Rpl14	Gm5428	10090.ENSMUSP00000131489	10090.ENSMUSP00000131802	0	0	0	0	0.786	0.774	0	0.509	0.974
Rpl17	Gm20509	10090.ENSMUSP00000078654	10090.ENSMUSP00000134473	0	0	0	0	0.305	0.577	0	0.113	0.716
Rpl17	Rpl41	10090.ENSMUSP00000078654	10090.ENSMUSP00000135533	0	0	0	0	0.133	0	0.6	0.307	0.738
Rpl17	Gm8444	10090.ENSMUSP00000078654	10090.ENSMUSP00000089648	0.085	0	0	0	0.475	0.484	0	0.269	0.794
Rpl17	Gm9493	10090.ENSMUSP00000078654	10090.ENSMUSP00000100516	0	0	0	0	0.571	0.561	0	0.195	0.835
Rpl17	Gm10260	10090.ENSMUSP00000078654	10090.ENSMUSP00000126892	0.098	0	0	0	0.576	0.561	0	0.162	0.84
Rpl17	Rps10-ps1	10090.ENSMUSP00000078654	10090.ENSMUSP00000136770	0	0	0	0	0.565	0.621	0	0.147	0.847
Rpl17	Rpl9-ps6	10090.ENSMUSP00000078654	10090.ENSMUSP00000127859	0.098	0	0.208	0	0.503	0.561	0	0.267	0.864
Rpl17	Gm5428	10090.ENSMUSP00000078654	10090.ENSMUSP00000131802	0.077	0	0	0	0.586	0.604	0	0.26	0.873
Rpl17	Rps13	10090.ENSMUSP00000078654	10090.ENSMUSP00000126294	0	0	0	0	0.74	0.737	0	0.372	0.953
Rpl17	Rps19	10090.ENSMUSP00000078654	10090.ENSMUSP00000104067	0	0	0	0	0.817	0.737	0	0.376	0.967
Rpl17	Rpl14	10090.ENSMUSP00000078654	10090.ENSMUSP00000131489	0.077	0	0	0	0.757	0.903	0.8	0.337	0.996
Rpl41	Rpl17	10090.ENSMUSP00000135533	10090.ENSMUSP00000078654	0	0	0	0	0.133	0	0.6	0.307	0.738
Rpl41	Rpl14	10090.ENSMUSP00000135533	10090.ENSMUSP00000131489	0	0	0	0	0.187	0	0.6	0.25	0.734
Rpl9-ps6	Rpl17	10090.ENSMUSP00000127859	10090.ENSMUSP00000078654	0.098	0	0.208	0	0.503	0.561	0	0.267	0.864
Rpl9-ps6	Gm8444	10090.ENSMUSP00000127859	10090.ENSMUSP00000089648	0.098	0	0	0	0.475	0.555	0	0.206	0.81
Rpl9-ps6	Gm9493	10090.ENSMUSP00000127859	10090.ENSMUSP00000100516	0	0	0	0	0.551	0.561	0	0.22	0.832
Rpl9-ps6	Rps19	10090.ENSMUSP00000127859	10090.ENSMUSP00000104067	0	0	0	0	0.72	0.77	0	0.239	0.946
Rpl9-ps6	Rps13	10090.ENSMUSP00000127859	10090.ENSMUSP00000126294	0	0	0.295	0	0.758	0.769	0	0.396	0.973
Rpl9-ps6	Gm10260	10090.ENSMUSP00000127859	10090.ENSMUSP00000126892	0.111	0	0	0	0.517	0.613	0	0.21	0.851
Rpl9-ps6	Gm20509	10090.ENSMUSP00000127859	10090.ENSMUSP00000134473	0	0	0	0	0.422	0.483	0	0.146	0.722
Rpl9-ps6	Rps10-ps1	10090.ENSMUSP00000127859	10090.ENSMUSP00000136770	0	0	0	0	0.588	0.65	0	0.245	0.881
Rpl9-ps6	Gm5428	10090.ENSMUSP00000127859	10090.ENSMUSP00000131802	0.088	0	0	0	0.645	0.645	0	0.305	0.909
Rpl9-ps6	Rpl14	10090.ENSMUSP00000127859	10090.ENSMUSP00000131489	0.088	0	0	0	0.722	0.769	0	0.398	0.96
Rps10-ps1	Rpl17	10090.ENSMUSP00000136770	10090.ENSMUSP00000078654	0	0	0	0	0.565	0.621	0	0.147	0.847
Rps10-ps1	Gm8444	10090.ENSMUSP00000136770	10090.ENSMUSP00000089648	0	0	0	0	0.522	0.578	0	0.243	0.834
Rps10-ps1	Gm9493	10090.ENSMUSP00000136770	10090.ENSMUSP00000100516	0	0	0	0	0.583	0.618	0	0.272	0.873
Rps10-ps1	Rps19	10090.ENSMUSP00000136770	10090.ENSMUSP00000104067	0	0	0	0	0.787	0.767	0	0.517	0.974
Rps10-ps1	Rps13	10090.ENSMUSP00000136770	10090.ENSMUSP00000126294	0	0	0	0	0.774	0.767	0	0.324	0.961
Rps10-ps1	Gm10260	10090.ENSMUSP00000136770	10090.ENSMUSP00000126892	0	0	0	0	0.589	0.618	0	0.273	0.875
Rps10-ps1	Rpl9-ps6	10090.ENSMUSP00000136770	10090.ENSMUSP00000127859	0	0	0	0	0.588	0.65	0	0.245	0.881
Rps10-ps1	Rpl14	10090.ENSMUSP00000136770	10090.ENSMUSP00000131489	0	0	0	0	0.78	0.767	0	0.208	0.955
Rps10-ps1	Gm5428	10090.ENSMUSP00000136770	10090.ENSMUSP00000131802	0	0	0	0	0.644	0.701	0	0.31	0.92
Rps13	Rpl17	10090.ENSMUSP00000126294	10090.ENSMUSP00000078654	0	0	0	0	0.74	0.737	0	0.372	0.953
Rps13	Gm8444	10090.ENSMUSP00000126294	10090.ENSMUSP00000089648	0	0	0	0	0.7	0.701	0	0.19	0.92
Rps13	Gm9493	10090.ENSMUSP00000126294	10090.ENSMUSP00000100516	0	0	0	0	0.752	0.767	0	0.48	0.967
Rps13	Rps19	10090.ENSMUSP00000126294	10090.ENSMUSP00000104067	0	0	0	0	0.912	0.979	0.8	0.789	0.999
Rps13	Gm20509	10090.ENSMUSP00000126294	10090.ENSMUSP00000134473	0	0	0	0	0.41	0.573	0	0.18	0.775
Rps13	Rps10-ps1	10090.ENSMUSP00000126294	10090.ENSMUSP00000136770	0	0	0	0	0.774	0.767	0	0.324	0.961
Rps13	Gm10260	10090.ENSMUSP00000126294	10090.ENSMUSP00000126892	0.042	0	0	0	0.774	0.745	0	0.397	0.962
Rps13	Rpl9-ps6	10090.ENSMUSP00000126294	10090.ENSMUSP00000127859	0	0	0.295	0	0.758	0.769	0	0.396	0.973
Rps13	Gm5428	10090.ENSMUSP00000126294	10090.ENSMUSP00000131802	0	0	0	0	0.788	0.779	0	0.509	0.974
Rps13	Rpl14	10090.ENSMUSP00000126294	10090.ENSMUSP00000131489	0	0	0	0	0.905	0.971	0	0.721	0.999
Rps19	Rpl17	10090.ENSMUSP00000104067	10090.ENSMUSP00000078654	0	0	0	0	0.817	0.737	0	0.376	0.967
Rps19	Gm8444	10090.ENSMUSP00000104067	10090.ENSMUSP00000089648	0	0	0	0	0.718	0.733	0	0.32	0.944
Rps19	Gm9493	10090.ENSMUSP00000104067	10090.ENSMUSP00000100516	0	0	0	0	0.784	0.762	0	0.446	0.969
Rps19	Gm20509	10090.ENSMUSP00000104067	10090.ENSMUSP00000134473	0	0	0	0	0.482	0.465	0	0.271	0.78
Rps19	Rpl9-ps6	10090.ENSMUSP00000104067	10090.ENSMUSP00000127859	0	0	0	0	0.72	0.77	0	0.239	0.946
Rps19	Gm10260	10090.ENSMUSP00000104067	10090.ENSMUSP00000126892	0	0	0	0	0.784	0.735	0	0.395	0.962
Rps19	Gm5428	10090.ENSMUSP00000104067	10090.ENSMUSP00000131802	0	0	0	0	0.781	0.767	0	0.445	0.969
Rps19	Rps10-ps1	10090.ENSMUSP00000104067	10090.ENSMUSP00000136770	0	0	0	0	0.787	0.767	0	0.517	0.974
Rps19	Rpl14	10090.ENSMUSP00000104067	10090.ENSMUSP00000131489	0	0	0	0	0.88	0.971	0	0.73	0.999
Rps19	Rps13	10090.ENSMUSP00000104067	10090.ENSMUSP00000126294	0	0	0	0	0.912	0.979	0.8	0.789	0.999
Selp	C3	10090.ENSMUSP00000123924	10090.ENSMUSP00000024988	0	0	0	0	0.099	0.089	0	0.712	0.743
Tbl1xr1	Kmt2e	10090.ENSMUSP00000067164	10090.ENSMUSP00000092569	0	0	0	0	0.104	0.725	0	0.528	0.873
Thbs1	Col4a3	10090.ENSMUSP00000044903	10090.ENSMUSP00000109084	0	0	0	0	0	0.047	0.5	0.552	0.767
Tnni3	Ttn	10090.ENSMUSP00000096458	10090.ENSMUSP00000097561	0	0	0	0	0.437	0	0.6	0.737	0.935
Tomt	Ugt1a7c	10090.ENSMUSP00000102582	10090.ENSMUSP00000058683	0	0	0	0	0	0.134	0.65	0.18	0.729
Ttn	Lmod3	10090.ENSMUSP00000097561	10090.ENSMUSP00000093315	0	0	0	0	0.614	0	0	0.381	0.751
Ttn	Tnni3	10090.ENSMUSP00000097561	10090.ENSMUSP00000096458	0	0	0	0	0.437	0	0.6	0.737	0.935
Ttn	Unc45b	10090.ENSMUSP00000097561	10090.ENSMUSP00000103795	0	0	0	0	0.587	0	0	0.577	0.818
Ugt1a7c	Cyp2c38	10090.ENSMUSP00000058683	10090.ENSMUSP00000044722	0	0	0	0	0.101	0.08	0.65	0.166	0.726
Ugt1a7c	Tomt	10090.ENSMUSP00000058683	10090.ENSMUSP00000102582	0	0	0	0	0	0.134	0.65	0.18	0.729
Unc45b	Ttn	10090.ENSMUSP00000103795	10090.ENSMUSP00000097561	0	0	0	0	0.587	0	0	0.577	0.818
Zcwpw1	Nme8	10090.ENSMUSP00000048730	10090.ENSMUSP00000089358	0	0	0	0	0	0	0	0.814	0.814

## Sheet: Coexposure
#node1	node2	node1_string_id	node2_string_id	neighborhood_on_chromosome	gene_fusion	phylogenetic_cooccurrence	homology	coexpression	experimentally_determined_interaction	database_annotated	automated_textmining	combined_score
Aire	Il2	10090.ENSMUSP00000114904	10090.ENSMUSP00000029275	0	0	0	0	0	0	0	0.4	0.4
Akr1cl	Frmd4a	10090.ENSMUSP00000063309	10090.ENSMUSP00000075172	0	0	0	0	0	0.066	0	0.408	0.423
Alyref2	Pabpc1	10090.ENSMUSP00000080242	10090.ENSMUSP00000001809	0	0	0	0	0.069	0.14	0	0.326	0.413
Alyref2	Hnrnph1	10090.ENSMUSP00000080242	10090.ENSMUSP00000076989	0	0	0	0	0.17	0	0	0.556	0.615
Amy1	Hbb-bs	10090.ENSMUSP00000070368	10090.ENSMUSP00000023934	0	0	0	0	0.096	0.422	0	0.07	0.472
Amy1	Gys2	10090.ENSMUSP00000070368	10090.ENSMUSP00000032371	0.051	0	0	0	0.172	0.484	0	0.133	0.601
Anxa1	S100a8	10090.ENSMUSP00000025561	10090.ENSMUSP00000064385	0	0	0	0	0.09	0.331	0	0.218	0.482
Anxa1	Trpm7	10090.ENSMUSP00000025561	10090.ENSMUSP00000099513	0	0	0	0	0	0.087	0	0.507	0.53
Anxa1	Oxt	10090.ENSMUSP00000025561	10090.ENSMUSP00000028764	0	0	0	0	0	0	0.5	0.103	0.532
Ap1s3	Igf2r	10090.ENSMUSP00000125268	10090.ENSMUSP00000024599	0	0	0	0	0.052	0	0.6	0.055	0.61
Arrdc3	Npbwr1	10090.ENSMUSP00000096957	10090.ENSMUSP00000046233	0	0	0	0	0	0.081	0	0.399	0.424
Asic3	Pkd2l1	10090.ENSMUSP00000039914	10090.ENSMUSP00000045675	0	0	0	0	0	0	0	0.408	0.408
Atoh1	Dbx1	10090.ENSMUSP00000098903	10090.ENSMUSP00000032717	0	0	0	0	0.065	0	0	0.552	0.563
Atoh1	Gata3	10090.ENSMUSP00000098903	10090.ENSMUSP00000100041	0	0	0	0	0	0.082	0	0.502	0.523
Atoh1	Fgf3	10090.ENSMUSP00000098903	10090.ENSMUSP00000101518	0	0	0	0	0	0	0	0.548	0.548
Atoh1	Muc2	10090.ENSMUSP00000098903	10090.ENSMUSP00000141128	0	0	0	0	0.087	0	0	0.623	0.641
Bank1	Sell	10090.ENSMUSP00000035484	10090.ENSMUSP00000027871	0	0	0	0	0.417	0	0	0.096	0.45
Baz1a	Ttf1	10090.ENSMUSP00000039757	10090.ENSMUSP00000097809	0	0	0	0	0.062	0.203	0.191	0.17	0.431
Baz1a	Mier1	10090.ENSMUSP00000039757	10090.ENSMUSP00000102470	0	0	0	0	0.062	0.047	0	0.542	0.555
Bche	Prima1	10090.ENSMUSP00000029367	10090.ENSMUSP00000074017	0	0	0	0	0.061	0.071	0	0.751	0.764
Bche	Colq	10090.ENSMUSP00000029367	10090.ENSMUSP00000107658	0	0	0	0	0.052	0.283	0	0.869	0.903
Brip1	Rad51ap1	10090.ENSMUSP00000043108	10090.ENSMUSP00000107841	0	0	0	0	0.417	0	0.6	0.186	0.793
C3	Hmcn2	10090.ENSMUSP00000024988	10090.ENSMUSP00000109160	0	0	0	0	0.089	0.146	0.322	0	0.426
C3	Lrg1	10090.ENSMUSP00000024988	10090.ENSMUSP00000038048	0	0	0	0	0.232	0.105	0	0.342	0.508
Card11	Il2	10090.ENSMUSP00000082941	10090.ENSMUSP00000029275	0	0	0	0	0	0	0	0.464	0.463
Card11	Ctps2	10090.ENSMUSP00000082941	10090.ENSMUSP00000033727	0.043	0	0	0	0.08	0	0	0.434	0.458
Card11	Dpp4	10090.ENSMUSP00000082941	10090.ENSMUSP00000044050	0.047	0	0	0	0.069	0.13	0	0.807	0.832
Card11	Ptpn6	10090.ENSMUSP00000082941	10090.ENSMUSP00000129124	0	0	0	0	0.57	0.052	0	0.24	0.664
Ccdc36	Six6os1	10090.ENSMUSP00000075898	10090.ENSMUSP00000035376	0	0	0	0	0	0	0	0.4	0.4
Ccdc36	Rbm46	10090.ENSMUSP00000075898	10090.ENSMUSP00000045511	0	0	0	0	0	0	0	0.446	0.446
Ccdc36	Kcng3	10090.ENSMUSP00000075898	10090.ENSMUSP00000054910	0	0	0	0	0	0	0	0.656	0.656
Ccl28	Gm2564	10090.ENSMUSP00000096847	10090.ENSMUSP00000126762	0	0	0	0	0	0	0.6	0.102	0.625
Cdc25a	E030030I06Rik	10090.ENSMUSP00000091882	10090.ENSMUSP00000136352	0	0	0	0	0.065	0.331	0.308	0.147	0.581
Cdc25a	Cdk6	10090.ENSMUSP00000091882	10090.ENSMUSP00000126024	0	0	0	0	0.065	0.331	0.905	0.779	0.985
Cdh19	Egf	10090.ENSMUSP00000092210	10090.ENSMUSP00000029653	0	0	0	0	0.474	0	0.155	0.06	0.545
Cdk6	Dhh	10090.ENSMUSP00000126024	10090.ENSMUSP00000023737	0	0	0	0	0.051	0.132	0.336	0.089	0.435
Cdk6	Egf	10090.ENSMUSP00000126024	10090.ENSMUSP00000029653	0	0	0	0	0	0	0	0.441	0.441
Cdk6	E2f7	10090.ENSMUSP00000126024	10090.ENSMUSP00000073453	0	0	0	0	0.091	0.155	0.213	0.439	0.615
Cdk6	Cdc25a	10090.ENSMUSP00000126024	10090.ENSMUSP00000091882	0	0	0	0	0.065	0.331	0.905	0.779	0.985
Cnga1	Rpe65	10090.ENSMUSP00000084464	10090.ENSMUSP00000029824	0	0	0	0	0	0	0	0.53	0.53
Cnga1	Ush2a	10090.ENSMUSP00000084464	10090.ENSMUSP00000050454	0	0	0	0	0	0	0	0.508	0.508
Cntf	Egf	10090.ENSMUSP00000108555	10090.ENSMUSP00000029653	0	0	0	0	0	0	0	0.632	0.632
Cntf	Rpe65	10090.ENSMUSP00000108555	10090.ENSMUSP00000029824	0	0	0	0	0	0	0	0.4	0.4
Cntf	Lif	10090.ENSMUSP00000108555	10090.ENSMUSP00000067066	0	0	0	0	0	0	0	0.901	0.901
Cntf	Gh	10090.ENSMUSP00000108555	10090.ENSMUSP00000099360	0	0	0	0	0	0	0.8	0.106	0.813
Cntf	Prl	10090.ENSMUSP00000108555	10090.ENSMUSP00000105998	0	0	0	0	0	0	0.8	0.329	0.86
Cntf	Thpo	10090.ENSMUSP00000108555	10090.ENSMUSP00000111097	0	0	0	0	0	0	0.8	0.18	0.828
Col11a1	Col17a1	10090.ENSMUSP00000089793	10090.ENSMUSP00000084141	0	0	0	0.598	0.062	0	0.3	0.365	0.408
Col11a1	Col13a1	10090.ENSMUSP00000089793	10090.ENSMUSP00000101094	0	0	0.282	0.741	0.061	0	0.3	0.46	0.431
Col11a1	Col7a1	10090.ENSMUSP00000089793	10090.ENSMUSP00000107701	0	0	0	0.684	0.067	0.066	0.3	0.567	0.452
Col13a1	Col17a1	10090.ENSMUSP00000101094	10090.ENSMUSP00000084141	0	0	0	0.636	0	0	0.3	0.421	0.401
Col13a1	Col11a1	10090.ENSMUSP00000101094	10090.ENSMUSP00000089793	0	0	0.282	0.741	0.061	0	0.3	0.46	0.431
Col13a1	Col20a1	10090.ENSMUSP00000101094	10090.ENSMUSP00000104484	0	0	0	0.568	0	0	0.3	0.526	0.453
Col17a1	Col13a1	10090.ENSMUSP00000084141	10090.ENSMUSP00000101094	0	0	0	0.636	0	0	0.3	0.421	0.401
Col17a1	Col11a1	10090.ENSMUSP00000084141	10090.ENSMUSP00000089793	0	0	0	0.598	0.062	0	0.3	0.365	0.408
Col17a1	Col20a1	10090.ENSMUSP00000084141	10090.ENSMUSP00000104484	0	0	0	0.55	0.057	0	0.3	0.415	0.432
Col17a1	Col7a1	10090.ENSMUSP00000084141	10090.ENSMUSP00000107701	0	0	0	0.596	0.105	0	0.3	0.685	0.524
Col20a1	Col17a1	10090.ENSMUSP00000104484	10090.ENSMUSP00000084141	0	0	0	0.55	0.057	0	0.3	0.415	0.432
Col20a1	Col13a1	10090.ENSMUSP00000104484	10090.ENSMUSP00000101094	0	0	0	0.568	0	0	0.3	0.526	0.453
Col20a1	Col7a1	10090.ENSMUSP00000104484	10090.ENSMUSP00000107701	0	0	0	0.592	0.079	0	0.3	0.38	0.424
Col7a1	Col17a1	10090.ENSMUSP00000107701	10090.ENSMUSP00000084141	0	0	0	0.596	0.105	0	0.3	0.685	0.524
Col7a1	Col11a1	10090.ENSMUSP00000107701	10090.ENSMUSP00000089793	0	0	0	0.684	0.067	0.066	0.3	0.567	0.452
Col7a1	Col20a1	10090.ENSMUSP00000107701	10090.ENSMUSP00000104484	0	0	0	0.592	0.079	0	0.3	0.38	0.424
Colq	Corin	10090.ENSMUSP00000107658	10090.ENSMUSP00000005352	0	0	0	0	0	0.056	0.129	0.354	0.422
Colq	Bche	10090.ENSMUSP00000107658	10090.ENSMUSP00000029367	0	0	0	0	0.052	0.283	0	0.869	0.903
Colq	Prima1	10090.ENSMUSP00000107658	10090.ENSMUSP00000074017	0	0	0	0	0	0	0	0.935	0.935
Corin	Colq	10090.ENSMUSP00000005352	10090.ENSMUSP00000107658	0	0	0	0	0	0.056	0.129	0.354	0.422
Ctps2	Card11	10090.ENSMUSP00000033727	10090.ENSMUSP00000082941	0.043	0	0	0	0.08	0	0	0.434	0.458
Cyp26a1	Hoxa1	10090.ENSMUSP00000025946	10090.ENSMUSP00000000964	0	0	0	0	0	0.052	0	0.418	0.424
Cyp26a1	Egr2	10090.ENSMUSP00000025946	10090.ENSMUSP00000041053	0	0	0	0	0	0.046	0	0.418	0.422
Cyp26a1	T	10090.ENSMUSP00000025946	10090.ENSMUSP00000074236	0	0	0	0	0.087	0.052	0	0.399	0.434
Dbx1	Slc6a5	10090.ENSMUSP00000032717	10090.ENSMUSP00000058699	0	0	0	0	0	0	0	0.428	0.428
Dbx1	Atoh1	10090.ENSMUSP00000032717	10090.ENSMUSP00000098903	0	0	0	0	0.065	0	0	0.552	0.563
Ddx60	Ifi44	10090.ENSMUSP00000091197	10090.ENSMUSP00000029671	0	0	0	0	0.776	0	0	0.586	0.903
Ddx60	Uba7	10090.ENSMUSP00000091197	10090.ENSMUSP00000035216	0.043	0	0	0	0.418	0	0	0.06	0.43
Dhh	Cdk6	10090.ENSMUSP00000023737	10090.ENSMUSP00000126024	0	0	0	0	0.051	0.132	0.336	0.089	0.435
Dhh	Egf	10090.ENSMUSP00000023737	10090.ENSMUSP00000029653	0	0	0	0	0.061	0	0.207	0.31	0.442
Dhh	Egr2	10090.ENSMUSP00000023737	10090.ENSMUSP00000041053	0	0	0	0	0	0.089	0.134	0.476	0.55
Dnmt3l	Igf2r	10090.ENSMUSP00000121562	10090.ENSMUSP00000024599	0	0	0	0	0	0	0	0.5	0.499
Dpp4	Igf2r	10090.ENSMUSP00000044050	10090.ENSMUSP00000024599	0	0	0	0	0	0	0	0.913	0.913
Dpp4	Il2	10090.ENSMUSP00000044050	10090.ENSMUSP00000029275	0	0	0	0	0	0	0	0.411	0.411
Dpp4	Card11	10090.ENSMUSP00000044050	10090.ENSMUSP00000082941	0.047	0	0	0	0.069	0.13	0	0.807	0.832
E030030I06Rik	Cdc25a	10090.ENSMUSP00000136352	10090.ENSMUSP00000091882	0	0	0	0	0.065	0.331	0.308	0.147	0.581
E2f7	Rad51ap1	10090.ENSMUSP00000073453	10090.ENSMUSP00000107841	0	0	0	0	0.475	0	0	0.106	0.511
E2f7	Cdk6	10090.ENSMUSP00000073453	10090.ENSMUSP00000126024	0	0	0	0	0.091	0.155	0.213	0.439	0.615
ENSMUSP00000128229	Tph2	10090.ENSMUSP00000128229	10090.ENSMUSP00000006949	0	0	0	0	0	0	0	0.436	0.436
Egf	Dhh	10090.ENSMUSP00000029653	10090.ENSMUSP00000023737	0	0	0	0	0.061	0	0.207	0.31	0.442
Egf	Il2	10090.ENSMUSP00000029653	10090.ENSMUSP00000029275	0	0	0	0	0	0	0	0.594	0.594
Egf	Cdk6	10090.ENSMUSP00000029653	10090.ENSMUSP00000126024	0	0	0	0	0	0	0	0.441	0.441
Egf	Has2	10090.ENSMUSP00000029653	10090.ENSMUSP00000062212	0	0	0	0	0.065	0	0	0.469	0.482
Egf	Ush2a	10090.ENSMUSP00000029653	10090.ENSMUSP00000050454	0	0	0	0	0	0.133	0.173	0.379	0.516
Egf	Epn3	10090.ENSMUSP00000029653	10090.ENSMUSP00000121390	0	0	0	0	0	0.051	0.503	0.062	0.519
Egf	Mfap5	10090.ENSMUSP00000029653	10090.ENSMUSP00000122863	0	0	0	0	0	0	0	0.54	0.541
Egf	Cdh19	10090.ENSMUSP00000029653	10090.ENSMUSP00000092210	0	0	0	0	0.474	0	0.155	0.06	0.545
Egf	Muc2	10090.ENSMUSP00000029653	10090.ENSMUSP00000141128	0	0	0	0	0	0	0	0.549	0.549
Egf	Cntf	10090.ENSMUSP00000029653	10090.ENSMUSP00000108555	0	0	0	0	0	0	0	0.632	0.632
Egf	Fgf3	10090.ENSMUSP00000029653	10090.ENSMUSP00000101518	0	0	0	0	0	0.081	0	0.618	0.634
Egf	Gm3839	10090.ENSMUSP00000029653	10090.ENSMUSP00000138396	0	0	0	0	0.051	0	0	0.653	0.657
Egf	Prl	10090.ENSMUSP00000029653	10090.ENSMUSP00000105998	0	0	0	0	0	0	0	0.707	0.708
Egf	Lif	10090.ENSMUSP00000029653	10090.ENSMUSP00000067066	0	0	0	0	0	0	0	0.72	0.72
Egf	Fgr	10090.ENSMUSP00000029653	10090.ENSMUSP00000030693	0	0	0	0	0	0.057	0.676	0.238	0.747
Egr2	Dhh	10090.ENSMUSP00000041053	10090.ENSMUSP00000023737	0	0	0	0	0	0.089	0.134	0.476	0.55
Egr2	Cyp26a1	10090.ENSMUSP00000041053	10090.ENSMUSP00000025946	0	0	0	0	0	0.046	0	0.418	0.422
Egr2	Il2	10090.ENSMUSP00000041053	10090.ENSMUSP00000029275	0	0	0	0	0	0.046	0.168	0.4	0.482
Egr2	En2	10090.ENSMUSP00000041053	10090.ENSMUSP00000036761	0	0	0	0	0	0.05	0	0.728	0.73
Egr2	Fgf3	10090.ENSMUSP00000041053	10090.ENSMUSP00000101518	0	0	0	0	0	0.047	0	0.414	0.417
Egr2	Gata3	10090.ENSMUSP00000041053	10090.ENSMUSP00000100041	0	0	0	0	0	0.082	0.126	0.465	0.533
Eif3g	Rpl28	10090.ENSMUSP00000004206	10090.ENSMUSP00000032597	0	0	0	0	0.564	0	0	0	0.564
Eif3g	Rps27rt	10090.ENSMUSP00000004206	10090.ENSMUSP00000060523	0	0	0	0	0.169	0.594	0	0.231	0.717
Eif3g	Gm9493	10090.ENSMUSP00000004206	10090.ENSMUSP00000100516	0	0	0	0	0.244	0.62	0	0.105	0.72
Eif3g	Rps13	10090.ENSMUSP00000004206	10090.ENSMUSP00000126294	0	0	0	0	0.502	0.782	0.6	0.049	0.953
En2	Egr2	10090.ENSMUSP00000036761	10090.ENSMUSP00000041053	0	0	0	0	0	0.05	0	0.728	0.73
Epn3	Igf2r	10090.ENSMUSP00000121390	10090.ENSMUSP00000024599	0	0	0	0	0	0	0.54	0.056	0.547
Epn3	Egf	10090.ENSMUSP00000121390	10090.ENSMUSP00000029653	0	0	0	0	0	0.051	0.503	0.062	0.519
Evx1	T	10090.ENSMUSP00000031787	10090.ENSMUSP00000074236	0	0	0	0	0.133	0.068	0	0.536	0.592
Evx1	Gata3	10090.ENSMUSP00000031787	10090.ENSMUSP00000100041	0	0	0	0	0.063	0.264	0	0.458	0.593
Fgd2	Kbtbd11	10090.ENSMUSP00000024810	10090.ENSMUSP00000068321	0	0	0	0	0	0	0	0.627	0.627
Fgf3	Egf	10090.ENSMUSP00000101518	10090.ENSMUSP00000029653	0	0	0	0	0	0.081	0	0.618	0.634
Fgf3	Egr2	10090.ENSMUSP00000101518	10090.ENSMUSP00000041053	0	0	0	0	0	0.047	0	0.414	0.417
Fgf3	Lif	10090.ENSMUSP00000101518	10090.ENSMUSP00000067066	0	0	0	0	0	0	0	0.474	0.474
Fgf3	Atoh1	10090.ENSMUSP00000101518	10090.ENSMUSP00000098903	0	0	0	0	0	0	0	0.548	0.548
Fgf3	Flt3l	10090.ENSMUSP00000101518	10090.ENSMUSP00000123506	0	0	0	0	0	0	0.5	0	0.499
Fgr	Sell	10090.ENSMUSP00000030693	10090.ENSMUSP00000027871	0	0	0	0	0.207	0.042	0.13	0.408	0.557
Fgr	Egf	10090.ENSMUSP00000030693	10090.ENSMUSP00000029653	0	0	0	0	0	0.057	0.676	0.238	0.747
Fgr	Ptpn6	10090.ENSMUSP00000030693	10090.ENSMUSP00000129124	0	0	0	0	0.169	0.148	0.242	0.208	0.518
Flt3l	Sell	10090.ENSMUSP00000123506	10090.ENSMUSP00000027871	0	0	0	0	0	0	0	0.438	0.438
Flt3l	Il2	10090.ENSMUSP00000123506	10090.ENSMUSP00000029275	0	0	0	0	0	0	0	0.636	0.636
Flt3l	Fgf3	10090.ENSMUSP00000123506	10090.ENSMUSP00000101518	0	0	0	0	0	0	0.5	0	0.499
Flt3l	Thpo	10090.ENSMUSP00000123506	10090.ENSMUSP00000111097	0	0	0	0	0	0	0	0.81	0.81
Foxe1	Irf6	10090.ENSMUSP00000092715	10090.ENSMUSP00000075839	0	0	0	0	0	0	0	0.689	0.689
Frmd4a	Akr1cl	10090.ENSMUSP00000075172	10090.ENSMUSP00000063309	0	0	0	0	0	0.066	0	0.408	0.423
Gata3	Tead4	10090.ENSMUSP00000100041	10090.ENSMUSP00000006311	0	0	0	0	0	0.105	0	0.579	0.607
Gata3	Sell	10090.ENSMUSP00000100041	10090.ENSMUSP00000027871	0	0	0	0	0	0.07	0	0.62	0.631
Gata3	Il2	10090.ENSMUSP00000100041	10090.ENSMUSP00000029275	0	0	0	0	0	0	0	0.719	0.719
Gata3	Evx1	10090.ENSMUSP00000100041	10090.ENSMUSP00000031787	0	0	0	0	0.063	0.264	0	0.458	0.593
Gata3	Egr2	10090.ENSMUSP00000100041	10090.ENSMUSP00000041053	0	0	0	0	0	0.082	0.126	0.465	0.533
Gata3	T	10090.ENSMUSP00000100041	10090.ENSMUSP00000074236	0	0	0	0	0.061	0.131	0	0.329	0.405
Gata3	Atoh1	10090.ENSMUSP00000100041	10090.ENSMUSP00000098903	0	0	0	0	0	0.082	0	0.502	0.523
Gh	Thpo	10090.ENSMUSP00000099360	10090.ENSMUSP00000111097	0	0	0	0	0	0	0.8	0.067	0.805
Gh	Cntf	10090.ENSMUSP00000099360	10090.ENSMUSP00000108555	0	0	0	0	0	0	0.8	0.106	0.813
Gh	Ptpn6	10090.ENSMUSP00000099360	10090.ENSMUSP00000129124	0	0	0	0	0	0	0.892	0.105	0.899
Gh	Prl	10090.ENSMUSP00000099360	10090.ENSMUSP00000105998	0	0	0	0.623	0.758	0	0.8	0.648	0.961
Gm2564	Ccl28	10090.ENSMUSP00000126762	10090.ENSMUSP00000096847	0	0	0	0	0	0	0.6	0.102	0.625
Gm3839	Il2	10090.ENSMUSP00000138396	10090.ENSMUSP00000029275	0	0	0	0	0	0	0	0.434	0.434
Gm3839	Egf	10090.ENSMUSP00000138396	10090.ENSMUSP00000029653	0	0	0	0	0.051	0	0	0.653	0.657
Gm3839	S100a8	10090.ENSMUSP00000138396	10090.ENSMUSP00000064385	0	0	0	0	0	0.381	0	0.198	0.482
Gm9493	Eif3g	10090.ENSMUSP00000100516	10090.ENSMUSP00000004206	0	0	0	0	0.244	0.62	0	0.105	0.72
Gm9493	Srp54a	10090.ENSMUSP00000100516	10090.ENSMUSP00000021407	0	0	0	0	0.061	0.401	0	0	0.413
Gm9493	Rpl28	10090.ENSMUSP00000100516	10090.ENSMUSP00000032597	0	0	0	0	0.585	0.621	0	0.113	0.848
Gm9493	Rps27rt	10090.ENSMUSP00000100516	10090.ENSMUSP00000060523	0	0	0	0	0.65	0.561	0	0.148	0.857
Gm9493	Sec61g	10090.ENSMUSP00000100516	10090.ENSMUSP00000132348	0	0	0	0	0.066	0.597	0	0	0.607
Gm9493	Rps13	10090.ENSMUSP00000100516	10090.ENSMUSP00000126294	0	0	0	0	0.752	0.767	0	0.48	0.967
Gsto2	Wbp2nl	10090.ENSMUSP00000052592	10090.ENSMUSP00000023089	0	0	0	0	0	0	0	0.478	0.478
Gsto2	Irf6	10090.ENSMUSP00000052592	10090.ENSMUSP00000075839	0	0	0	0	0	0	0	0.641	0.641
Gvin1	Tcf24	10090.ENSMUSP00000006667	10090.ENSMUSP00000138827	0	0	0	0	0	0	0	0.463	0.463
Gys2	Amy1	10090.ENSMUSP00000032371	10090.ENSMUSP00000070368	0.051	0	0	0	0.172	0.484	0	0.133	0.601
Has2	Egf	10090.ENSMUSP00000062212	10090.ENSMUSP00000029653	0	0	0	0	0.065	0	0	0.469	0.482
Hba-a2	Hbb-bs	10090.ENSMUSP00000090895	10090.ENSMUSP00000023934	0	0	0	0.891	0.303	0.963	0.8	0.676	0.994
Hba-a2	Rps27rt	10090.ENSMUSP00000090895	10090.ENSMUSP00000060523	0	0	0	0	0	0.696	0	0	0.696
Hba-a2	Tia1	10090.ENSMUSP00000090895	10090.ENSMUSP00000093425	0	0	0	0	0	0.433	0	0.045	0.435
Hba-a2	Rps13	10090.ENSMUSP00000090895	10090.ENSMUSP00000126294	0	0	0	0	0	0.651	0	0.043	0.651
Hba-a2	Hbb-bt	10090.ENSMUSP00000090895	10090.ENSMUSP00000095794	0	0	0	0.891	0.276	0.938	0	0.607	0.956
Hbb-bs	Slc4a1	10090.ENSMUSP00000023934	10090.ENSMUSP00000006749	0	0	0	0	0.229	0.048	0	0.388	0.512
Hbb-bs	Amy1	10090.ENSMUSP00000023934	10090.ENSMUSP00000070368	0	0	0	0	0.096	0.422	0	0.07	0.472
Hbb-bs	Hbb-bt	10090.ENSMUSP00000023934	10090.ENSMUSP00000095794	0	0	0	0.985	0.274	0.8	0	0.08	0.848
Hbb-bs	Hba-a2	10090.ENSMUSP00000023934	10090.ENSMUSP00000090895	0	0	0	0.891	0.303	0.963	0.8	0.676	0.994
Hbb-bt	Slc4a1	10090.ENSMUSP00000095794	10090.ENSMUSP00000006749	0	0	0	0	0.306	0.048	0	0.385	0.559
Hbb-bt	Hbb-bs	10090.ENSMUSP00000095794	10090.ENSMUSP00000023934	0	0	0	0.985	0.274	0.8	0	0.08	0.848
Hbb-bt	Hba-a2	10090.ENSMUSP00000095794	10090.ENSMUSP00000090895	0	0	0	0.891	0.276	0.938	0	0.607	0.956
Hmcn2	C3	10090.ENSMUSP00000109160	10090.ENSMUSP00000024988	0	0	0	0	0.089	0.146	0.322	0	0.426
Hmcn2	Mug2	10090.ENSMUSP00000109160	10090.ENSMUSP00000080469	0	0	0	0	0.066	0.146	0.322	0	0.411
Hnrnph1	Pabpc1	10090.ENSMUSP00000076989	10090.ENSMUSP00000001809	0	0	0	0	0.11	0.266	0	0.411	0.582
Hnrnph1	Pnisr	10090.ENSMUSP00000076989	10090.ENSMUSP00000029911	0	0	0	0	0.588	0	0	0.094	0.611
Hnrnph1	Hnrnpu	10090.ENSMUSP00000076989	10090.ENSMUSP00000047571	0	0	0	0	0.278	0.675	0.8	0.687	0.983
Hnrnph1	Alyref2	10090.ENSMUSP00000076989	10090.ENSMUSP00000080242	0	0	0	0	0.17	0	0	0.556	0.615
Hnrnph1	Tia1	10090.ENSMUSP00000076989	10090.ENSMUSP00000093425	0	0	0	0	0.188	0.293	0.6	0.522	0.875
Hnrnpu	Pabpc1	10090.ENSMUSP00000047571	10090.ENSMUSP00000001809	0	0	0	0	0.115	0.262	0	0.451	0.61
Hnrnpu	Igf2bp1	10090.ENSMUSP00000047571	10090.ENSMUSP00000013559	0	0	0	0	0.064	0.209	0.72	0.261	0.826
Hnrnpu	Hnrnph1	10090.ENSMUSP00000047571	10090.ENSMUSP00000076989	0	0	0	0	0.278	0.675	0.8	0.687	0.983
Hoxa1	Cyp26a1	10090.ENSMUSP00000000964	10090.ENSMUSP00000025946	0	0	0	0	0	0.052	0	0.418	0.424
Hoxa1	Oxt	10090.ENSMUSP00000000964	10090.ENSMUSP00000028764	0	0	0	0	0	0	0	0.455	0.455
Ifi44	Uba7	10090.ENSMUSP00000029671	10090.ENSMUSP00000035216	0	0	0	0	0.44	0	0	0.216	0.543
Ifi44	Ddx60	10090.ENSMUSP00000029671	10090.ENSMUSP00000091197	0	0	0	0	0.776	0	0	0.586	0.903
Igf2bp1	Hnrnpu	10090.ENSMUSP00000013559	10090.ENSMUSP00000047571	0	0	0	0	0.064	0.209	0.72	0.261	0.826
Igf2r	Kcnq1	10090.ENSMUSP00000024599	10090.ENSMUSP00000009689	0	0	0	0	0.052	0	0	0.731	0.734
Igf2r	Dnmt3l	10090.ENSMUSP00000024599	10090.ENSMUSP00000121562	0	0	0	0	0	0	0	0.5	0.499
Igf2r	Epn3	10090.ENSMUSP00000024599	10090.ENSMUSP00000121390	0	0	0	0	0	0	0.54	0.056	0.547
Igf2r	Ap1s3	10090.ENSMUSP00000024599	10090.ENSMUSP00000125268	0	0	0	0	0.052	0	0.6	0.055	0.61
Igf2r	Lif	10090.ENSMUSP00000024599	10090.ENSMUSP00000067066	0	0	0	0	0	0	0	0.633	0.634
Igf2r	Dpp4	10090.ENSMUSP00000024599	10090.ENSMUSP00000044050	0	0	0	0	0	0	0	0.913	0.913
Il2	Sell	10090.ENSMUSP00000029275	10090.ENSMUSP00000027871	0	0	0	0	0	0	0	0.849	0.849
Il2	Aire	10090.ENSMUSP00000029275	10090.ENSMUSP00000114904	0	0	0	0	0	0	0	0.4	0.4
Il2	Dpp4	10090.ENSMUSP00000029275	10090.ENSMUSP00000044050	0	0	0	0	0	0	0	0.411	0.411
Il2	Lif	10090.ENSMUSP00000029275	10090.ENSMUSP00000067066	0	0	0	0	0	0	0	0.431	0.431
Il2	Gm3839	10090.ENSMUSP00000029275	10090.ENSMUSP00000138396	0	0	0	0	0	0	0	0.434	0.434
Il2	Card11	10090.ENSMUSP00000029275	10090.ENSMUSP00000082941	0	0	0	0	0	0	0	0.464	0.463
Il2	Thpo	10090.ENSMUSP00000029275	10090.ENSMUSP00000111097	0	0	0	0	0	0	0	0.463	0.463
Il2	Egr2	10090.ENSMUSP00000029275	10090.ENSMUSP00000041053	0	0	0	0	0	0.046	0.168	0.4	0.482
Il2	Prl	10090.ENSMUSP00000029275	10090.ENSMUSP00000105998	0	0	0	0	0	0	0	0.484	0.484
Il2	Ptpn6	10090.ENSMUSP00000029275	10090.ENSMUSP00000129124	0	0	0	0	0	0	0.47	0.221	0.569
Il2	Egf	10090.ENSMUSP00000029275	10090.ENSMUSP00000029653	0	0	0	0	0	0	0	0.594	0.594
Il2	Flt3l	10090.ENSMUSP00000029275	10090.ENSMUSP00000123506	0	0	0	0	0	0	0	0.636	0.636
Il2	Gata3	10090.ENSMUSP00000029275	10090.ENSMUSP00000100041	0	0	0	0	0	0	0	0.719	0.719
Irf6	Gsto2	10090.ENSMUSP00000075839	10090.ENSMUSP00000052592	0	0	0	0	0	0	0	0.641	0.641
Irf6	Foxe1	10090.ENSMUSP00000075839	10090.ENSMUSP00000092715	0	0	0	0	0	0	0	0.689	0.689
Kbtbd11	Fgd2	10090.ENSMUSP00000068321	10090.ENSMUSP00000024810	0	0	0	0	0	0	0	0.627	0.627
Kcng3	Kcnq1	10090.ENSMUSP00000054910	10090.ENSMUSP00000009689	0	0	0	0.574	0	0	0.5	0.296	0.556
Kcng3	Ccdc36	10090.ENSMUSP00000054910	10090.ENSMUSP00000075898	0	0	0	0	0	0	0	0.656	0.656
Kcnq1	Tnni3	10090.ENSMUSP00000009689	10090.ENSMUSP00000096458	0	0	0	0	0.094	0	0	0.366	0.401
Kcnq1	Kcng3	10090.ENSMUSP00000009689	10090.ENSMUSP00000054910	0	0	0	0.574	0	0	0.5	0.296	0.556
Kcnq1	Igf2r	10090.ENSMUSP00000009689	10090.ENSMUSP00000024599	0	0	0	0	0.052	0	0	0.731	0.734
Kif12	Kif15	10090.ENSMUSP00000030042	10090.ENSMUSP00000035490	0	0	0	0.668	0	0	0.5	0.309	0.546
Kif12	Tpx2	10090.ENSMUSP00000030042	10090.ENSMUSP00000128888	0	0	0	0	0.228	0.05	0.477	0.153	0.631
Kif15	Kif12	10090.ENSMUSP00000035490	10090.ENSMUSP00000030042	0	0	0	0.668	0	0	0.5	0.309	0.546
Kif15	Rad51ap1	10090.ENSMUSP00000035490	10090.ENSMUSP00000107841	0	0	0	0	0.534	0	0	0.25	0.635
Kif15	Tpx2	10090.ENSMUSP00000035490	10090.ENSMUSP00000128888	0	0	0	0	0.796	0.05	0.629	0.798	0.983
Lefty2	T	10090.ENSMUSP00000082952	10090.ENSMUSP00000074236	0	0	0	0	0.106	0.057	0	0.599	0.632
Lif	Igf2r	10090.ENSMUSP00000067066	10090.ENSMUSP00000024599	0	0	0	0	0	0	0	0.633	0.634
Lif	Il2	10090.ENSMUSP00000067066	10090.ENSMUSP00000029275	0	0	0	0	0	0	0	0.431	0.431
Lif	Egf	10090.ENSMUSP00000067066	10090.ENSMUSP00000029653	0	0	0	0	0	0	0	0.72	0.72
Lif	Thpo	10090.ENSMUSP00000067066	10090.ENSMUSP00000111097	0	0	0	0	0	0	0	0.416	0.416
Lif	Prl	10090.ENSMUSP00000067066	10090.ENSMUSP00000105998	0	0	0	0	0	0	0	0.467	0.467
Lif	Fgf3	10090.ENSMUSP00000067066	10090.ENSMUSP00000101518	0	0	0	0	0	0	0	0.474	0.474
Lif	T	10090.ENSMUSP00000067066	10090.ENSMUSP00000074236	0	0	0	0	0	0	0	0.693	0.693
Lif	Cntf	10090.ENSMUSP00000067066	10090.ENSMUSP00000108555	0	0	0	0	0	0	0	0.901	0.901
Lrg1	C3	10090.ENSMUSP00000038048	10090.ENSMUSP00000024988	0	0	0	0	0.232	0.105	0	0.342	0.508
Mfap5	Egf	10090.ENSMUSP00000122863	10090.ENSMUSP00000029653	0	0	0	0	0	0	0	0.54	0.541
Mier1	Baz1a	10090.ENSMUSP00000102470	10090.ENSMUSP00000039757	0	0	0	0	0.062	0.047	0	0.542	0.555
Muc2	Egf	10090.ENSMUSP00000141128	10090.ENSMUSP00000029653	0	0	0	0	0	0	0	0.549	0.549
Muc2	Muc3	10090.ENSMUSP00000141128	10090.ENSMUSP00000045196	0	0	0	0	0.119	0	0	0.813	0.828
Muc2	Atoh1	10090.ENSMUSP00000141128	10090.ENSMUSP00000098903	0	0	0	0	0.087	0	0	0.623	0.641
Muc3	Muc2	10090.ENSMUSP00000045196	10090.ENSMUSP00000141128	0	0	0	0	0.119	0	0	0.813	0.828
Mug2	Hmcn2	10090.ENSMUSP00000080469	10090.ENSMUSP00000109160	0	0	0	0	0.066	0.146	0.322	0	0.411
Nccrp1	Pitx3	10090.ENSMUSP00000055562	10090.ENSMUSP00000026259	0	0	0	0	0	0.058	0.433	0	0.443
Npbwr1	Oxt	10090.ENSMUSP00000046233	10090.ENSMUSP00000028764	0	0	0	0	0	0.054	0	0.396	0.404
Npbwr1	Arrdc3	10090.ENSMUSP00000046233	10090.ENSMUSP00000096957	0	0	0	0	0	0.081	0	0.399	0.424
Otop2	Pkd2l1	10090.ENSMUSP00000062109	10090.ENSMUSP00000045675	0	0	0	0	0	0	0	0.521	0.521
Oxt	Hoxa1	10090.ENSMUSP00000028764	10090.ENSMUSP00000000964	0	0	0	0	0	0	0	0.455	0.455
Oxt	Anxa1	10090.ENSMUSP00000028764	10090.ENSMUSP00000025561	0	0	0	0	0	0	0.5	0.103	0.532
Oxt	Npbwr1	10090.ENSMUSP00000028764	10090.ENSMUSP00000046233	0	0	0	0	0	0.054	0	0.396	0.404
Oxt	Prl	10090.ENSMUSP00000028764	10090.ENSMUSP00000105998	0	0	0	0	0	0	0	0.824	0.824
Pabpc1	Alyref2	10090.ENSMUSP00000001809	10090.ENSMUSP00000080242	0	0	0	0	0.069	0.14	0	0.326	0.413
Pabpc1	Rpl28	10090.ENSMUSP00000001809	10090.ENSMUSP00000032597	0	0	0	0	0.213	0.266	0	0.096	0.432
Pabpc1	Hnrnph1	10090.ENSMUSP00000001809	10090.ENSMUSP00000076989	0	0	0	0	0.11	0.266	0	0.411	0.582
Pabpc1	Hnrnpu	10090.ENSMUSP00000001809	10090.ENSMUSP00000047571	0	0	0	0	0.115	0.262	0	0.451	0.61
Pabpc1	Tia1	10090.ENSMUSP00000001809	10090.ENSMUSP00000093425	0	0	0	0.686	0.064	0.697	0	0.785	0.776
Pitx3	Nccrp1	10090.ENSMUSP00000026259	10090.ENSMUSP00000055562	0	0	0	0	0	0.058	0.433	0	0.443
Pkd2l1	Asic3	10090.ENSMUSP00000045675	10090.ENSMUSP00000039914	0	0	0	0	0	0	0	0.408	0.408
Pkd2l1	Otop2	10090.ENSMUSP00000045675	10090.ENSMUSP00000062109	0	0	0	0	0	0	0	0.521	0.521
Pkd2l1	Trpm7	10090.ENSMUSP00000045675	10090.ENSMUSP00000099513	0	0	0	0	0	0	0	0.589	0.589
Pkd2l1	Trpm1	10090.ENSMUSP00000045675	10090.ENSMUSP00000082318	0	0	0	0	0	0	0	0.687	0.687
Pla2g12b	Pla2g1b	10090.ENSMUSP00000009790	10090.ENSMUSP00000031495	0	0	0	0	0	0	0.8	0.559	0.908
Pla2g1b	Pla2g12b	10090.ENSMUSP00000031495	10090.ENSMUSP00000009790	0	0	0	0	0	0	0.8	0.559	0.908
Pnisr	Tia1	10090.ENSMUSP00000029911	10090.ENSMUSP00000093425	0	0	0	0	0.473	0	0	0.079	0.495
Pnisr	Hnrnph1	10090.ENSMUSP00000029911	10090.ENSMUSP00000076989	0	0	0	0	0.588	0	0	0.094	0.611
Prima1	Bche	10090.ENSMUSP00000074017	10090.ENSMUSP00000029367	0	0	0	0	0.061	0.071	0	0.751	0.764
Prima1	Colq	10090.ENSMUSP00000074017	10090.ENSMUSP00000107658	0	0	0	0	0	0	0	0.935	0.935
Prl	Oxt	10090.ENSMUSP00000105998	10090.ENSMUSP00000028764	0	0	0	0	0	0	0	0.824	0.824
Prl	Il2	10090.ENSMUSP00000105998	10090.ENSMUSP00000029275	0	0	0	0	0	0	0	0.484	0.484
Prl	Egf	10090.ENSMUSP00000105998	10090.ENSMUSP00000029653	0	0	0	0	0	0	0	0.707	0.708
Prl	Lif	10090.ENSMUSP00000105998	10090.ENSMUSP00000067066	0	0	0	0	0	0	0	0.467	0.467
Prl	Gh	10090.ENSMUSP00000105998	10090.ENSMUSP00000099360	0	0	0	0.623	0.758	0	0.8	0.648	0.961
Prl	Cntf	10090.ENSMUSP00000105998	10090.ENSMUSP00000108555	0	0	0	0	0	0	0.8	0.329	0.86
Prl	Thpo	10090.ENSMUSP00000105998	10090.ENSMUSP00000111097	0	0	0	0	0	0	0.8	0.573	0.911
Ptpn6	Sell	10090.ENSMUSP00000129124	10090.ENSMUSP00000027871	0	0	0	0	0.39	0.138	0.24	0.074	0.58
Ptpn6	Il2	10090.ENSMUSP00000129124	10090.ENSMUSP00000029275	0	0	0	0	0	0	0.47	0.221	0.569
Ptpn6	Fgr	10090.ENSMUSP00000129124	10090.ENSMUSP00000030693	0	0	0	0	0.169	0.148	0.242	0.208	0.518
Ptpn6	Card11	10090.ENSMUSP00000129124	10090.ENSMUSP00000082941	0	0	0	0	0.57	0.052	0	0.24	0.664
Ptpn6	Gh	10090.ENSMUSP00000129124	10090.ENSMUSP00000099360	0	0	0	0	0	0	0.892	0.105	0.899
Rad51ap1	Kif15	10090.ENSMUSP00000107841	10090.ENSMUSP00000035490	0	0	0	0	0.534	0	0	0.25	0.635
Rad51ap1	Brip1	10090.ENSMUSP00000107841	10090.ENSMUSP00000043108	0	0	0	0	0.417	0	0.6	0.186	0.793
Rad51ap1	E2f7	10090.ENSMUSP00000107841	10090.ENSMUSP00000073453	0	0	0	0	0.475	0	0	0.106	0.511
Rad51ap1	Tpx2	10090.ENSMUSP00000107841	10090.ENSMUSP00000128888	0	0	0	0	0.711	0	0	0.088	0.725
Rbm46	Ccdc36	10090.ENSMUSP00000045511	10090.ENSMUSP00000075898	0	0	0	0	0	0	0	0.446	0.446
Rpe65	Cntf	10090.ENSMUSP00000029824	10090.ENSMUSP00000108555	0	0	0	0	0	0	0	0.4	0.4
Rpe65	Cnga1	10090.ENSMUSP00000029824	10090.ENSMUSP00000084464	0	0	0	0	0	0	0	0.53	0.53
Rpe65	Ush2a	10090.ENSMUSP00000029824	10090.ENSMUSP00000050454	0	0	0	0	0	0	0	0.645	0.645
Rpl28	Pabpc1	10090.ENSMUSP00000032597	10090.ENSMUSP00000001809	0	0	0	0	0.213	0.266	0	0.096	0.432
Rpl28	Eif3g	10090.ENSMUSP00000032597	10090.ENSMUSP00000004206	0	0	0	0	0.564	0	0	0	0.564
Rpl28	Srp54a	10090.ENSMUSP00000032597	10090.ENSMUSP00000021407	0	0	0	0	0.062	0.56	0	0	0.569
Rpl28	Sec61g	10090.ENSMUSP00000032597	10090.ENSMUSP00000132348	0	0	0	0	0.38	0.643	0	0.103	0.784
Rpl28	Gm9493	10090.ENSMUSP00000032597	10090.ENSMUSP00000100516	0	0	0	0	0.585	0.621	0	0.113	0.848
Rpl28	Rps27rt	10090.ENSMUSP00000032597	10090.ENSMUSP00000060523	0	0	0	0	0.604	0.621	0	0.113	0.855
Rpl28	Rps13	10090.ENSMUSP00000032597	10090.ENSMUSP00000126294	0	0	0	0	0.804	0.768	0	0.469	0.973
Rps13	Eif3g	10090.ENSMUSP00000126294	10090.ENSMUSP00000004206	0	0	0	0	0.502	0.782	0.6	0.049	0.953
Rps13	Srp54a	10090.ENSMUSP00000126294	10090.ENSMUSP00000021407	0.146	0	0.203	0	0.064	0.551	0	0.244	0.744
Rps13	Rpl28	10090.ENSMUSP00000126294	10090.ENSMUSP00000032597	0	0	0	0	0.804	0.768	0	0.469	0.973
Rps13	Rps27rt	10090.ENSMUSP00000126294	10090.ENSMUSP00000060523	0	0	0	0	0.805	0.775	0	0.395	0.971
Rps13	Hba-a2	10090.ENSMUSP00000126294	10090.ENSMUSP00000090895	0	0	0	0	0	0.651	0	0.043	0.651
Rps13	Gm9493	10090.ENSMUSP00000126294	10090.ENSMUSP00000100516	0	0	0	0	0.752	0.767	0	0.48	0.967
Rps13	Sec61g	10090.ENSMUSP00000126294	10090.ENSMUSP00000132348	0	0	0	0	0.38	0.758	0	0	0.843
Rps27rt	Eif3g	10090.ENSMUSP00000060523	10090.ENSMUSP00000004206	0	0	0	0	0.169	0.594	0	0.231	0.717
Rps27rt	Srp54a	10090.ENSMUSP00000060523	10090.ENSMUSP00000021407	0	0	0	0	0.066	0.434	0	0	0.448
Rps27rt	Rpl28	10090.ENSMUSP00000060523	10090.ENSMUSP00000032597	0	0	0	0	0.604	0.621	0	0.113	0.855
Rps27rt	Sec61g	10090.ENSMUSP00000060523	10090.ENSMUSP00000132348	0	0	0	0	0.187	0.588	0	0	0.65
Rps27rt	Hba-a2	10090.ENSMUSP00000060523	10090.ENSMUSP00000090895	0	0	0	0	0	0.696	0	0	0.696
Rps27rt	Gm9493	10090.ENSMUSP00000060523	10090.ENSMUSP00000100516	0	0	0	0	0.65	0.561	0	0.148	0.857
Rps27rt	Rps13	10090.ENSMUSP00000060523	10090.ENSMUSP00000126294	0	0	0	0	0.805	0.775	0	0.395	0.971
S100a8	Anxa1	10090.ENSMUSP00000064385	10090.ENSMUSP00000025561	0	0	0	0	0.09	0.331	0	0.218	0.482
S100a8	Gm3839	10090.ENSMUSP00000064385	10090.ENSMUSP00000138396	0	0	0	0	0	0.381	0	0.198	0.482
Sec61g	Srp54a	10090.ENSMUSP00000132348	10090.ENSMUSP00000021407	0	0	0	0	0.065	0	0	0.632	0.641
Sec61g	Rpl28	10090.ENSMUSP00000132348	10090.ENSMUSP00000032597	0	0	0	0	0.38	0.643	0	0.103	0.784
Sec61g	Rps27rt	10090.ENSMUSP00000132348	10090.ENSMUSP00000060523	0	0	0	0	0.187	0.588	0	0	0.65
Sec61g	Gm9493	10090.ENSMUSP00000132348	10090.ENSMUSP00000100516	0	0	0	0	0.066	0.597	0	0	0.607
Sec61g	Rps13	10090.ENSMUSP00000132348	10090.ENSMUSP00000126294	0	0	0	0	0.38	0.758	0	0	0.843
Sell	Flt3l	10090.ENSMUSP00000027871	10090.ENSMUSP00000123506	0	0	0	0	0	0	0	0.438	0.438
Sell	Bank1	10090.ENSMUSP00000027871	10090.ENSMUSP00000035484	0	0	0	0	0.417	0	0	0.096	0.45
Sell	Fgr	10090.ENSMUSP00000027871	10090.ENSMUSP00000030693	0	0	0	0	0.207	0.042	0.13	0.408	0.557
Sell	Ptpn6	10090.ENSMUSP00000027871	10090.ENSMUSP00000129124	0	0	0	0	0.39	0.138	0.24	0.074	0.58
Sell	Gata3	10090.ENSMUSP00000027871	10090.ENSMUSP00000100041	0	0	0	0	0	0.07	0	0.62	0.631
Sell	Il2	10090.ENSMUSP00000027871	10090.ENSMUSP00000029275	0	0	0	0	0	0	0	0.849	0.849
Six6os1	Ccdc36	10090.ENSMUSP00000035376	10090.ENSMUSP00000075898	0	0	0	0	0	0	0	0.4	0.4
Slc4a1	Hbb-bs	10090.ENSMUSP00000006749	10090.ENSMUSP00000023934	0	0	0	0	0.229	0.048	0	0.388	0.512
Slc4a1	Hbb-bt	10090.ENSMUSP00000006749	10090.ENSMUSP00000095794	0	0	0	0	0.306	0.048	0	0.385	0.559
Slc6a5	Dbx1	10090.ENSMUSP00000058699	10090.ENSMUSP00000032717	0	0	0	0	0	0	0	0.428	0.428
Srp54a	Gm9493	10090.ENSMUSP00000021407	10090.ENSMUSP00000100516	0	0	0	0	0.061	0.401	0	0	0.413
Srp54a	Rps27rt	10090.ENSMUSP00000021407	10090.ENSMUSP00000060523	0	0	0	0	0.066	0.434	0	0	0.448
Srp54a	Rpl28	10090.ENSMUSP00000021407	10090.ENSMUSP00000032597	0	0	0	0	0.062	0.56	0	0	0.569
Srp54a	Sec61g	10090.ENSMUSP00000021407	10090.ENSMUSP00000132348	0	0	0	0	0.065	0	0	0.632	0.641
Srp54a	Rps13	10090.ENSMUSP00000021407	10090.ENSMUSP00000126294	0.146	0	0.203	0	0.064	0.551	0	0.244	0.744
Supt7l	Taf9	10090.ENSMUSP00000067337	10090.ENSMUSP00000140244	0	0	0	0	0.062	0.227	0.72	0.171	0.809
T	Cyp26a1	10090.ENSMUSP00000074236	10090.ENSMUSP00000025946	0	0	0	0	0.087	0.052	0	0.399	0.434
T	Evx1	10090.ENSMUSP00000074236	10090.ENSMUSP00000031787	0	0	0	0	0.133	0.068	0	0.536	0.592
T	Lif	10090.ENSMUSP00000074236	10090.ENSMUSP00000067066	0	0	0	0	0	0	0	0.693	0.693
T	Gata3	10090.ENSMUSP00000074236	10090.ENSMUSP00000100041	0	0	0	0	0.061	0.131	0	0.329	0.405
T	Lefty2	10090.ENSMUSP00000074236	10090.ENSMUSP00000082952	0	0	0	0	0.106	0.057	0	0.599	0.632
Taf9	Supt7l	10090.ENSMUSP00000140244	10090.ENSMUSP00000067337	0	0	0	0	0.062	0.227	0.72	0.171	0.809
Taf9	Usp44	10090.ENSMUSP00000140244	10090.ENSMUSP00000092975	0	0	0	0	0	0.401	0	0.201	0.5
Tcf24	Gvin1	10090.ENSMUSP00000138827	10090.ENSMUSP00000006667	0	0	0	0	0	0	0	0.463	0.463
Tead4	Gata3	10090.ENSMUSP00000006311	10090.ENSMUSP00000100041	0	0	0	0	0	0.105	0	0.579	0.607
Thpo	Il2	10090.ENSMUSP00000111097	10090.ENSMUSP00000029275	0	0	0	0	0	0	0	0.463	0.463
Thpo	Lif	10090.ENSMUSP00000111097	10090.ENSMUSP00000067066	0	0	0	0	0	0	0	0.416	0.416
Thpo	Gh	10090.ENSMUSP00000111097	10090.ENSMUSP00000099360	0	0	0	0	0	0	0.8	0.067	0.805
Thpo	Prl	10090.ENSMUSP00000111097	10090.ENSMUSP00000105998	0	0	0	0	0	0	0.8	0.573	0.911
Thpo	Cntf	10090.ENSMUSP00000111097	10090.ENSMUSP00000108555	0	0	0	0	0	0	0.8	0.18	0.828
Thpo	Flt3l	10090.ENSMUSP00000111097	10090.ENSMUSP00000123506	0	0	0	0	0	0	0	0.81	0.81
Tia1	Pabpc1	10090.ENSMUSP00000093425	10090.ENSMUSP00000001809	0	0	0	0.686	0.064	0.697	0	0.785	0.776
Tia1	Pnisr	10090.ENSMUSP00000093425	10090.ENSMUSP00000029911	0	0	0	0	0.473	0	0	0.079	0.495
Tia1	Hnrnph1	10090.ENSMUSP00000093425	10090.ENSMUSP00000076989	0	0	0	0	0.188	0.293	0.6	0.522	0.875
Tia1	Hba-a2	10090.ENSMUSP00000093425	10090.ENSMUSP00000090895	0	0	0	0	0	0.433	0	0.045	0.435
Tnni3	Kcnq1	10090.ENSMUSP00000096458	10090.ENSMUSP00000009689	0	0	0	0	0.094	0	0	0.366	0.401
Tph2	ENSMUSP00000128229	10090.ENSMUSP00000006949	10090.ENSMUSP00000128229	0	0	0	0	0	0	0	0.436	0.436
Tpx2	Kif12	10090.ENSMUSP00000128888	10090.ENSMUSP00000030042	0	0	0	0	0.228	0.05	0.477	0.153	0.631
Tpx2	Kif15	10090.ENSMUSP00000128888	10090.ENSMUSP00000035490	0	0	0	0	0.796	0.05	0.629	0.798	0.983
Tpx2	Rad51ap1	10090.ENSMUSP00000128888	10090.ENSMUSP00000107841	0	0	0	0	0.711	0	0	0.088	0.725
Trpm1	Pkd2l1	10090.ENSMUSP00000082318	10090.ENSMUSP00000045675	0	0	0	0	0	0	0	0.687	0.687
Trpm7	Anxa1	10090.ENSMUSP00000099513	10090.ENSMUSP00000025561	0	0	0	0	0	0.087	0	0.507	0.53
Trpm7	Pkd2l1	10090.ENSMUSP00000099513	10090.ENSMUSP00000045675	0	0	0	0	0	0	0	0.589	0.589
Ttf1	Baz1a	10090.ENSMUSP00000097809	10090.ENSMUSP00000039757	0	0	0	0	0.062	0.203	0.191	0.17	0.431
Tulp2	Wbp2nl	10090.ENSMUSP00000103391	10090.ENSMUSP00000023089	0	0	0	0	0	0	0	0.461	0.461
Uba7	Ifi44	10090.ENSMUSP00000035216	10090.ENSMUSP00000029671	0	0	0	0	0.44	0	0	0.216	0.543
Uba7	Ddx60	10090.ENSMUSP00000035216	10090.ENSMUSP00000091197	0.043	0	0	0	0.418	0	0	0.06	0.43
Ush2a	Egf	10090.ENSMUSP00000050454	10090.ENSMUSP00000029653	0	0	0	0	0	0.133	0.173	0.379	0.516
Ush2a	Rpe65	10090.ENSMUSP00000050454	10090.ENSMUSP00000029824	0	0	0	0	0	0	0	0.645	0.645
Ush2a	Cnga1	10090.ENSMUSP00000050454	10090.ENSMUSP00000084464	0	0	0	0	0	0	0	0.508	0.508
Usp44	Usp53	10090.ENSMUSP00000092975	10090.ENSMUSP00000087857	0	0	0	0	0	0	0	0.45	0.45
Usp44	Taf9	10090.ENSMUSP00000092975	10090.ENSMUSP00000140244	0	0	0	0	0	0.401	0	0.201	0.5
Usp53	Usp44	10090.ENSMUSP00000087857	10090.ENSMUSP00000092975	0	0	0	0	0	0	0	0.45	0.45
Wbp2nl	Tulp2	10090.ENSMUSP00000023089	10090.ENSMUSP00000103391	0	0	0	0	0	0	0	0.461	0.461
Wbp2nl	Gsto2	10090.ENSMUSP00000023089	10090.ENSMUSP00000052592	0	0	0	0	0	0	0	0.478	0.478
